# Supplementary material for: S-Benzyl 3-[1-(6-methyl­pyridin-2-yl)ethyl­idene]di­thio­carbazate: crystal structure and Hirshfeld surface analysis
Source: Acta Crystallogr E Crystallogr Commun. 2018 Jan 31;74(Pt 2):261–6. doi: 10.1107/S2056989018001330 (PMC5956350; doi:10.1107/S2056989018001330)
Supplement: Supplementary file 1 [file e-74-00261-sup1.cif]

##############################################################################
#                                                                            #
# This CIF contains the data in a paper accepted for publication in          #
# Acta Crystallographica Section E. It conforms to the requirements of       #
# Notes for Authors for Acta Crystallographica Section E, and has been       #
# peer reviewed under the auspices of the IUCr Commission on Journals.       #
#                                                                            #
# Full details of the Crystallographic Information File format               #
# are given in the paper "The Crystallographic Information File (CIF):       #
# a New Standard Archive File for Crystallography" by S. R. Hall, F. H.      #
# Allen and I. D. Brown [Acta Cryst. (1991), A47, 655-685].                  #
#                                                                            #
# The current version of the core CIF dictionary is obtainable from          #
# ftp://ftp.iucr.org/pub/cif_core.dic.                                       #
#                                                                            #
# Software is freely available for graphical display of the structure(s)     #
# in this CIF. For information consult the CIF software page                 #
# http://www.iucr.org/resources/cif/software.                                #
#                                                                            #
# This file may be used for bona fide research purposes within the           #
# scientific community so long as proper attribution is given to the journal # 
# article from which it was obtained.                                        #
#                                                                            #
##############################################################################
data_I
_database_code_depnum_ccdc_archive 'CCDC 1818384'
_audit_creation_method     'SHELXL-2014/7'
_chemical_name_systematic
;
<i>S</i>-Benzyl 3-[1-(6-methylpyridin-2-yl)ethylidene]dithiocarbazate
;
_chemical_name_common     ?
_chemical_formula_moiety     'C16 H17 N3 S2'
_chemical_formula_sum     'C16 H17 N3 S2'
_chemical_formula_iupac     'C16 H17 N3 S2'
_chemical_formula_weight     315.44
_chemical_melting_point     ?
_shelx_space_group_comment
;
The symmetry employed for this shelxl refinement is uniquely defined
by the following loop, which should always be used as a source of
symmetry information in preference to the above space-group names.
They are only intended as comments.
;
_space_group_crystal_system     monoclinic
_space_group_name_H-M_alt     'P 21/c'
_space_group_name_Hall     '-P 2ybc'
loop_
    _space_group_symop_operation_xyz
    'x, y, z'
    '-x, y+1/2, -z+1/2'
    '-x, -y, -z'
    'x, -y-1/2, z-1/2'
_cell_length_a     17.0395(3)
_cell_length_b     5.53540(10)
_cell_length_c     16.4292(2)
_cell_angle_alpha     90
_cell_angle_beta     91.3550(10)
_cell_angle_gamma     90
_cell_volume     1549.18(4)
_cell_formula_units_Z     4
_cell_measurement_reflns_used     16086
_cell_measurement_theta_min     3.6908
_cell_measurement_theta_max     71.4057
_cell_measurement_temperature     100(2)
_exptl_crystal_description     prism
_exptl_crystal_colour     yellow
_exptl_crystal_size_max     0.280
_exptl_crystal_size_mid     0.180
_exptl_crystal_size_min     0.080
_exptl_crystal_density_diffrn     1.352
_exptl_crystal_density_meas     ?
_exptl_crystal_density_method     ?
_exptl_crystal_F_000     664
_exptl_absorpt_coefficient_mu     3.075
_exptl_absorpt_correction_type     multi-scan
_exptl_absorpt_process_details
;
(CrysAlis PRO; Agilent, 2011)
;
_shelx_estimated_absorpt_T_min     0.480
_shelx_estimated_absorpt_T_max     0.791
_exptl_absorpt_correction_T_min     0.56086
_exptl_absorpt_correction_T_max     1.00000
_diffrn_ambient_temperature     100(2)
_diffrn_radiation_type     CuK\a
_diffrn_radiation_wavelength     1.5418
_diffrn_radiation_source     'Enhance X-ray source'
_diffrn_radiation_monochromator     Mirror
_diffrn_measurement_device_type     'Rigaku Oxford Diffraction Gemini E'
_diffrn_measurement_method     '\w scan'
_diffrn_detector_area_resol_mean     16.1952
_diffrn_reflns_number     29598
_diffrn_reflns_av_R_equivalents     0.0335
_diffrn_reflns_theta_min     5.193
_diffrn_reflns_theta_max     71.543
_diffrn_reflns_theta_full     67.680
_diffrn_measured_fraction_theta_max     0.996
_diffrn_measured_fraction_theta_full     1.000
_diffrn_reflns_limit_h_min     -20
_diffrn_reflns_limit_h_max     20
_diffrn_reflns_limit_k_min     -6
_diffrn_reflns_limit_k_max     6
_diffrn_reflns_limit_l_min     -20
_diffrn_reflns_limit_l_max     20
_diffrn_standards_number     0
_diffrn_standards_interval_count     0
_diffrn_standards_interval_time     0
_diffrn_standards_decay_%     0
_refine_special_details     ?
_reflns_number_total     3000
_reflns_number_gt     2888
_reflns_threshold_expression     'I > 2\s(I)'
_refine_ls_structure_factor_coef     Fsqd
_refine_ls_matrix_type     full
_refine_ls_R_factor_all     0.0331
_refine_ls_R_factor_gt     0.0321
_refine_ls_wR_factor_gt     0.0908
_refine_ls_wR_factor_ref     0.0918
_refine_ls_goodness_of_fit_ref     1.039
_refine_ls_restrained_S_all     1.039
_refine_ls_number_reflns     3000
_refine_ls_number_parameters     195
_refine_ls_number_restraints     1
_refine_ls_hydrogen_treatment     mixed
_refine_ls_weighting_scheme     calc
_refine_ls_weighting_details
              'w=1/[\s^2^(Fo^2^)+(0.0635P)^2^+0.6508P] where P=(Fo^2^+2Fc^2^)/3'
_atom_sites_solution_hydrogens     mixed
_atom_sites_solution_primary     ?
_atom_sites_solution_secondary     ?
_refine_ls_shift/su_max     0.000
_refine_ls_shift/su_mean     0.000
_refine_diff_density_max     0.402
_refine_diff_density_min     -0.256
_refine_ls_extinction_method     none
_refine_ls_extinction_coef     .
loop_
    _atom_type_symbol
    _atom_type_description
    _atom_type_scat_dispersion_real
    _atom_type_scat_dispersion_imag
    _atom_type_scat_source
    'C' 'C' 0.0181 0.0091
                         'International Tables Vol C Tables 4.2.6.8 and 6.1.1.4'
    'H' 'H' 0.0000 0.0000
                         'International Tables Vol C Tables 4.2.6.8 and 6.1.1.4'
    'N' 'N' 0.0311 0.0180
                         'International Tables Vol C Tables 4.2.6.8 and 6.1.1.4'
    'S' 'S' 0.3331 0.5567
                         'International Tables Vol C Tables 4.2.6.8 and 6.1.1.4'
_computing_data_collection
;
CrysAlis PRO (Agilent, 2011)
;
_computing_cell_refinement
;
CrysAlis PRO (Agilent, 2011)
;
_computing_data_reduction
;
CrysAlis PRO (Agilent, 2011)
;
_computing_structure_solution
;
SHELXS97 (Sheldrick, 2008)
;
_computing_structure_refinement
;
SHELXL2014 (Sheldrick, 2015)
;
_computing_molecular_graphics
;
ORTEP-3 for Windows (Farrugia, 2012) and DIAMOND (Brandenburg,
2006)
;
_computing_publication_material
;
publCIF (Westrip, 2010)
;
loop_
    _atom_site_type_symbol
    _atom_site_label
    _atom_site_fract_x
    _atom_site_fract_y
    _atom_site_fract_z
    _atom_site_U_iso_or_equiv
    _atom_site_adp_type
    _atom_site_calc_flag
    _atom_site_occupancy
    _atom_site_disorder_assembly
    _atom_site_disorder_group
    S S1 0.36900(2) 0.02321(6) 0.35206(2) 0.01816(12) Uani d 1 . .
    S S2 0.20666(2) 0.21559(6) 0.30590(2) 0.01465(12) Uani d 1 . .
    N N1 0.29576(7) 0.3795(2) 0.42370(7) 0.0161(3) Uani d 1 . .
    H H1N 0.3346(8) 0.396(3) 0.4582(9) 0.019 Uiso d 1 . .
    N N2 0.23272(7) 0.5327(2) 0.43063(7) 0.0156(3) Uani d 1 . .
    N N3 0.35999(7) 0.5890(2) 0.55123(7) 0.0151(2) Uani d 1 . .
    C C1 0.29438(8) 0.2120(2) 0.36453(8) 0.0144(3) Uani d 1 . .
    C C2 0.21915(8) -0.0396(3) 0.23758(8) 0.0168(3) Uani d 1 . .
    H H2A 0.2609 -0.0060 0.1982 0.020 Uiso calc 1 . .
    H H2B 0.2333 -0.1872 0.2686 0.020 Uiso calc 1 . .
    C C3 0.14062(8) -0.0702(3) 0.19410(8) 0.0141(3) Uani d 1 . .
    C C4 0.11330(8) 0.1021(3) 0.13811(8) 0.0166(3) Uani d 1 . .
    H H4 0.1456 0.2360 0.1253 0.020 Uiso calc 1 . .
    C C5 0.03983(8) 0.0805(3) 0.10104(8) 0.0182(3) Uani d 1 . .
    H H5 0.0221 0.1992 0.0631 0.022 Uiso calc 1 . .
    C C6 -0.00811(8) -0.1147(3) 0.11931(8) 0.0178(3) Uani d 1 . .
    H H6 -0.0586 -0.1298 0.0940 0.021 Uiso calc 1 . .
    C C7 0.01836(9) -0.2871(3) 0.17477(9) 0.0187(3) Uani d 1 . .
    H H7 -0.0140 -0.4211 0.1873 0.022 Uiso calc 1 . .
    C C8 0.09226(9) -0.2646(3) 0.21221(9) 0.0166(3) Uani d 1 . .
    H H8 0.1097 -0.3829 0.2504 0.020 Uiso calc 1 . .
    C C9 0.23507(8) 0.6991(2) 0.48580(8) 0.0147(3) Uani d 1 . .
    C C10 0.16295(8) 0.8567(3) 0.48703(8) 0.0175(3) Uani d 1 . .
    H H10A 0.1261 0.8058 0.4437 0.026 Uiso calc 1 . .
    H H10B 0.1780 1.0254 0.4783 0.026 Uiso calc 1 . .
    H H10C 0.1379 0.8411 0.5399 0.026 Uiso calc 1 . .
    C C11 0.29926(8) 0.7469(3) 0.54680(8) 0.0146(3) Uani d 1 . .
    C C12 0.41782(8) 0.6242(3) 0.60655(8) 0.0167(3) Uani d 1 . .
    C C13 0.41666(9) 0.8185(3) 0.66067(9) 0.0203(3) Uani d 1 . .
    H H13 0.4580 0.8395 0.6999 0.024 Uiso calc 1 . .
    C C14 0.35505(9) 0.9797(3) 0.65674(9) 0.0215(3) Uani d 1 . .
    H H14 0.3533 1.1126 0.6932 0.026 Uiso calc 1 . .
    C C15 0.29548(8) 0.9452(3) 0.59868(9) 0.0192(3) Uani d 1 . .
    H H15 0.2528 1.0553 0.5945 0.023 Uiso calc 1 . .
    C C16 0.48418(9) 0.4453(3) 0.60873(10) 0.0222(3) Uani d 1 . .
    H H16A 0.4773 0.3303 0.5638 0.033 Uiso calc 1 . .
    H H16B 0.4844 0.3579 0.6606 0.033 Uiso calc 1 . .
    H H16C 0.5341 0.5309 0.6032 0.033 Uiso calc 1 . .
loop_
    _atom_site_aniso_label
    _atom_site_aniso_U_11
    _atom_site_aniso_U_22
    _atom_site_aniso_U_33
    _atom_site_aniso_U_12
    _atom_site_aniso_U_13
    _atom_site_aniso_U_23
    S1 0.0127(2) 0.0190(2) 0.0227(2) 0.00341(12) -0.00205(14) -0.00368(13)
    S2 0.01277(19) 0.0172(2) 0.01385(19) 0.00289(12) -0.00273(13) -0.00297(12)
    N1 0.0123(6) 0.0196(6) 0.0162(6) 0.0017(5) -0.0029(4) -0.0036(5)
    N2 0.0133(6) 0.0174(6) 0.0160(6) 0.0005(5) 0.0007(4) 0.0005(4)
    N3 0.0150(6) 0.0160(6) 0.0141(5) -0.0020(5) -0.0001(4) 0.0015(4)
    C1 0.0127(7) 0.0164(7) 0.0141(6) -0.0014(5) 0.0004(5) 0.0019(5)
    C2 0.0162(7) 0.0172(7) 0.0168(6) 0.0032(5) -0.0014(5) -0.0054(5)
    C3 0.0140(6) 0.0156(6) 0.0125(6) 0.0017(5) 0.0005(5) -0.0042(5)
    C4 0.0175(7) 0.0159(7) 0.0165(6) -0.0040(5) 0.0016(5) 0.0003(5)
    C5 0.0197(7) 0.0201(7) 0.0146(6) 0.0014(6) -0.0022(5) 0.0012(5)
    C6 0.0140(7) 0.0225(7) 0.0168(6) -0.0006(5) -0.0001(5) -0.0053(6)
    C7 0.0184(7) 0.0173(7) 0.0206(7) -0.0036(5) 0.0050(6) -0.0025(5)
    C8 0.0194(7) 0.0150(7) 0.0155(6) 0.0025(5) 0.0025(5) 0.0004(5)
    C9 0.0140(7) 0.0163(7) 0.0137(6) -0.0017(5) 0.0018(5) 0.0020(5)
    C10 0.0161(7) 0.0183(7) 0.0181(6) 0.0019(6) 0.0009(5) 0.0006(5)
    C11 0.0138(7) 0.0170(7) 0.0133(6) -0.0027(5) 0.0031(5) 0.0011(5)
    C12 0.0157(7) 0.0199(7) 0.0144(6) -0.0046(5) 0.0000(5) 0.0036(5)
    C13 0.0185(7) 0.0269(8) 0.0155(7) -0.0069(6) -0.0005(5) -0.0009(6)
    C14 0.0209(8) 0.0251(8) 0.0188(7) -0.0051(6) 0.0039(6) -0.0074(6)
    C15 0.0160(7) 0.0214(7) 0.0203(7) -0.0004(6) 0.0036(5) -0.0036(6)
    C16 0.0189(7) 0.0225(8) 0.0250(7) -0.0004(6) -0.0064(6) 0.0010(6)
_geom_special_details
;
 All esds (except the esd in the dihedral angle between two l.s. planes)
 are estimated using the full covariance matrix.  The cell esds are taken
 into account individually in the estimation of esds in distances, angles
 and torsion angles; correlations between esds in cell parameters are only
 used when they are defined by crystal symmetry.  An approximate (isotropic)
 treatment of cell esds is used for estimating esds involving l.s. planes.
;
loop_
    _geom_bond_atom_site_label_1
    _geom_bond_atom_site_label_2
    _geom_bond_site_symmetry_2
    _geom_bond_distance
    _geom_bond_publ_flag
    S1 C1 . 1.6624(14) ?
    S2 C1 . 1.7591(14) ?
    S2 C2 . 1.8199(14) ?
    N1 C1 . 1.3432(18) ?
    N1 N2 . 1.3754(16) ?
    N1 H1N . 0.865(9) ?
    N2 C9 . 1.2924(18) ?
    N3 C12 . 1.3390(18) ?
    N3 C11 . 1.3554(18) ?
    C2 C3 . 1.5113(19) ?
    C2 H2A . 0.9900 ?
    C2 H2B . 0.9900 ?
    C3 C8 . 1.392(2) ?
    C3 C4 . 1.397(2) ?
    C4 C5 . 1.384(2) ?
    C4 H4 . 0.9500 ?
    C5 C6 . 1.392(2) ?
    C5 H5 . 0.9500 ?
    C6 C7 . 1.387(2) ?
    C6 H6 . 0.9500 ?
    C7 C8 . 1.394(2) ?
    C7 H7 . 0.9500 ?
    C8 H8 . 0.9500 ?
    C9 C11 . 1.4895(19) ?
    C9 C10 . 1.5074(19) ?
    C10 H10A . 0.9800 ?
    C10 H10B . 0.9800 ?
    C10 H10C . 0.9800 ?
    C11 C15 . 1.392(2) ?
    C12 C13 . 1.396(2) ?
    C12 C16 . 1.503(2) ?
    C13 C14 . 1.378(2) ?
    C13 H13 . 0.9500 ?
    C14 C15 . 1.389(2) ?
    C14 H14 . 0.9500 ?
    C15 H15 . 0.9500 ?
    C16 H16A . 0.9800 ?
    C16 H16B . 0.9800 ?
    C16 H16C . 0.9800 ?
loop_
    _geom_angle_atom_site_label_1
    _geom_angle_atom_site_label_2
    _geom_angle_atom_site_label_3
    _geom_angle_site_symmetry_1
    _geom_angle_site_symmetry_3
    _geom_angle
    _geom_angle_publ_flag
    C1 S2 C2 . . 102.63(7) ?
    C1 N1 N2 . . 119.01(11) ?
    C1 N1 H1N . . 123.2(12) ?
    N2 N1 H1N . . 117.8(12) ?
    C9 N2 N1 . . 119.09(12) ?
    C12 N3 C11 . . 119.42(12) ?
    N1 C1 S1 . . 121.52(10) ?
    N1 C1 S2 . . 112.88(10) ?
    S1 C1 S2 . . 125.60(8) ?
    C3 C2 S2 . . 105.26(9) ?
    C3 C2 H2A . . 110.7 ?
    S2 C2 H2A . . 110.7 ?
    C3 C2 H2B . . 110.7 ?
    S2 C2 H2B . . 110.7 ?
    H2A C2 H2B . . 108.8 ?
    C8 C3 C4 . . 118.60(13) ?
    C8 C3 C2 . . 120.51(13) ?
    C4 C3 C2 . . 120.81(12) ?
    C5 C4 C3 . . 120.98(13) ?
    C5 C4 H4 . . 119.5 ?
    C3 C4 H4 . . 119.5 ?
    C4 C5 C6 . . 120.09(13) ?
    C4 C5 H5 . . 120.0 ?
    C6 C5 H5 . . 120.0 ?
    C7 C6 C5 . . 119.49(13) ?
    C7 C6 H6 . . 120.3 ?
    C5 C6 H6 . . 120.3 ?
    C6 C7 C8 . . 120.32(13) ?
    C6 C7 H7 . . 119.8 ?
    C8 C7 H7 . . 119.8 ?
    C3 C8 C7 . . 120.53(13) ?
    C3 C8 H8 . . 119.7 ?
    C7 C8 H8 . . 119.7 ?
    N2 C9 C11 . . 127.48(13) ?
    N2 C9 C10 . . 114.20(12) ?
    C11 C9 C10 . . 118.31(12) ?
    C9 C10 H10A . . 109.5 ?
    C9 C10 H10B . . 109.5 ?
    H10A C10 H10B . . 109.5 ?
    C9 C10 H10C . . 109.5 ?
    H10A C10 H10C . . 109.5 ?
    H10B C10 H10C . . 109.5 ?
    N3 C11 C15 . . 121.47(13) ?
    N3 C11 C9 . . 117.98(12) ?
    C15 C11 C9 . . 120.54(13) ?
    N3 C12 C13 . . 121.55(14) ?
    N3 C12 C16 . . 117.48(13) ?
    C13 C12 C16 . . 120.97(13) ?
    C14 C13 C12 . . 119.43(13) ?
    C14 C13 H13 . . 120.3 ?
    C12 C13 H13 . . 120.3 ?
    C13 C14 C15 . . 119.11(14) ?
    C13 C14 H14 . . 120.4 ?
    C15 C14 H14 . . 120.4 ?
    C14 C15 C11 . . 119.02(14) ?
    C14 C15 H15 . . 120.5 ?
    C11 C15 H15 . . 120.5 ?
    C12 C16 H16A . . 109.5 ?
    C12 C16 H16B . . 109.5 ?
    H16A C16 H16B . . 109.5 ?
    C12 C16 H16C . . 109.5 ?
    H16A C16 H16C . . 109.5 ?
    H16B C16 H16C . . 109.5 ?
loop_
    _geom_torsion_atom_site_label_1
    _geom_torsion_atom_site_label_2
    _geom_torsion_atom_site_label_3
    _geom_torsion_atom_site_label_4
    _geom_torsion_site_symmetry_1
    _geom_torsion_site_symmetry_2
    _geom_torsion_site_symmetry_3
    _geom_torsion_site_symmetry_4
    _geom_torsion
    _geom_torsion_publ_flag
    C1 N1 N2 C9 . . . . -177.73(12) ?
    N2 N1 C1 S1 . . . . 179.30(10) ?
    N2 N1 C1 S2 . . . . -1.64(16) ?
    C2 S2 C1 N1 . . . . -175.99(10) ?
    C2 S2 C1 S1 . . . . 3.02(11) ?
    C1 S2 C2 C3 . . . . 171.62(9) ?
    S2 C2 C3 C8 . . . . -107.95(12) ?
    S2 C2 C3 C4 . . . . 68.72(14) ?
    C8 C3 C4 C5 . . . . -0.2(2) ?
    C2 C3 C4 C5 . . . . -176.92(12) ?
    C3 C4 C5 C6 . . . . 0.0(2) ?
    C4 C5 C6 C7 . . . . -0.1(2) ?
    C5 C6 C7 C8 . . . . 0.3(2) ?
    C4 C3 C8 C7 . . . . 0.4(2) ?
    C2 C3 C8 C7 . . . . 177.14(12) ?
    C6 C7 C8 C3 . . . . -0.4(2) ?
    N1 N2 C9 C11 . . . . -1.3(2) ?
    N1 N2 C9 C10 . . . . 179.55(11) ?
    C12 N3 C11 C15 . . . . -0.14(19) ?
    C12 N3 C11 C9 . . . . -178.65(12) ?
    N2 C9 C11 N3 . . . . -6.2(2) ?
    C10 C9 C11 N3 . . . . 172.96(12) ?
    N2 C9 C11 C15 . . . . 175.28(14) ?
    C10 C9 C11 C15 . . . . -5.57(19) ?
    C11 N3 C12 C13 . . . . 0.81(19) ?
    C11 N3 C12 C16 . . . . -179.56(12) ?
    N3 C12 C13 C14 . . . . -0.7(2) ?
    C16 C12 C13 C14 . . . . 179.73(13) ?
    C12 C13 C14 C15 . . . . -0.2(2) ?
    C13 C14 C15 C11 . . . . 0.8(2) ?
    N3 C11 C15 C14 . . . . -0.7(2) ?
    C9 C11 C15 C14 . . . . 177.80(13) ?
loop_
    _geom_hbond_atom_site_label_D
    _geom_hbond_atom_site_label_H
    _geom_hbond_atom_site_label_A
    _geom_hbond_site_symmetry_A
    _geom_hbond_distance_DH
    _geom_hbond_distance_HA
    _geom_hbond_distance_DA
    _geom_hbond_angle_DHA
    N1 H1N N3 . 0.866(14) 1.906(15) 2.6123(16) 137.7(14)
    C8 H8 S2 1_545 0.95 2.90 3.6184(16) 154
    C2 H2A Cg1 4_554 0.99 2.76 3.5325(15) 135
    C7 H7 Cg2 2_545 0.95 2.89 3.5760(16) 130
    C10 H10C Cg2 4_555 0.98 2.68 3.5842(15) 153
_shelx_hkl_file
;
  -2   0   0 233947. 679.478  75
   2   0   0 254652. 941.230  74
   2   0   0 238798. 974.652  77
  -2   0   0 238205. 792.252   1
   2   0   0 246537. 1009.94   6
  -3   0   0 84323.8 595.893   1
   3   0   0 91695.7 744.319   6
  -3   0   0 86234.0 682.715  74
  -3   0   0 88705.5 382.231  76
   3   0   0 80004.3 651.295  74
   3   0   0 81512.7 512.950  75
   4   0   0 1662.52 92.3800   3
   4   0   0 1887.11 123.715  74
  -4   0   0 2198.91 118.880   1
   4   0   0 2062.71 137.094   6
  -4   0   0 1939.52 124.000  74
  -4   0   0 2052.82 66.1893  76
   4   0   0 1842.29 95.7484  75
   5   0   0 109546. 1199.36   7
  -5   0   0 104959. 1060.72  11
   5   0   0 103221. 795.610  75
  -5   0   0 99864.2 1031.35  77
  -5   0   0 101857. 1366.38  79
  -5   0   0 105701. 1020.19  78
   5   0   0 113461. 1080.37   6
  -5   0   0 104639. 912.892  12
  -5   0   0 110688. 1076.83   6
   5   0   0 104426. 779.506   3
  -5   0   0 106730. 485.871  76
  -5   0   0 107428. 927.325   1
  -5   0   0 105868. 987.748  74
  -6   0   0 28660.3 569.682  74
   6   0   0 29436.7 611.660   6
   6   0   0 25379.2 602.646  85
   6   0   0 28018.0 518.628  20
   6   0   0 30513.0 706.350   7
  -6   0   0 27625.8 784.965  79
  -6   0   0 27778.2 537.499  12
   6   0   0 28709.0 565.397  84
  -6   0   0 28687.9 540.433   1
   6   0   0 27929.0 550.130  83
  -6   0   0 27586.2 577.353  78
  -6   0   0 28528.0 609.311  77
  -6   0   0 28356.1 606.332   6
  -6   0   0 28275.7 410.721   2
  -6   0   0 27879.5 611.122  11
   6   0   0 28519.4 475.175  75
  -7   0   0 36968.1 778.667  11
   7   0   0 40622.7 726.839  83
   7   0   0 43759.7 783.076  40
   7   0   0 40618.9 681.508  20
  -7   0   0 37304.1 979.189  79
  -7   0   0 37118.9 736.211  78
   7   0   0 39146.9 775.149  36
  -7   0   0 41029.7 802.824  77
   7   0   0 39580.6 812.072  85
   7   0   0 41326.0 747.461  84
  -8   0   0 68435.4 1116.16  77
  -8   0   0 61897.4 1028.45  78
   8   0   0 70979.0 976.642  20
   8   0   0 61858.2 1108.49  85
  -8   0   0 69490.1 1155.79  11
   8   0   0 66730.5 1110.13  36
   8   0   0 67078.0 1020.72  83
   8   0   0 72210.1 1102.99  40
   8   0   0 69932.5 1060.66  84
  -8   0   0 70055.7 1041.23  87
  -9   0   0 24480.6 683.855  87
   9   0   0 23478.4 655.250  83
   9   0   0 23733.6 674.424  84
  -9   0   0 24040.2 737.772  11
   9   0   0 23816.7 616.623  20
   9   0   0 23747.3 715.742  36
   9   0   0 24435.2 697.402  40
  -9   0   0 24130.0 720.469  77
  -9   0   0 22406.0 669.243  78
  10   0   0 51901.1 1073.65  84
  10   0   0 52648.5 1044.74  83
 -10   0   0 53194.7 1169.03  11
 -10   0   0 53874.1 1067.69  87
 -10   0   0 49037.8 1065.45  78
 -10   0   0 54167.3 1175.46  33
  10   0   0 56845.2 1141.12  40
  11   0   0 162.713 87.8097  84
  11   0   0 435.486 112.790  83
  11   0   0 293.248 107.995  40
 -11   0   0 453.442 130.751  33
 -11   0   0 421.166 125.869  15
 -11   0   0 277.722 108.957  87
 -11   0   0 503.578 135.796  11
  12   0   0 123209. 1915.68  40
 -12   0   0 119946. 1923.86  15
  12   0   0 124389. 1873.05  84
 -12   0   0 126347. 2010.51  33
  13   0   0 5144.65 414.916  84
 -13   0   0 4287.03 391.574  15
 -13   0   0 5402.19 453.280  27
  13   0   0 5639.53 437.490  40
 -13   0   0 5139.02 438.712  33
 -14   0   0 131400. 2220.63  33
 -14   0   0 127939. 2129.03  15
  14   0   0 128810. 2121.67  40
 -14   0   0 134511. 2282.50  27
  15   0   0 84914.3 1808.98  50
 -15   0   0 81022.3 1769.73  33
  15   0   0 81525.7 1690.82  63
  15   0   0 81031.6 1681.37  95
  15   0   0 81542.8 1921.72  91
  15   0   0 81831.7 1718.60  40
 -15   0   0 82852.7 1826.21  27
  16   0   0 2920.29 321.460  63
 -16   0   0 2266.85 305.898  33
  16   0   0 2699.19 345.379  50
 -16   0   0 2585.09 334.355  27
  16   0   0 2737.39 369.657  91
  17   0   0 10375.5 634.512  50
  17   0   0 10699.5 701.595  91
  18   0   0 38292.7 1170.64  50
  18   0   0 37007.3 1232.85  91
  19   0   0 30891.9 1038.94  91
  19   0   0 32381.5 994.753  50
  20   0   0 2076.07 243.148  50
  20   0   0 2161.49 258.978  91
   0  -1   0 30.4817 23.8945   8
   0   1   0 17.2445 34.7940   2
   0  -1   0 4.48838 37.1976  76
   0   1   0 6.42615 15.4664  74
   1  -1   0 2997.46 137.436  76
   1   1   0 2745.78 123.877  76
  -1   1   0 2882.52 109.524  74
   1   1   0 3017.04 131.483   5
   1  -1   0 3323.56 120.537   8
  -1   1   0 3059.73 144.699   2
  -1  -1   0 3079.25 138.870   2
  -1   1   0 2857.39 115.917   8
  -1  -1   0 3029.25 129.242  76
   2  -1   0 9372.22 248.400  76
  -2   1   0 8933.67 229.305  74
  -2  -1   0 9823.69 239.364   2
  -2   1   0 10152.1 240.651   8
  -2  -1   0 8886.97 207.006   6
   2   1   0 8491.56 220.379   5
  -2  -1   0 9197.09 214.347  76
  -2  -1   0 7978.04 117.961  74
  -2  -1   0 9471.01 262.435   3
   2   1   0 8774.99 211.991  76
  -2   1   0 8859.99 255.706   2
  -2   1   0 9056.95 246.451  76
   3  -1   0 88338.2 811.441   6
  -3  -1   0 92390.7 868.401   3
   3  -1   0 87526.1 779.487  76
   3  -1   0 82597.6 706.520   1
  -3  -1   0 88806.1 650.461  75
  -3  -1   0 90192.3 754.411   6
   3   1   0 92471.1 668.206  76
  -3   1   0 87471.7 830.679   2
  -3   1   0 89461.9 587.322  78
  -3  -1   0 86202.2 642.495  76
  -3  -1   0 90853.0 538.621  74
  -3   1   0 90375.8 974.954   4
  -3   1   0 91360.3 802.086  76
   3   1   0 85215.4 715.246   5
  -4  -1   0 370.361 76.1878   7
   4  -1   0 614.139 87.8039   6
   4  -1   0 378.586 63.5980  76
  -4   1   0 249.623 55.3915  76
   4  -1   0 680.772 76.6565   1
  -4  -1   0 352.697 49.3794  75
   4  -1   0 296.748 77.2138   4
  -4  -1   0 280.157 70.0337  77
  -4  -1   0 414.907 69.6575   3
  -4   1   0 393.969 67.5953   2
  -4   1   0 220.521 62.5220   8
   4   1   0 332.047 75.5405  85
   4  -1   0 344.457 74.4205  84
  -4  -1   0 350.748 61.8067   6
   4   1   0 322.135 68.5249  20
  -4  -1   0 365.894 69.7380  78
  -4   1   0 284.193 67.5593  74
  -4   1   0 478.687 58.6650  78
  -4   1   0 414.837 86.1061   4
  -4  -1   0 616.456 59.9141  74
  -4  -1   0 324.089 47.1623   5
  -4  -1   0 311.332 40.4734  76
   4   1   0 367.475 46.7076  76
  -5   1   0 629.737 93.7875  74
   5  -1   0 400.156 82.7114  84
  -5  -1   0 385.881 41.3461  76
  -5   1   0 590.916 97.0435   8
  -5   1   0 454.697 73.7838   2
  -5   1   0 415.014 66.8385  76
   5  -1   0 682.160 95.9213   6
  -5  -1   0 456.163 76.1111   6
  -5  -1   0 400.011 80.9688  77
   5   1   0 370.813 91.2908  85
  -5  -1   0 492.791 54.6461  75
   5  -1   0 504.311 69.7365   1
  -5  -1   0 405.604 57.0827  74
  -5  -1   0 373.256 81.6783  78
   5  -1   0 470.241 83.3673  75
   5  -1   0 378.860 62.2763  76
  -5  -1   0 451.541 55.8483   5
   5   1   0 461.677 81.3322  22
  -5  -1   0 595.801 99.5262   7
   5   1   0 382.405 80.6491  20
  -5   1   0 407.148 94.2701   4
  -5   1   0 427.384 77.7203  15
   6  -1   0 22126.6 570.423  86
  -6   1   0 21399.7 468.968  78
  -6   1   0 21754.0 591.333  33
   6   1   0 22621.9 522.643  22
  -6   1   0 20966.6 524.037  15
   6  -1   0 21068.8 482.284  75
   6  -1   0 21839.7 427.033  76
  -6  -1   0 20444.5 505.056   6
  -6   1   0 21982.5 432.265  76
  -6   1   0 21781.6 476.708   2
   6  -1   0 20828.4 546.898  84
   6   1   0 21536.5 577.073  85
  -6  -1   0 20879.2 714.857  79
  -6   1   0 21982.3 570.217  27
  -6  -1   0 21764.2 557.593  78
  -6  -1   0 20192.5 549.260  77
  -6  -1   0 21600.0 439.552  74
   6  -1   0 20801.3 551.842  83
  -6  -1   0 19731.2 692.729   9
  -6   1   0 21408.7 556.350  87
   6  -1   0 22610.7 565.526  40
   6   1   0 21813.0 553.798  20
   7  -1   0 46211.4 881.361  40
   7  -1   0 43260.2 849.665  84
  -7   1   0 43018.8 874.224  27
   7  -1   0 46030.8 881.177  83
   7   1   0 44769.9 896.622  85
   7  -1   0 41734.2 709.858  75
  -7  -1   0 46319.4 888.212  77
  -7   1   0 43919.6 751.816  78
   7   1   0 47985.7 800.734  22
  -7  -1   0 47493.0 1150.03   9
   7   1   0 47544.7 915.593  36
  -7   1   0 46209.9 876.049  87
   7   1   0 44855.7 849.791  20
  -7   1   0 43648.9 907.642  33
  -7  -1   0 44006.3 864.241  78
  -7   1   0 43878.8 829.211  15
  -7  -1   0 43514.9 1102.91  79
   8  -1   0 22810.3 666.862  83
  -8   1   0 22787.7 606.537  78
  -8  -1   0 21403.9 654.532  77
   8   1   0 23996.6 592.750  22
   8   1   0 22375.2 644.695  20
  -8   1   0 21725.8 640.815  15
   8  -1   0 22658.6 673.045  40
  -8  -1   0 22779.8 667.075  78
   8  -1   0 22430.6 661.764  84
   8   1   0 23517.5 692.921  36
  -8   1   0 22000.6 654.101  87
  -8   1   0 22438.3 683.627  27
  -8   1   0 22085.1 698.645  33
  -8  -1   0 22105.6 848.069  79
   8   1   0 23163.5 704.847  85
  -8  -1   0 22371.7 831.760   9
   9  -1   0 8868.40 457.743  40
   9   1   0 9061.78 490.208  85
  -9  -1   0 9035.44 581.027  79
  -9  -1   0 8761.30 447.224  78
   9   1   0 9097.94 461.216  36
   9  -1   0 9058.88 457.024  84
  -9   1   0 8983.49 469.052  27
   9   1   0 9135.09 445.040  20
  -9   1   0 9436.51 454.946  15
  -9   1   0 9304.86 489.778  33
  -9  -1   0 9248.75 462.347  11
   9  -1   0 8935.44 452.275  83
  -9   1   0 10506.1 484.355  87
  -9  -1   0 8874.21 554.258   9
  -9  -1   0 8257.34 435.258  77
  10   1   0 4097.21 315.460  20
  10   1   0 4072.32 332.525  36
  10  -1   0 3868.90 324.231  83
  10  -1   0 3834.11 324.455  40
 -10  -1   0 3530.40 369.544   9
  10  -1   0 3387.93 301.338  84
 -10   1   0 4081.73 327.613  87
 -10  -1   0 4006.34 409.436  79
  10   1   0 3890.08 345.707  85
 -10   1   0 3942.26 319.540  15
 -10  -1   0 3782.65 316.086  11
 -10   1   0 3556.09 321.856  27
 -10   1   0 3899.85 340.971  33
  11   1   0 90470.6 1534.13  20
 -11   1   0 82309.0 1639.78  33
 -11   1   0 85002.0 1545.83  15
  11   1   0 88665.3 1607.47  36
 -11   1   0 87066.6 1647.71  27
  11   1   0 87022.1 1714.01  85
 -11  -1   0 87955.5 1579.85  11
  11  -1   0 92197.1 1622.11  84
  11  -1   0 89838.3 1619.18  40
 -11   1   0 88916.4 1575.86  87
  11  -1   0 86824.1 1567.38  83
  12  -1   0 1217.68 215.344  84
 -12   1   0 1333.69 228.480  33
  12   1   0 1146.19 207.376  36
  12   1   0 1568.19 231.269  20
 -12   1   0 1454.46 236.704  87
 -12   1   0 1398.87 219.529  15
  12  -1   0 1315.34 225.284  83
 -12   1   0 1457.89 244.622  27
  12  -1   0 1346.79 224.112  40
 -12  -1   0 1474.16 221.794  11
 -12  -1   0 1104.54 202.151  15
  13  -1   0 42642.8 1225.51  84
 -13  -1   0 46305.7 1254.69  33
  13  -1   0 43614.2 1252.46  40
 -13   1   0 42565.9 1203.09  87
  13  -1   0 41804.6 1195.12  83
 -13  -1   0 42319.4 1197.57  11
 -13   1   0 43308.5 1216.98  15
 -13   1   0 41279.9 1258.82  27
 -13   1   0 37783.9 1211.63  33
  13   1   0 42186.7 1145.11  20
 -13  -1   0 42330.9 1201.14  15
  14  -1   0 24662.3 961.442  72
  14  -1   0 23026.1 912.202  83
  14   1   0 23654.5 1048.83  91
 -14   1   0 24537.4 930.582  87
 -14  -1   0 22065.9 886.232  15
 -14   1   0 22086.2 957.423  27
  14  -1   0 22778.7 980.821  91
  14   1   0 23507.3 944.317  50
 -14   1   0 24156.3 940.622  15
  14  -1   0 22807.3 934.351  40
 -14   1   0 22455.1 963.082  33
  14   1   0 22893.3 935.741  47
  15   1   0 919.121 210.411  94
  15  -1   0 875.343 211.262  72
  15   1   0 677.641 176.397  47
  15  -1   0 949.765 202.774  50
  15  -1   0 660.593 202.369  91
  15  -1   0 799.825 255.441  55
  15   1   0 842.354 215.642  50
 -15  -1   0 681.799 173.870  27
 -15   1   0 903.034 220.603  27
  15   1   0 565.871 183.190  91
 -15   1   0 746.975 169.947  81
  15  -1   0 889.860 200.733  40
  16  -1   0 18435.4 876.263  72
  16   1   0 18304.1 814.962  94
  16   1   0 18241.7 827.984  56
 -16  -1   0 16574.3 791.921  27
  16   1   0 17339.7 848.362  50
  16  -1   0 17368.3 884.217  91
  16  -1   0 17943.8 820.275  50
 -16   1   0 15014.5 802.300  27
  16   1   0 17384.7 920.321  91
  16  -1   0 17049.5 821.210  40
  16  -1   0 16394.6 789.435  95
  16  -1   0 17261.0 803.909  63
 -16   1   0 16342.5 816.143  25
  17  -1   0 412.712 150.904  95
  17  -1   0 533.463 164.655  50
  17   1   0 572.447 198.800  91
  17   1   0 774.365 213.399  50
  17  -1   0 352.476 148.918  63
  17  -1   0 663.939 210.196  91
  18   1   0 14273.7 777.634  91
  18  -1   0 13929.0 683.149  95
  18  -1   0 14845.7 751.345  91
  18   1   0 14852.8 732.792  50
  18  -1   0 14421.2 680.034  50
  18  -1   0 14677.5 700.052  63
  19  -1   0 120.256 107.999  95
  19   1   0 147.266 114.083  50
  19  -1   0 215.291 113.992  91
 -19   1   0-47.0435 104.476  44
  19  -1   0-4.08892 82.2145  63
  19  -1   0-5.30813 90.0952  50
  20  -1   0 2172.21 216.212  63
  20   1   0 1751.18 222.999  50
  20  -1   0 1877.52 222.067  91
  20  -1   0 1994.47 209.786  95
   0   2   0 13395.9 220.995  74
   0   2   0 13785.0 399.112  85
   0  -2   0 12527.0 440.875  16
   0  -2   0 12433.3 277.270   8
   0  -2   0 12986.9 395.372  76
   0   2   0 12177.5 381.959   5
   0   2   0 13050.2 412.917  80
   0   2   0 12919.1 412.148  22
  -1   2   0 105458. 1134.99  22
   1  -2   0 96041.7 822.334   8
  -1  -2   0 100801. 714.281  78
  -1   2   0 105268. 794.855  74
  -1  -2   0 98868.9 1287.54  19
  -1  -2   0 108208. 1160.09   2
  -1  -2   0 98939.9 1073.08  76
   1   2   0 101786. 1089.61  76
  -1   2   0 97860.4 1040.14  85
  -1  -2   0 100355. 1231.34  21
   1   2   0 97618.4 1092.58  85
   1   2   0 99887.5 1074.68   5
   1  -2   0 99166.5 1050.73  17
  -1  -2   0 102155. 804.030   8
   1   2   0 106122. 1193.84  22
  -1   2   0 103179. 1150.34  80
  -1  -2   0 97141.6 1238.59  16
   1   2   0 106409. 1179.54  80
   1   2   0 100466. 985.630  20
   2   2   0 5881.32 284.198  85
  -2  -2   0 5678.71 209.503  78
  -2  -2   0 6463.52 285.398   2
  -2   2   0 5981.41 281.767  80
  -2   2   0 5907.21 269.014  22
   2   2   0 6107.64 269.326  20
   2   2   0 6171.31 287.440  80
   2   2   0 5768.37 292.204  22
   2  -2   0 5225.58 241.258  17
  -2  -2   0 6212.16 341.160  19
   2   2   0 5847.92 260.085  76
   2   2   0 6273.69 295.042  41
  -2  -2   0 5840.14 313.322  21
   2   2   0 5404.76 252.762   5
  -2  -2   0 6127.57 328.266  16
  -2   2   0 5577.64 255.214  85
  -2  -2   0 6030.41 262.955  76
   3   2   0 51349.6 869.455  85
   3  -2   0 52907.1 831.014  88
  -3  -2   0 56043.2 814.497   2
  -3   2   0 53784.9 842.026  80
  -3   2   0 51661.7 733.545  74
  -3  -2   0 49855.5 705.550  78
   3  -2   0 51815.0 706.191   6
   3   2   0 50096.0 827.767  41
  -3  -2   0 49159.1 735.078  76
   3   2   0 51637.6 824.376  20
  -3   2   0 50707.5 940.366  37
   3   2   0 48852.0 750.828   5
  -3  -2   0 52865.4 1024.00  19
   3  -2   0 49680.3 732.352  84
  -3  -2   0 50015.3 708.819  75
  -3   2   0 52583.5 742.679   8
   3   2   0 54021.6 905.596  22
   3   2   0 50572.2 820.002  80
  -3   2   0 48940.3 832.189  87
  -3  -2   0 48482.6 968.778  10
   3   2   0 52705.2 761.629  76
  -3   2   0 50958.8 914.655  32
   3  -2   0 53669.4 873.477  29
  -3  -2   0 52984.1 983.764  21
   4   2   0 85145.6 994.217   5
   4   2   0 91904.0 1103.90  80
   4  -2   0 91000.1 1113.22  88
   4   2   0 88005.0 977.522  76
   4   2   0 86482.4 1191.32  85
  -4   2   0 84559.7 1156.80  27
  -4  -2   0 81354.1 1316.47  10
  -4   2   0 86950.5 1020.05   8
   4  -2   0 86693.7 1185.47  43
  -4  -2   0 85423.8 1030.70  78
   4   2   0 92599.7 1227.49  22
  -4   2   0 84287.5 1156.65  87
  -4   2   0 92111.6 1103.97  80
   4  -2   0 90001.1 1091.68  24
  -4  -2   0 85635.0 954.399  76
   4   2   0 98373.9 1172.99  41
   4   2   0 84844.5 1138.68  20
   4  -2   0 89891.7 1146.40  86
   4  -2   0 86698.8 999.159   6
   4  -2   0 90845.2 1085.75  84
  -4   2   0 91797.1 1237.02  32
  -4  -2   0 91907.9 1035.46   2
   5  -2   0 89.7037 64.3572  23
   5   2   0 120.256 76.1178  20
   5  -2   0 69.9283 49.1923  84
  -5  -2   0 97.9839 61.5046  77
   5  -2   0 95.5561 65.2288  88
  -5   2   0 23.6562 46.0705  80
  -5  -2   0 157.374 67.3073  78
  -5   2   0 95.4490 64.3853  32
  -5   2   0 61.8397 64.0611  27
  -5   2   0 114.044 71.0365  87
   5   2   0 197.530 86.7586  85
   5  -2   0 86.0791 55.1484  24
   5   2   0 226.242 74.2227  41
   5  -2   0 87.3749 68.2807  43
   5   2   0 74.2787 41.2495  80
  -5  -2   0 55.2631 66.1562  10
   5  -2   0 60.0926 58.4333  86
   5  -2   0 20.1924 51.6857  40
  -6   2   0 17985.5 610.306  27
   6  -2   0 18289.0 595.925  83
  -6  -2   0 18005.9 567.374  77
   6  -2   0 18772.1 607.004  86
   6   2   0 16902.1 591.237  85
   6   2   0 18490.6 602.224  20
   6  -2   0 18925.6 628.697  43
  -6  -2   0 17602.2 554.129  78
   6   2   0 19055.4 602.222  22
  -6  -2   0 17851.3 685.274  10
  -6   2   0 18142.2 600.921  87
   6  -2   0 18670.4 599.474  23
   6  -2   0 19578.6 588.636  40
   6  -2   0 18425.0 579.800  84
  -6   2   0 19212.3 608.772  32
   7  -2   0 52769.4 1075.87  86
   7  -2   0 49967.1 1042.25  83
   7  -2   0 50272.8 1023.05  84
   7   2   0 51957.6 1025.24  22
  -7   2   0 48024.4 1027.07  87
   7   2   0 46367.7 1030.41  85
  -7  -2   0 52048.5 1013.84  77
  -7  -2   0 51466.5 1015.51  78
  -7  -2   0 47802.1 1176.57  10
   7   2   0 49276.5 1039.16  20
  -7   2   0 49716.8 1078.30  27
   7  -2   0 51856.2 1032.71  40
  -7   2   0 51550.3 1039.20  32
   7  -2   0 48050.4 1072.68  43
   7  -2   0 54290.3 1096.28  23
  -8  -2   0 136631. 2271.18   9
  -8   2   0 138665. 1853.70  87
   8  -2   0 145837. 1865.68  84
   8   2   0 149504. 1800.36  22
  -8   2   0 134843. 1886.26  27
   8   2   0 149107. 1933.30  36
   8   2   0 140773. 1899.18  85
   8  -2   0 142080. 1878.36  83
  -8  -2   0 145966. 2345.60  79
   8   2   0 145165. 1882.07  20
  -8  -2   0 140889. 2128.71  10
   8  -2   0 143463. 1840.56  40
  -8  -2   0 144311. 1808.33  78
   9   2   0 18226.5 707.623  36
  -9   2   0 16099.2 692.814  27
  -9  -2   0 15433.3 741.237  10
  -9  -2   0 16162.9 817.353   9
   9   2   0 15990.3 685.153  85
  -9  -2   0 15492.2 810.590  79
   9   2   0 16733.5 625.598  22
   9  -2   0 16002.3 659.505  40
   9  -2   0 16857.9 675.082  84
   9   2   0 16188.1 670.980  20
  -9   2   0 14765.7 643.953  87
 -10  -2   0 111859. 1732.88  11
 -10   2   0 103420. 1843.70  27
  10  -2   0 108183. 1797.30  40
  10   2   0 118416. 1858.32  36
 -10   2   0 104797. 1782.49  87
  10   2   0 109290. 1796.65  20
  10  -2   0 115285. 1852.51  84
 -10  -2   0 106506. 2015.33  10
  11   2   0 10565.2 626.193  85
  11  -2   0 11194.9 617.649  83
 -11  -2   0 11932.3 584.553  15
  11  -2   0 11499.8 626.956  84
  11  -2   0 10067.3 590.275  40
 -11   2   0 11240.0 614.441  87
 -11   2   0 10671.7 630.675  27
  11   2   0 10872.7 602.310  20
  11   2   0 11263.6 601.854  36
  12  -2   0 3468.02 363.658  40
  12  -2   0 3492.99 363.266  83
 -12  -2   0 3829.75 364.000  14
 -12   2   0 3232.98 352.874  87
  12   2   0 3449.31 354.529  20
 -12   2   0 2902.34 352.645  27
 -12  -2   0 3371.55 325.923  15
 -12   2   0 3230.89 336.729  25
  12   2   0 3421.77 380.528  85
  13   2   0 1754.80 316.725  91
  13   2   0 2118.31 279.903  20
  13  -2   0 1493.52 252.780  40
 -13   2   0 1144.96 238.199  27
  13   2   0 1357.40 236.466  50
  13  -2   0 1514.05 282.738  91
  13   2   0 1156.22 238.320  94
  13  -2   0 1310.23 233.713  72
  13  -2   0 1457.08 252.204  83
  13  -2   0 1431.35 275.987  55
  13   2   0 1510.03 269.995  85
 -13  -2   0 1903.52 270.438  14
 -13   2   0 1413.19 252.010  87
  13   2   0 1090.35 212.698  47
 -13   2   0 1408.73 235.352  81
 -13   2   0 1397.87 228.630  25
  14   2   0 447.722 125.933  47
  14  -2   0 170.845 117.804  40
  14  -2   0 240.365 101.148  83
 -14   2   0 398.048 154.668  87
  14   2   0 437.473 158.194  94
  14  -2   0 559.870 176.737  72
  14  -2   0 137.146 135.434  55
  14   2   0 615.851 220.498  91
 -14   2   0 649.090 174.895  81
  14   2   0 445.554 156.773  50
 -14   2   0 393.366 161.241  27
  14  -2   0 661.863 200.168  91
  15   2   0 28692.4 1222.67  91
  15  -2   0 29461.1 1085.08  40
  15  -2   0 34045.6 1287.66  55
 -15   2   0 32320.5 1187.56  27
  15   2   0 30527.3 1130.42  56
  15   2   0 30113.5 1093.57  50
  15   2   0 29627.8 1103.16  94
  15  -2   0 30985.8 1095.79  72
 -15   2   0 28853.9 1046.94  87
  15  -2   0 29839.8 1123.86  91
  15   2   0 30571.2 1089.50  47
  16   2   0 14326.9 757.808  56
  16  -2   0 15126.1 742.579  95
  16  -2   0 18010.0 921.273  55
  16  -2   0 15654.2 780.146  72
  16  -2   0 16523.8 825.587  91
  16   2   0 15200.5 753.374  47
  16   2   0 16852.3 810.910  50
  16   2   0 15277.8 776.569  94
 -17   2   0 8952.62 579.433  44
  17  -2   0 9446.70 596.487  91
  17  -2   0 8433.95 546.520  63
  17   2   0 10103.9 607.851  50
  17   2   0 9241.40 582.314  56
  17  -2   0 8532.57 549.585  95
  17   2   0 8222.32 554.407  94
  18  -2   0 57.2133 109.915  95
  18   2   0 259.565 104.983  94
  18   2   0 249.237 131.081  50
 -18   2   0 283.801 128.849  44
  18   2   0 235.529 119.476  56
  18  -2   0 217.522 102.730  63
  18  -2   0 436.529 144.773  91
  19   2   0 1192.78 192.435  50
 -19   2   0 1097.96 173.210  44
  19  -2   0 1247.52 193.619  95
  19   2   0 1239.52 191.783  94
  19  -2   0 1216.05 175.379  91
  19  -2   0 1171.79 185.834  63
  19   2   0 1623.18 208.014  56
   0   3   0 67.6647 79.9515  22
   0  -3   0 9.28598 81.8817  29
   0  -3   0 158.961 75.6227  17
   0   3   0-7.42173 53.8654  85
   0   3   0 9.16547 88.0158  80
   0  -3   0 115.773 79.5363  88
   0   3   0 18.0189 74.7484  41
   0   3   0 13.2071 78.6570  37
   1   3   0 21027.9 635.747  85
  -1   3   0 21149.0 765.071  37
   1   3   0 21147.3 771.358  37
   1   3   0 22123.4 717.547  22
  -1   3   0 21010.7 678.023  22
   1  -3   0 20845.7 665.770  88
  -1   3   0 21702.8 677.463  87
  -1  -3   0 21570.1 713.092  29
   1   3   0 20107.2 668.111  80
   1   3   0 21533.1 702.376  41
  -1   3   0 21642.8 701.051  41
  -1  -3   0 21115.9 756.695  16
   1  -3   0 21005.9 703.216  29
  -1   3   0 22224.4 696.452  80
  -1  -3   0 20470.1 666.109  38
   1  -3   0 20380.1 636.707  17
  -1  -3   0 20813.8 680.632  17
   2  -3   0 1149.95 178.193  29
  -2   3   0 1000.33 157.780  87
   2  -3   0 1051.70 150.697  17
  -2   3   0 1359.17 181.940  41
  -2   3   0 976.045 178.179  37
   2   3   0 1006.78 151.609  85
   2   3   0 1021.06 165.875  41
  -2  -3   0 1249.52 169.340  38
   2  -3   0 1089.65 164.997  88
  -2   3   0 1237.26 176.523  80
   2   3   0 1023.98 174.825  22
  -2  -3   0 1079.96 176.642  29
  -2  -3   0 1027.66 186.931  16
   2   3   0 1191.96 172.426  80
   2   3   0 1270.27 196.216  37
  -3  -3   0 56437.9 1230.21  21
   3   3   0 59223.5 1205.98  22
  -3  -3   0 57323.4 1113.67  38
  -3   3   0 56744.9 1281.56  37
   3  -3   0 58496.9 1184.53  29
   3  -3   0 54643.6 1081.52  88
  -3  -3   0 56919.7 1176.91  29
  -3   3   0 54766.8 1111.53  87
  -3   3   0 58884.3 1148.40  41
  -3   3   0 61518.7 1321.65  32
   3   3   0 55679.6 1101.44  80
  -3  -3   0 55460.1 1260.13  16
   3   3   0 56731.0 1110.67  85
  -3  -3   0 56772.3 1302.64  19
   3   3   0 58303.3 1161.84  41
  -3   3   0 54802.8 1110.34  80
   4  -3   0 97862.7 1413.56  86
  -4  -3   0 94237.3 1637.42  21
   4  -3   0 92216.8 1534.46  43
   4   3   0 81447.8 1449.59  22
   4   3   0 90764.0 1454.24  85
   4   3   0 101677. 1545.09  41
  -4   3   0 89337.6 1470.41  87
   4   3   0 95153.8 1442.94  80
  -4   3   0 103742. 1518.01  41
  -4  -3   0 95545.8 1688.73  16
  -4   3   0 103609. 1720.48  32
  -4  -3   0 95298.8 1722.90  19
  -4  -3   0 90532.3 1512.86  29
  -4   3   0 96481.5 1466.80  80
  -4   3   0 89575.3 1662.29  37
   4   3   0 91683.1 1400.88  20
   4  -3   0 95779.3 1448.13  88
  -4  -3   0 93239.5 1432.08  38
   5   3   0 10036.2 472.203  80
  -5  -3   0 10413.4 491.739  38
   5   3   0 9520.65 479.995  20
  -5   3   0 9855.54 534.885  32
  -5   3   0 9325.12 500.473  87
  -5  -3   0 10496.7 595.641  19
  -5   3   0 10185.0 580.923  37
   5  -3   0 9776.42 474.225  88
  -5  -3   0 10201.5 561.749  21
  -5   3   0 9924.96 477.384  80
   5  -3   0 10090.7 529.890  43
  -5  -3   0 10640.2 577.426  16
   5   3   0 9720.15 513.350  22
   5   3   0 9566.86 495.662  85
   5  -3   0 9350.45 498.656  23
   5   3   0 10690.5 516.706  41
   5  -3   0 10237.1 484.214  83
   5  -3   0 9686.79 478.009  86
   6   3   0 11943.0 563.981  20
  -6   3   0 11857.9 581.807  87
  -6   3   0 12927.8 628.454  32
   6  -3   0 11659.4 552.741  83
  -6  -3   0 13039.7 683.342  19
   6  -3   0 13215.5 590.571  86
   6  -3   0 13410.1 557.573  88
  -6   3   0 12806.0 542.189  80
  -6   3   0 12100.2 657.498  37
   6  -3   0 11787.7 596.830  43
   6   3   0 11746.7 575.526  85
  -6  -3   0 12433.4 643.056  21
   6   3   0 12307.9 591.645  22
   6  -3   0 12595.4 599.152  23
  -6  -3   0 12844.0 648.415  16
  -7  -3   0 199.275 101.167  16
   7   3   0 272.457 119.427  85
   7   3   0 285.438 111.327  22
   7   3   0 228.354 113.789  20
  -7   3   0 321.505 135.918  37
   7  -3   0 157.601 113.965  43
  -7  -3   0 139.225 93.6708  19
   7  -3   0 222.949 99.9815  83
  -7   3   0 79.5905 84.9477  87
  -7   3   0 108.802 84.8699  32
  -7   3   0 58.9668 63.3626  81
   7  -3   0 163.989 98.2954  23
  -8   3   0 7137.99 436.517  81
   8   3   0 7715.73 506.375  85
   8   3   0 7397.23 487.025  20
  -8   3   0 7736.79 565.403  37
   8   3   0 7637.71 492.941  22
   8  -3   0 7706.60 496.972  83
  -8  -3   0 6947.79 540.350  10
   8  -3   0 7038.46 506.802  43
  -8  -3   0 7539.31 521.986  16
  -8   3   0 7511.89 502.290  87
  -8  -3   0 8540.77 587.043  19
  -9   3   0 9383.85 650.813  37
   9   3   0 11965.3 639.822  20
   9  -3   0 10984.2 587.916  40
  -9   3   0 10935.0 625.467  87
   9   3   0 11273.8 634.518  85
   9  -3   0 11824.2 637.159  83
   9   3   0 11826.3 619.687  22
  -9  -3   0 11647.7 701.284  19
  -9   3   0 10840.1 567.363  81
  -9  -3   0 10960.1 638.836  16
 -10  -3   0 4082.42 399.350  16
 -10   3   0 5226.27 446.095  87
  10  -3   0 4807.73 413.382  40
 -10   3   0 4244.52 454.412  37
  10   3   0 5395.81 426.203  22
  10  -3   0 4394.52 410.185  83
 -10   3   0 4426.38 384.326  81
  10   3   0 4843.06 440.305  85
 -11   3   0 2802.85 344.798  87
 -11   3   0 3205.68 371.903  44
  11  -3   0 3665.63 405.666  55
  11   3   0 3341.13 371.730  59
  11   3   0 3148.62 362.024  56
 -11  -3   0 2041.38 273.435  16
  11  -3   0 3279.85 357.490  83
 -11   3   0 3044.72 325.413  81
  11   3   0 3487.12 389.506  89
  11   3   0 2851.31 350.316  85
  11  -3   0 3051.48 336.209  40
 -11   3   0 3742.21 372.637  92
 -11   3   0 2951.08 383.380  37
  11   3   0 2858.64 343.495  94
  12   3   0 2958.55 386.059  85
  12  -3   0 3068.74 348.301  40
  12   3   0 2995.56 361.397  94
 -12   3   0 3505.87 392.685  87
 -12   3   0 3364.17 419.389  37
  12  -3   0 4199.49 427.894  93
 -12   3   0 3210.93 374.545  44
  12  -3   0 3476.13 379.645  83
  12   3   0 3701.13 412.388  59
  12   3   0 3834.20 441.500  53
  12  -3   0 3301.84 399.721  55
 -12   3   0 3174.03 335.345  81
  12   3   0 3466.40 391.601  56
  12   3   0 3670.64 413.001  89
 -12   3   0 3522.90 373.621  92
  12  -3   0 3592.91 390.601  91
 -12   3   0 3704.32 385.799  57
 -13   3   0 32129.2 1258.30  37
  13   3   0 32838.2 1177.41  94
  13   3   0 35209.7 1224.88  56
 -13   3   0 33674.4 1168.99  87
 -13   3   0 35345.0 1170.17  92
  13  -3   0 35803.6 1115.56  72
  13  -3   0 35293.6 1197.31  91
  13   3   0 40070.0 1395.60  53
  13  -3   0 34630.2 1166.07  40
  13  -3   0 37545.5 1329.37  55
 -13   3   0 35015.1 1246.69  44
  14   3   0 10244.5 666.833  56
 -14   3   0 11123.6 648.493  92
 -14   3   0 10418.4 683.862  44
  14  -3   0 12086.2 758.471  55
  14  -3   0 11237.9 672.989  91
  14  -3   0 11104.7 625.730  72
  14   3   0 10636.4 673.070  94
 -15   3   0 13763.5 691.910  92
 -15   3   0 12416.0 728.101  44
  15  -3   0 13894.9 691.155  72
  15   3   0 13151.2 737.996  56
  15   3   0 16058.0 832.024  53
  15   3   0 13188.8 654.244  47
  15  -3   0 13442.2 788.409  55
  15  -3   0 14295.4 728.740  91
  15   3   0 12772.3 724.710  94
  16  -3   0 9122.86 546.780  91
  16   3   0 8157.04 551.741  94
  16  -3   0 8818.93 536.728  63
 -16   3   0 8354.24 501.249  92
  16  -3   0 8648.32 532.557  95
 -16   3   0 8663.24 590.716  44
  16   3   0 8365.26 565.389  56
  16  -3   0 9029.05 536.007  72
  16  -3   0 9169.69 624.502  55
  17  -3   0 4184.24 354.621  95
  17  -3   0 4214.14 353.841  63
  17   3   0 4110.54 371.176  56
  17  -3   0 4761.24 417.860  55
 -17   3   0 4449.42 388.824  44
  17   3   0 3728.70 357.024  94
  18   3   0 651.361 157.657  56
  18  -3   0 839.465 156.669  63
  18  -3   0 878.873 153.320  95
 -18   3   0 837.557 168.124  44
  18   3   0 614.588 147.496  94
  18  -3   0 1188.26 163.062  90
   0  -4   0 36024.6 1124.97  29
   0   4   0 37304.1 1231.93  37
   0  -4   0 39358.7 1106.07  17
   0  -4   0 34920.2 1048.68  88
   1   4   0 3705.68 353.311  80
  -1   4   0 3199.45 378.634  37
  -1  -4   0 3979.51 385.359  29
   1   4   0 4383.84 401.133  22
  -1   4   0 4032.81 366.778  80
   1   4   0 4321.98 424.333  37
  -1  -4   0 3580.37 345.205  88
  -1  -4   0 4047.43 370.848  17
   1  -4   0 3337.71 359.484  29
   1  -4   0 3851.66 360.478  88
  -2  -4   0 36818.0 1113.99  17
   2   4   0 35218.9 1114.36  22
  -2  -4   0 35681.6 1123.06  29
   2  -4   0 35444.9 1119.45  29
  -2   4   0 34675.2 1053.63  80
  -2  -4   0 36521.6 1057.57  88
   2  -4   0 36365.9 1069.33  88
   2  -4   0 36912.9 1104.84  43
  -2   4   0 36336.3 1259.24  37
   2   4   0 35922.5 1069.62  80
  -3  -4   0 639.662 157.740  88
  -3   4   0 470.171 186.432  37
   3   4   0 868.828 193.153  22
  -3   4   0 719.557 166.278  80
   3   4   0 785.304 173.490  80
  -3  -4   0 871.435 194.153  29
   3  -4   0 948.808 189.193  88
  -3  -4   0 719.828 172.173  17
   3  -4   0 707.432 178.946  43
   4  -4   0 948.606 191.350  88
  -4  -4   0 1275.36 209.512  88
  -4  -4   0 859.122 202.659  16
   4   4   0 901.444 196.538  22
   4  -4   0 981.436 208.582  23
  -4   4   0 1045.93 203.416  87
   4  -4   0 771.473 185.190  43
  -4   4   0 1058.26 244.227  37
  -4   4   0 843.682 180.145  80
  -4  -4   0 1027.21 209.252  29
  -4  -4   0 1023.43 211.886  17
   4   4   0 874.278 182.168  80
  -5  -4   0 9080.94 582.967  17
  -5  -4   0 9611.03 647.119  16
   5  -4   0 9132.25 549.029  88
  -5   4   0 8717.51 536.734  80
  -5   4   0 8950.60 583.257  87
   5  -4   0 9420.41 602.163  43
   5   4   0 8919.40 587.253  22
  -5  -4   0 9684.41 591.595  29
   5  -4   0 9284.34 592.305  23
   5   4   0 9265.08 548.784  85
  -5   4   0 9144.64 673.840  37
   5   4   0 9333.39 545.728  80
  -5  -4   0 9260.16 535.731  88
  -6  -4   0 904.483 193.160  17
  -6   4   0 257.083 118.278  87
  -6  -4   0 755.440 190.686  16
   6   4   0 784.502 182.834  85
   6  -4   0 501.767 159.138  88
   6  -4   0 586.890 177.539  23
   6  -4   0 656.201 195.283  43
  -6   4   0 552.275 177.673  37
  -6  -4   0 577.695 149.452  29
   6   4   0 615.281 168.962  22
  -7   4   0 74765.5 1730.98  87
  -7  -4   0 76323.3 1805.77  16
  -7  -4   0 73994.3 1671.03  17
   7   4   0 72184.6 1654.26  22
   7   4   0 79282.9 1661.75  85
   7  -4   0 75686.6 1771.61  43
  -7   4   0 77208.3 1979.49  37
  -7  -4   0 71949.7 1604.89  29
   8   4   0 2493.17 305.500  85
   8   4   0 3140.91 352.073  22
  -8   4   0 3258.60 386.982  44
   8   4   0 2999.60 353.226  89
   8  -4   0 2990.81 356.198  93
   8   4   0 2572.77 328.912  53
   8   4   0 3118.78 361.830  59
  -8  -4   0 3210.87 373.485  16
   8  -4   0 2570.29 300.192  83
  -8  -4   0 3320.95 345.745  29
  -8   4   0 2719.35 337.029  92
  -8   4   0 2760.92 348.075  87
   8  -4   0 2710.80 342.139  55
  -8   4   0 2500.53 337.306  57
  -8   4   0 3436.30 446.561  37
   8  -4   0 2728.76 368.089  54
   9  -4   0 3240.50 405.274  54
  -9   4   0 3246.99 435.437  37
   9   4   0 2817.60 332.954  85
  -9   4   0 3053.70 382.031  44
   9  -4   0 3164.35 378.213  93
   9   4   0 3014.26 347.467  22
   9   4   0 2596.17 335.126  94
   9  -4   0 2897.99 366.775  55
   9   4   0 2821.93 350.535  89
  -9   4   0 2786.35 345.796  92
   9   4   0 2842.79 352.063  56
   9   4   0 3534.03 398.232  53
   9   4   0 2938.37 352.266  59
  -9   4   0 2907.61 364.213  57
  -9   4   0 3138.29 366.509  87
   9  -4   0 2572.51 315.747  83
  10  -4   0 1243.67 244.136  93
 -10   4   0 1734.91 276.385  92
  10   4   0 1372.15 261.201  56
  10   4   0 1684.01 290.889  94
  10   4   0 1479.92 271.958  89
  10   4   0 1433.48 264.449  59
 -10   4   0 1457.15 266.361  57
  10   4   0 1767.93 304.637  53
  10  -4   0 1815.73 297.488  54
 -10   4   0 1392.26 284.851  44
 -10   4   0 1498.79 259.261  87
 -10   4   0 1511.90 310.477  37
  10  -4   0 1530.49 281.669  55
 -11   4   0 5267.24 484.797  57
  11   4   0 4876.93 472.452  56
 -11   4   0 5200.50 509.845  44
  11  -4   0 5103.91 472.743  93
  11   4   0 5649.16 507.038  89
  11  -4   0 5641.95 517.735  55
  11   4   0 5564.37 502.988  53
  11   4   0 5557.73 500.613  94
 -11   4   0 5137.22 468.177  92
 -12   4   0 31321.3 1119.69  92
  12   4   0 28913.7 1115.98  56
  12   4   0 33948.7 1231.70  53
 -12   4   0 29502.7 1168.11  44
  12  -4   0 31499.6 1186.88  55
  12  -4   0 31807.6 1155.33  93
  12   4   0 29161.0 1109.78  94
  13  -4   0 3953.67 420.396  55
 -13   4   0 4068.53 431.621  44
  13   4   0 3801.93 407.913  94
 -13   4   0 4162.87 404.293  92
  13   4   0 3786.20 434.827  53
  13   4   0 3642.34 390.273  56
  13  -4   0 4191.95 416.738  93
  14   4   0 11807.8 674.303  56
  14   4   0 13894.4 744.222  53
  14   4   0 12715.6 688.127  94
  14  -4   0 13336.6 694.263  93
  14  -4   0 13234.2 728.986  55
 -14   4   0 11867.5 643.899  92
  14  -4   0 12959.5 613.298  95
 -14   4   0 12064.0 703.182  44
  14  -4   0 12280.2 590.954  63
  15  -4   0 4605.61 345.967  63
  15   4   0 3972.09 374.519  94
  15   4   0 5520.77 417.429  53
  15  -4   0 5156.57 437.502  55
 -15   4   0 4622.61 378.475  92
 -15   4   0 4808.05 423.596  44
  15   4   0 5071.66 420.382  56
  15  -4   0 5029.44 357.444  95
 -16   4   0 55.8720 105.761  44
  16  -4   0 22.5679 66.7825  95
  16   4   0-33.7811 131.027  94
  16  -4   0-10.7797 89.2786  55
 -16   4   0 181.437 99.5569  46
  16   4   0 157.747 103.528  56
 -16   4   0 91.3888 64.8585  92
  16  -4   0 3.35736 67.3627  63
   0   5   0 65.0052 83.7615  98
   0  -5   0 41.7313 121.172  43
   0   5   0-73.0729 177.839  58
   0   5   0-108.415 119.042  53
   0  -5   0-1.79527 140.317  93
   0  -5   0 53.9778 89.5632  88
   1   5   0 69.6126 98.3465  53
  -1  -5   0 244.786 128.815  88
   1  -5   0 37.1304 115.328  43
  -1   5   0-7.40586 110.764  49
   1   5   0 56.3925 92.2705  98
  -1   5   0 21.2745 90.9723  98
  -1  -5   0 196.647 82.3368  43
  -1   5   0 26.3658 128.573  58
   1  -5   0 407.676 154.567  88
   1   5   0 89.3391 125.081  58
  -1  -5   0 218.554 105.267  29
   1  -5   0 140.837 115.464  93
   2   5   0 2754.53 331.739  53
   2  -5   0 2474.26 321.572  93
   2  -5   0 2584.53 327.332  43
   2   5   0 2834.73 363.727  58
  -2  -5   0 2458.66 338.785  29
  -2   5   0 2550.15 310.224  98
  -2   5   0 2749.16 365.667  58
   2  -5   0 2763.95 345.501  55
  -2   5   0 2447.10 314.566  49
   2  -5   0 2740.94 358.169  23
   2  -5   0 2826.09 334.712  88
  -2  -5   0 2593.06 314.132  88
  -3   5   0 8773.61 589.964  49
  -3   5   0 8012.92 539.967  98
   3  -5   0 8130.62 574.855  55
  -3  -5   0 8304.14 582.610  29
  -3  -5   0 7402.72 514.029  88
   3   5   0 8505.48 580.861  53
   3  -5   0 7459.77 537.929  88
  -3   5   0 7341.25 575.754  58
   3   5   0 9279.35 658.958  58
   3  -5   0 8278.90 583.003  93
   3  -5   0 8356.72 589.961  43
   3  -5   0 7768.63 581.916  23
  -4   5   0 17869.4 807.652  98
   4  -5   0 19910.7 920.628  23
  -4   5   0 20336.8 953.106  58
   4  -5   0 19224.8 897.037  43
   4   5   0 21873.3 1014.81  58
  -4  -5   0 17268.1 765.446  88
   4  -5   0 19322.0 886.055  93
   4  -5   0 18934.4 951.578  54
   4   5   0 18175.6 856.900  53
   4  -5   0 18762.2 827.731  88
   4  -5   0 19696.1 898.981  55
  -4   5   0 19958.9 866.283  49
  -4  -5   0 16848.8 824.420  29
   5   5   0 1503.53 232.452  70
   5  -5   0 1529.99 252.176  55
   5   5   0 1797.90 272.182  89
   5   5   0 2015.36 302.728  53
  -5  -5   0 1587.20 249.814  29
  -5   5   0 2052.55 303.198  92
  -5   5   0 1354.72 238.800  98
   5   5   0 1771.52 249.502  96
   5  -5   0 1585.63 269.892  93
   5  -5   0 1978.81 326.177  54
   5  -5   0 1664.91 272.410  43
   5  -5   0 1948.06 287.377  23
  -5   5   0 1646.56 295.426  58
   5  -5   0 1663.87 261.098  88
   6   5   0 18461.8 871.451  53
   6  -5   0 17983.9 871.800  55
   6  -5   0 17571.7 852.769  93
  -6   5   0 17722.4 809.656  98
   6  -5   0 17982.5 947.594  54
  -6   5   0 17890.1 887.999  58
   6   5   0 18917.8 859.851  89
  -6   5   0 18709.3 883.658  92
  -7   5   0 140.385 121.327  92
   7  -5   0-256.601 136.181  55
   7   5   0 99.2037 111.320  53
  -7   5   0 197.904 143.655  58
   7  -5   0 39.4818 104.240  54
  -7   5   0 40.7515 93.7657  98
   7   5   0 139.698 87.9798  89
   7  -5   0 102.340 129.982  93
   8   5   0 26.7556 114.363  89
   8  -5   0 8.38030 151.647  93
   8  -5   0 137.818 96.9234  55
   8   5   0 42.8434 127.094  53
  -8   5   0 16.1861 139.726  58
   8  -5   0 129.341 104.770  69
   8  -5   0-163.256 134.137  54
  -8   5   0 249.043 139.477  92
  -8   5   0 66.8615 67.2079  98
  -9   5   0 1611.10 276.759  92
   9   5   0 1734.58 288.308  53
   9  -5   0 1403.86 285.958  54
  -9   5   0 1629.09 241.472  98
   9  -5   0 1464.12 257.580  55
   9   5   0 1593.47 262.390  89
   9  -5   0 1463.15 261.983  93
  -9   5   0 1204.74 245.305  58
  -9   5   0 1742.70 298.042  44
 -10   5   0 5240.59 403.051  98
 -10   5   0 5407.09 464.185  92
  10  -5   0 6122.52 519.433  54
  10  -5   0 5793.95 483.337  55
 -10   5   0 5715.68 507.800  44
 -10   5   0 5605.64 468.352  58
  10   5   0 5311.18 455.538  89
  10   5   0 5059.31 456.903  53
  10  -5   0 4830.39 447.054  93
 -11   5   0-35.0462 143.729  58
 -11   5   0-53.3061 117.730  44
  11  -5   0 5.12738 138.386  55
  11  -5   0 124.257 131.865  93
  11   5   0 107.602 130.431  53
 -11   5   0 44.9846 95.1554  92
  12   5   0 552.785 173.280  53
 -12   5   0 672.619 172.601  92
  12  -5   0 461.851 151.043  93
 -12   5   0 536.467 138.899  58
  12  -5   0 709.809 187.739  55
 -12   5   0 859.794 195.582  44
 -13   5   0 89.6237 117.280  92
  13  -5   0 199.358 122.420  55
 -13   5   0 322.457 133.185  44
 -13   5   0 51.6584 78.5480  58
  13  -5   0 201.791 93.0484  93
  13   5   0 349.180 124.556  53
  14  -5   0 8507.99 438.312  55
 -14   5   0 7210.58 403.404  92
   0   6   0 4433.56 389.191  70
   0   6   0 5516.95 494.450  58
   0   6   0 4877.16 385.427  98
   0   6   0 3676.30 357.142  96
   0  -6   0 5076.00 466.885  54
   1   6   0 9406.31 543.270  53
  -1   6   0 8998.74 531.095  98
   1  -6   0 9157.73 516.419  93
   1   6   0 8854.37 535.351  96
   1   6   0 10398.0 660.499  58
   1  -6   0 9985.76 648.065  54
   1   6   0 8965.70 541.384  70
  -1   6   0 8353.87 527.753  96
  -1   6   0 10391.2 667.448  58
   2   6   0 85.7088 112.028  70
   2  -6   0 141.890 146.957  54
   2  -6   0 102.216 87.0904  93
   2   6   0 317.174 112.821  58
  -2   6   0 70.9643 97.4698  98
   2   6   0-45.9841 133.266  53
   2   6   0 270.534 122.493  96
  -2   6   0 16.5968 158.160  58
   3  -6   0 190.293 110.889  93
  -3   6   0 326.492 157.558  58
   3   6   0 462.902 135.692  96
  -3   6   0 235.415 133.689  98
  -3   6   0 148.059 107.792  96
   3   6   0 241.917 108.934  70
   3  -6   0 130.133 122.905  54
   3   6   0 175.684 113.544  53
  -4   6   0 2849.92 337.208  58
   4   6   0 2754.46 312.192  53
   4   6   0 2676.13 285.476  96
  -4   6   0 3004.83 311.121  96
   4  -6   0 3139.16 370.842  54
   4   6   0 2697.42 293.939  70
  -4   6   0 3071.20 325.774  98
   4  -6   0 2567.18 298.288  93
  -5   6   0 9472.37 603.462  58
   5  -6   0 8860.88 536.799  93
   5  -6   0 9057.75 610.575  54
   5  -6   0 8828.95 506.528  55
   5   6   0 9807.74 514.482  70
  -5   6   0 8822.73 525.032  98
  -5   6   0 8548.25 495.971  96
   5   6   0 9003.93 538.619  53
   5   6   0 8894.64 495.345  96
  -5   6   0 8300.28 481.467  70
  -6   6   0 425.854 150.640  58
  -6   6   0 226.243 129.464  98
  -6   6   0 44.0637 108.924  70
  -6   6   0 237.494 101.211  96
   6  -6   0 319.853 151.330  54
   6  -6   0 234.580 95.0269  55
   6  -6   0 188.842 114.386  69
   6  -6   0 384.089 135.870  93
   6   6   0 274.889 128.993  53
   7  -6   0 2894.38 327.428  54
   7  -6   0 2910.26 295.954  69
  -7   6   0 2417.94 262.753  98
   7  -6   0 2468.35 263.686  55
   7  -6   0 2758.26 301.022  93
  -7   6   0 2451.94 300.993  58
   7   6   0 2320.91 279.816  53
  -8   6   0 2776.32 275.365  92
   8  -6   0 2464.44 254.882  69
   8  -6   0 2070.57 250.592  93
  -8   6   0 2299.46 248.950  98
   8  -6   0 2268.70 241.711  55
  -8   6   0 2031.59 262.743  58
   8  -6   0 2439.18 281.990  54
   8   6   0 2564.89 286.844  53
   9   6   0 777.010 164.144  53
  -9   6   0 975.798 160.861  98
  -9   6   0 919.466 145.226  92
  -9   6   0 1223.45 188.030  58
   9  -6   0 655.418 142.468  55
   9  -6   0 863.505 169.452  93
  20   0  -1 47.9075 87.3133  91
  20   0  -1 8.89619 98.8564  50
  19   0  -1 19.5092 116.266  50
  19   0  -1-147.476 122.811  91
  18   0  -1-66.7486 148.251  50
  18   0  -1 165.745 114.425  91
  17   0  -1 210.173 150.165  50
  17   0  -1 48.1661 123.135  91
  17   0  -1 191.301 100.189  95
  17   0  -1 141.779 116.831  63
  16   0  -1-52.3129 151.283  91
  16   0  -1 201.853 97.9468  95
 -16   0   1-263.019 143.115  27
 -16   0   1-317.755 161.799  33
  16   0  -1 57.0932 80.0727  63
  16   0  -1-29.5400 125.861  50
  15   0  -1 9.06568 138.084  50
  15   0  -1 135.667 74.5562  63
 -15   0   1 111.370 110.520  33
  15   0  -1 368.917 127.314  95
 -15   0   1-17.2876 111.566  27
  15   0  -1-133.857 114.515  40
  15   0  -1-26.9810 118.309  91
  14   0  -1-52.4063 119.921  40
  14   0  -1-503.424 160.344  84
 -14   0   1-346.276 131.347  15
  13   0  -1-39.3579 122.410  84
 -13   0   1 329.099 108.646  87
  13   0  -1 122.255 93.8336  40
 -13   0   1 57.8747 122.361  33
 -13   0   1 55.8968 88.9508  15
  12   0  -1 15.7830 68.2552  40
  12   0  -1-23.8547 74.9126  84
 -12   0   1 89.4909 84.3514  33
 -12   0   1 164.349 106.154  87
 -12   0   1-4.25976 82.7367  15
 -11   0   1-16.6319 86.1899  87
  11   0  -1-29.7823 76.6860  40
 -11   0   1 71.9036 82.0994  33
 -11   0   1 26.2263 81.9067  15
  11   0  -1 62.7170 73.8632  84
  10   0  -1 5.88359 80.0479  40
  10   0  -1 4.04239 82.4503  83
  10   0  -1-18.2019 77.5006  84
 -10   0   1-8.57616 74.5918  11
 -10   0   1 121.026 69.3767  78
 -10   0   1 171.984 95.5138  87
  10   0  -1-10.7622 82.8778  36
 -10   0   1-29.2118 80.2067  15
  -9   0   1 7.14848 67.2910  32
   9   0  -1-64.0983 69.1170  85
   9   0  -1-148.494 83.7270  40
   9   0  -1 144.365 83.9992  83
  -9   0   1-44.5588 83.4710  15
  -9   0   1 29.6307 62.5710  78
  -9   0   1 2.07239 70.5341  11
   9   0  -1 52.6549 69.5779  84
   9   0  -1-36.6230 84.5285  36
  -9   0   1 9.36051 61.7801  77
  -8   0   1 11.8191 72.7366  11
   8   0  -1 190.967 69.1251  83
   8   0  -1 56.9962 55.0444  40
   8   0  -1 184.758 79.1305  84
   8   0  -1 11.5613 68.6138  85
   8   0  -1 18.4464 82.5146  36
  -8   0   1-181.533 85.7006  32
  -8   0   1 18.5641 57.7199  77
   8   0  -1 70.3084 48.7096  20
  -8   0   1 44.5768 59.4967  78
  -7   0   1 65.7153 72.0987  78
   7   0  -1 187.657 57.4399   3
  -7   0   1 233.117 77.5207  77
  -7   0   1 209.157 86.4615  11
  -7   0   1 90.5788 50.9713   1
   7   0  -1 58.3559 37.2981  20
   7   0  -1 157.929 67.4582  83
   7   0  -1 162.790 63.1359  40
  -7   0   1 98.8708 82.7052  79
   7   0  -1 74.9355 67.0129  85
   7   0  -1 118.601 79.0683  36
   7   0  -1 33.0858 47.5340  84
  -6   0   1 7.84709 57.1468  77
  -6   0   1 63.3904 49.3307  74
   6   0  -1 72.4662 40.3185   3
  -6   0   1 8.79391 37.0998   1
  -6   0   1 118.317 59.9355  11
   6   0  -1 39.0422 49.9631  84
   6   0  -1 158.228 47.7049  20
   6   0  -1 68.0663 27.5976  75
  -6   0   1 93.7699 92.7202  79
   6   0  -1 44.3009 55.1465   6
   6   0  -1 154.668 59.2458  85
  -6   0   1-15.9073 54.4773  78
   6   0  -1 24.9875 43.9017  74
   6   0  -1 85.3792 49.3783  83
   6   0  -1 295.079 87.6594   7
  -5   0   1 28.4329 54.2304  77
  -5   0   1 21.0564 46.9476  78
   5   0  -1 8.28790 61.3000   7
   5   0  -1 89.6271 44.0110  84
   5   0  -1 213.612 62.8517   6
   5   0  -1 145.089 50.1643  74
  -5   0   1 16.5109 73.9196  79
  -5   0   1 63.4492 54.5948  11
   5   0  -1 28.0398 23.4411  75
  -5   0   1 22.3859 34.1965   1
  -5   0   1 4.79755 43.8393  74
  -4   0   1 71.3536 45.2015  74
  -4   0   1 71.0008 47.0243  11
   4   0  -1 34.7099 40.4313  74
   4   0  -1 41.0028 45.2376   6
  -4   0   1 90.0802 39.8979   1
   4   0  -1 36.0709 20.4866  75
   4   0  -1 18.8008 33.3061   1
  -4   0   1-16.1406 52.9665   9
  -3   0   1 136.742 55.5981   9
   3   0  -1 100.389 39.7975  74
   3   0  -1 107.819 41.8798   6
  -3   0   1 109.655 42.6929   1
   2   0  -1 53.3053 30.2731  77
  -2   0   1 77.7788 38.0103   9
   2   0  -1 100.077 14.9755  76
   2   0  -1 29.4131 27.9086  74
  -2   0   1 78.3440 43.8214   7
  -2   0   1 98.9149 34.4739   1
  -1   0   1 34.3685 12.7717  75
   1   0  -1 37.4208 19.9039  77
  -1   0   1 71.2803 18.6779   9
  -1   0   1 36.3869 25.6622   7
   1   0  -1 49.4614 14.9747  75
  -1   0   1 33.4578 25.4615   1
   1   0  -1 66.7773 19.0408  74
   1   0  -1 41.2957 19.0304   8
   1   0   1 67.1594 29.1766  75
  -1   0  -1 83.6790 14.9704   4
   2   0   1 36.2208 33.5462  75
   2   0   1 5.18096 28.9456   6
  -2   0  -1 12.3160 24.9020  75
  -2   0  -1 90.6619 15.8562   3
  -2   0  -1 38.4714 45.3704  79
  -3   0  -1 261.697 45.6361  75
  -3   0  -1 216.789 21.8665   2
  -3   0  -1 390.581 86.3450  79
   3   0   1 259.136 52.3897  75
  -3   0  -1 393.111 34.9129   1
   3   0   1 207.056 49.7106   7
  -3   0  -1 97.7305 40.9472  74
   3   0   1 239.746 58.0970   6
  -4   0  -1 19.0236 26.4270   1
  -4   0  -1 80.4975 43.7645  12
  -4   0  -1 96.2331 31.0948  76
  -4   0  -1 19.1448 35.4012  74
   4   0   1 74.2024 47.5435   6
  -4   0  -1 78.7073 19.8333   2
   4   0   1 81.0854 54.5520   7
   4   0   1 45.1429 44.1007  75
  -4   0  -1 63.0693 36.2909  75
  -5   0  -1 147.720 88.1599  79
   5   0   1 81.9481 56.6428   6
   5   0   1 78.3877 45.8694  75
  -5   0  -1 198.016 43.7040   1
  -5   0  -1 96.2302 60.6411   6
  -5   0  -1 126.730 26.3210   2
  -5   0  -1 146.092 34.4052  76
  -5   0  -1 183.934 76.9548  77
   5   0   1 208.684 75.9537   7
  -5   0  -1 148.499 42.9508  75
   5   0   1 185.335 65.5651  85
   5   0   1 72.3802 42.2839  84
  -5   0  -1 184.614 55.6659  74
  -5   0  -1 156.042 53.8764  12
  -5   0  -1 53.6344 81.7058   9
  -6   0  -1 24.9591 32.7200   1
  -6   0  -1 33.6653 25.7596  76
  -6   0  -1 11.0767 55.4533  11
  -6   0  -1 104.078 87.2226  79
  -6   0  -1 26.3829 37.4381  74
   6   0   1 20.2638 47.2410  20
  -6   0  -1 129.618 58.4524   4
   6   0   1 26.1853 42.8626  75
   6   0   1 33.4957 55.8674   7
   6   0   1 42.1257 51.2336  83
  -6   0  -1 44.0139 20.5870   2
  -6   0  -1 56.6742 60.5419  77
   6   0   1 14.7497 60.8072  85
  -6   0  -1-14.9109 43.7896  12
   6   0   1 37.6732 46.5302  84
   7   0   1-7.10376 56.9378  84
   7   0   1 69.9271 60.0616  40
  -7   0  -1 91.8311 86.0263  79
  -7   0  -1 10.9222 50.3375  78
   7   0   1 75.3588 61.3452  20
   7   0   1 54.2416 56.6933  36
   7   0   1 9.51747 53.5709  83
  -7   0  -1 18.6015 63.9512  77
  -7   0  -1 16.0553 75.2061  11
   8   0   1 68.0036 61.7130  40
   8   0   1-15.2666 41.4248  20
  -8   0  -1 12.5696 74.6262  11
  -8   0  -1 39.8455 51.8413  78
   8   0   1 5.41470 57.7336  84
  -8   0  -1 142.098 78.8531  77
  -8   0  -1 73.2881 58.1860  87
   8   0   1 234.706 78.0904  83
  -9   0  -1 29.7794 78.3611  11
   9   0   1 126.584 73.5648  40
  -9   0  -1 241.448 80.2670  87
   9   0   1 11.5670 45.2647  20
  -9   0  -1 38.1219 49.9415  78
   9   0   1 42.6400 59.0254  83
  -9   0  -1 147.909 82.4988  33
  -9   0  -1 299.255 85.3443  77
   9   0   1 69.7712 66.7080  84
  10   0   1-1.64291 73.3059  83
 -10   0  -1-53.0205 56.2556  78
  10   0   1 30.9836 76.4163  84
  10   0   1-18.2428 96.3315  40
 -10   0  -1 187.750 100.531  11
 -10   0  -1-4.94740 69.1301  33
  11   0   1 143.845 95.8472  40
  11   0   1 174.977 92.7660  83
 -11   0  -1 88.7096 81.4893  11
 -11   0  -1 48.6664 65.8132  33
  11   0   1-30.8678 82.2966  84
  12   0   1-175.356 103.131  40
  12   0   1 68.3604 78.1141  83
 -12   0  -1 4.10105 75.2013  11
 -12   0  -1-27.6794 98.7329  33
 -12   0  -1 119.017 104.913  27
  13   0   1-136.169 110.409  40
 -13   0  -1 99.7725 114.801  33
 -13   0  -1-13.1389 59.3695  81
 -13   0  -1 24.5193 78.8407  27
 -13   0  -1 24.7324 103.416  15
 -14   0  -1 2.11968 32.6079  15
  14   0   1-97.9560 77.2426  40
 -14   0  -1 50.8172 119.371  27
 -14   0  -1 5.15045 81.3897  33
  15   0   1 44.7528 112.187  72
  15   0   1-273.946 156.805  47
  15   0   1 212.034 121.094  40
  15   0   1-481.596 213.083  91
  15   0   1 90.6664 115.022  50
 -15   0  -1 41.3754 81.5154  27
  16   0   1 44.2479 149.263  91
 -16   0  -1-30.6583 78.1378  27
  16   0   1 176.792 124.791  50
  17   0   1 67.1109 141.531  91
  17   0   1 23.7484 116.262  50
  18   0   1-256.122 144.758  50
  18   0   1 21.2197 129.579  91
  19   0   1 101.940 137.057  91
  19   0   1 86.9557 108.298  50
  20   0   1-57.4001 107.791  91
  20   0   1-50.4869 86.6601  50
  20   1  -1 6187.51 391.656  50
  20  -1  -1 5942.32 360.227  91
  20  -1  -1 6583.81 383.894  95
  20  -1  -1 6060.91 365.715  63
  19  -1  -1 2540.52 283.429  95
  19  -1  -1 2640.32 290.672  91
  19  -1  -1 2249.39 266.967  63
  19   1  -1 2280.28 277.859  50
  18  -1  -1 21507.8 842.938  95
  18   1  -1 20286.0 909.287  91
  18  -1  -1 22469.6 833.585  50
  18  -1  -1 20659.4 865.711  91
  18  -1  -1 21214.9 840.612  63
  18   1  -1 21034.0 865.596  50
  17  -1  -1 18264.7 867.665  91
  17   1  -1 19786.9 839.921  56
  17   1  -1 17277.9 779.010  94
  17  -1  -1 16946.5 789.682  63
  17   1  -1 18190.4 902.897  91
  17  -1  -1 18125.1 803.547  50
  17  -1  -1 16166.9 777.306  95
  17   1  -1 17123.5 824.777  50
  16   1  -1 3234.06 401.978  91
 -16   1   1 3633.06 399.191  27
  16  -1  -1 3118.33 360.838  40
  16  -1  -1 3825.78 383.847  50
 -16  -1   1 3473.49 374.165  27
  16  -1  -1 3806.53 409.391  91
  16   1  -1 3506.57 383.137  94
  16  -1  -1 3633.34 384.882  95
  16   1  -1 3748.31 401.154  50
  16  -1  -1 3652.49 377.522  63
 -15   1   1 457.921 157.077  87
  15   1  -1 428.368 167.078  94
  15   1  -1 72.2933 111.352  47
  15   1  -1 258.470 131.043  50
  15  -1  -1 328.369 149.934  40
  15   1  -1 298.575 164.019  91
  15  -1  -1 552.936 155.983  95
  15  -1  -1 608.538 157.028  50
 -15   1   1 156.741 125.728  27
  15  -1  -1 307.870 108.076  63
 -15  -1   1 218.171 136.741  33
  15  -1  -1 328.257 159.849  55
  15  -1  -1 458.127 166.604  72
  15  -1  -1 147.604 143.066  91
 -15   1   1 284.578 144.018  33
 -14  -1   1 1036.96 201.161  15
 -14  -1   1 1086.93 219.553  33
 -14   1   1 665.317 205.179  33
  14  -1  -1 915.006 192.105  84
  14   1  -1 737.384 209.385  91
  14   1  -1 967.055 201.332  94
  14   1  -1 880.112 199.119  47
 -14   1   1 1073.26 211.675  14
 -14  -1   1 855.972 198.238  14
  14  -1  -1 952.538 209.568  40
  14  -1  -1 853.821 227.369  55
 -14   1   1 625.036 162.516  15
  14   1  -1 1190.50 228.917  50
  14  -1  -1 810.047 190.401  72
 -14   1   1 739.241 199.057  27
 -14   1   1 1001.35 211.838  87
  14  -1  -1 1121.20 211.916  83
  13  -1  -1 31103.9 1048.26  84
  13  -1  -1 30125.6 1006.59  83
 -13   1   1 31926.0 1118.62  27
  13   1  -1 32638.3 1102.61  36
 -13   1   1 31848.5 1045.72  15
 -13   1   1 29928.8 1097.44  33
  13  -1  -1 30475.1 1048.36  40
 -13  -1   1 30157.2 990.416  11
 -13  -1   1 28838.8 989.985  15
 -13   1   1 32048.3 1056.90  87
 -12   1   1 3760.29 388.842  33
 -12   1   1 3692.28 350.999  15
 -12   1   1 3578.44 370.684  27
  12  -1  -1 4110.60 375.330  40
 -12   1   1 4164.08 379.202  87
  12  -1  -1 3950.08 359.789  83
  12   1  -1 4203.86 404.785  85
  12   1  -1 4080.59 349.349  20
 -12  -1   1 3957.22 357.607  15
  12   1  -1 3524.73 359.231  36
 -12  -1   1 4301.60 362.253  11
  12  -1  -1 3948.29 364.482  84
 -11  -1   1 4105.00 341.446  11
  11   1  -1 4108.03 376.925  85
 -11   1   1 4231.49 351.072  15
  11  -1  -1 4030.83 355.184  40
 -11   1   1 4136.84 356.965  87
  11  -1  -1 4233.75 353.354  83
  11   1  -1 4243.81 338.111  20
 -11  -1   1 4056.75 339.269  15
  11  -1  -1 3646.55 337.974  84
 -11   1   1 4119.25 372.830  27
 -11   1   1 4288.09 389.574  33
  11   1  -1 3739.40 354.947  36
  10  -1  -1 1956.70 231.685  83
 -10  -1   1 2089.27 231.279  11
 -10   1   1 1965.04 234.430  15
 -10   1   1 1920.85 249.459  33
 -10  -1   1 1900.05 225.908  15
  10   1  -1 1835.62 213.962  20
  10   1  -1 2017.46 249.909  85
  10   1  -1 2169.24 262.659  36
 -10   1   1 2123.50 242.373  87
  10  -1  -1 2091.27 247.614  40
  10  -1  -1 1940.71 231.428  84
 -10   1   1 2084.37 252.188  27
 -10  -1   1 1910.62 287.701  79
 -10  -1   1 2149.63 279.253   9
  -9   1   1 91811.7 1441.59  87
  -9   1   1 95843.7 1469.73  32
  -9  -1   1 93758.8 1443.25  77
  -9  -1   1 93097.3 1840.18  79
   9  -1  -1 92372.6 1449.50  84
  -9   1   1 98140.3 1365.85  78
   9   1  -1 93070.0 1386.38  20
  -9  -1   1 94734.8 1459.77  78
   9   1  -1 102068. 1332.31  22
  -9  -1   1 91795.1 1727.76   9
   9  -1  -1 90389.1 1414.60  83
   9   1  -1 94926.8 1549.89  36
   9   1  -1 91764.0 1510.33  85
  -9   1   1 95184.6 1428.62  15
  -9   1   1 89141.2 1527.74  33
  -9  -1   1 93125.4 1416.14  11
   9  -1  -1 92513.9 1452.65  40
   8   1  -1 1383.99 155.410  22
  -8   1   1 1179.31 159.693  15
  -8  -1   1 920.180 180.974   9
  -8   1   1 1316.48 170.502  87
   8   1  -1 1066.76 153.360  20
  -8   1   1 1191.29 144.474  78
  -8  -1   1 1030.69 150.921  77
   8  -1  -1 1586.14 187.561  40
  -8  -1   1 1230.88 163.832  11
   8  -1  -1 1136.37 165.185  84
  -8  -1   1 1109.04 156.992  78
   8   1  -1 1125.70 167.231  85
  -8  -1   1 1152.95 210.345  79
   8   1  -1 1132.52 167.398  36
  -8   1   1 1216.12 165.578  32
   8  -1  -1 1128.75 162.245  83
  -8   1   1 1075.46 170.236  33
  -7  -1   1 6185.33 414.467   9
   7   1  -1 6481.75 327.154  20
  -7   1   1 6908.93 338.260  15
   7   1  -1 6915.45 379.625  36
  -7   1   1 7318.14 322.042  78
   7  -1  -1 6987.13 347.895  86
  -7   1   1 6804.49 373.221  33
   7   1  -1 7147.24 292.459  84
  -7  -1   1 7286.42 458.910  79
  -7   1   1 6562.19 341.845  87
  -7  -1   1 6796.55 345.370  78
   7   1  -1 7131.57 361.402  85
  -7  -1   1 7255.80 353.907  77
   7   1  -1 6790.78 320.908  22
   7  -1  -1 7337.39 358.437  84
  -7   1   1 7149.78 361.687  32
   7  -1  -1 6985.83 347.710  40
   6  -1  -1 12594.7 429.168  84
  -6  -1   1 11932.8 314.876   5
  -6   1   1 12003.3 454.672  33
  -6  -1   1 12147.9 344.570  74
   6  -1  -1 13521.2 444.381  86
   6   1  -1 12276.0 469.784  36
  -6  -1   1 12103.8 553.360  79
   6   1  -1 12988.8 415.366  22
   6  -1  -1 12090.8 357.757  75
   6   1  -1 11534.1 334.022  74
  -6  -1   1 12561.7 543.150   9
   6   1  -1 12516.3 399.522   6
   6  -1  -1 12497.8 423.119  40
   6   1  -1 12539.4 446.913  85
  -6   1   1 11835.6 400.903  15
   6  -1  -1 13035.8 370.585   1
  -6  -1   1 12625.1 426.908  77
  -6  -1   1 12087.9 393.606   1
  -6   1   1 12704.3 434.820  87
   6   1  -1 12127.4 412.636  20
  -6  -1   1 11735.6 411.932  78
  -6   1   1 12711.0 388.688   2
  -6  -1   1 12468.5 383.272   6
  -6   1   1 12149.5 375.144  78
  -6   1   1 12174.0 311.779  76
   6   1  -1 12068.7 340.420  84
   6  -1  -1 12198.4 314.920  76
   5  -1  -1 49729.8 769.962  74
   5   1  -1 51462.4 840.377  85
  -5   1   1 51850.9 787.930   8
  -5  -1   1 49065.5 362.327  76
   5  -1  -1 46375.1 598.762  76
   5  -1  -1 51382.6 787.227   6
  -5  -1   1 49129.3 619.218  74
   5   1  -1 47239.1 741.043  22
   5  -1  -1 47393.9 780.277  84
  -5  -1   1 47345.8 670.973   6
   5   1  -1 45307.7 685.298   6
  -5   1   1 46117.4 705.546  15
  -5  -1   1 50012.6 888.776   7
  -5  -1   1 46681.3 746.276  78
  -5   1   1 49187.2 610.998  76
  -5   1   1 50435.4 761.584  74
  -5   1   1 49446.5 726.738   2
   5   1  -1 48100.2 758.469  20
  -5   1   1 50095.3 870.600   4
  -5  -1   1 47789.6 612.076   5
   5   1  -1 46155.4 587.636  74
  -5  -1   1 50749.7 773.355  77
  -4   1   1 22581.8 466.262   2
   4   1  -1 21123.5 495.950  85
  -4  -1   1 20936.2 451.763  77
  -4  -1   1 20481.0 360.777  74
  -4   1   1 21006.5 426.682  15
   4  -1  -1 22200.1 474.362   6
   4   1  -1 20637.0 344.252  74
  -4  -1   1 20995.2 258.923  75
   4  -1  -1 21197.3 459.347  74
  -4   1   1 21220.4 455.043  74
  -4  -1   1 21193.8 457.031  78
   4  -1  -1 21152.3 468.524  84
   4   1  -1 20629.7 461.296  20
  -4   1   1 20832.1 519.580   4
   4  -1  -1 22355.0 405.390  76
  -4  -1   1 22358.0 289.690  76
  -4  -1   1 22171.1 402.272   6
  -4  -1   1 22788.4 562.240   7
  -4   1   1 21316.9 460.377   8
  -4  -1   1 21040.9 396.621   5
   4   1  -1 22373.9 291.828  76
   4   1  -1 23862.9 493.308  22
  -4   1   1 21583.2 376.012  78
  -4   1   1 21257.5 390.332  76
   3  -1  -1 12144.3 309.791   1
  -3  -1   1 12229.1 307.563  78
  -3   1   1 11923.0 326.147   2
  -3  -1   1 13215.5 339.946   3
  -3  -1   1 13062.4 262.001   6
  -3   1   1 12088.8 366.984   4
   3   1  -1 12013.7 308.771   5
   3  -1  -1 12086.2 292.521  76
   3   1  -1 12125.5 227.078  74
  -3  -1   1 12949.7 239.030  76
  -3   1   1 12506.7 291.725  76
   3  -1  -1 11900.3 308.931  74
  -3  -1   1 12687.1 249.333  74
  -3  -1   1 11716.1 291.853   5
  -3  -1   1 12844.0 313.589  77
   3   1  -1 12291.0 234.349  76
   2  -1  -1 51064.0 649.191   4
   2   1  -1 50629.7 504.382  76
  -2  -1   1 54494.8 646.549   3
  -2   1   1 48829.6 535.629  74
  -2  -1   1 53731.8 412.444   6
  -2  -1   1 51879.8 594.617   5
   2  -1  -1 50458.7 549.627  74
  -2   1   1 53522.3 638.997   2
  -2   1   1 49881.4 567.747  76
   2   1  -1 49129.1 392.545  74
  -2  -1   1 51266.5 475.174  74
   2  -1  -1 48130.9 562.848  76
  -2   1   1 48772.4 572.402   8
  -2  -1   1 53343.1 555.201  78
  -2  -1   1 52528.1 503.371  76
  -2  -1   1 52815.0 534.577  77
   2   1  -1 50467.8 586.550   5
  -2   1   1 49937.7 675.275   4
   2  -1  -1 48626.7 575.323   8
   1  -1  -1 147683. 782.890  74
   1  -1  -1 150354. 971.446  76
  -1  -1   1 150907. 893.962  76
  -1  -1   1 152405. 467.299   6
  -1   1   1 152844. 1017.25   2
   1   1  -1 148177. 980.924   5
   1   1  -1 143251. 892.544  76
  -1   1   1 142240. 768.150  74
   1  -1  -1 140378. 986.726   4
  -1  -1   1 149094. 994.594   3
   0   1   1 62399.6 391.686  74
   0  -1  -1 61686.7 381.178  74
   0  -1   1 64442.6 612.146   3
   0   1  -1 65350.7 370.026  78
   0   1   1 63721.1 619.406   2
   0  -1  -1 63668.5 621.142   2
   0  -1   1 63873.1 607.026  76
   0   1  -1 62109.2 626.770   5
   1   1   1 28949.0 395.598   2
  -1   1  -1 27822.0 423.381   5
  -1  -1  -1 30505.4 410.438   2
   1   1   1 29938.2 424.717  76
  -1  -1  -1 30443.0 481.826  10
   1  -1   1 31740.1 449.298  76
  -1  -1  -1 29973.5 419.102  76
   1  -1   1 31175.5 305.234   6
  -1   1  -1 28546.0 301.198   8
  -2   1  -1 10375.9 274.027   2
   2   1   1 9320.90 212.372   5
   2  -1   1 10621.3 231.532   6
  -2  -1  -1 9846.45 115.048  74
   2  -1   1 10260.4 182.729  77
  -2  -1  -1 10558.9 228.753   2
  -2  -1  -1 10812.5 258.622  75
  -2  -1  -1 10553.8 248.558  76
   2   1   1 10536.2 251.857  76
   2  -1   1 10028.4 265.562  76
   3  -1   1 78078.3 813.766  75
   3  -1   1 81128.2 755.153   6
  -3  -1  -1 75412.4 773.792   6
  -3   1  -1 79681.8 770.105   2
  -3  -1  -1 76905.3 485.151  74
  -3  -1  -1 77622.3 667.388  76
  -3  -1  -1 80581.8 748.728  75
   3  -1   1 77794.7 764.286  76
  -3  -1  -1 82343.9 602.125   2
   3   1   1 83065.0 706.228  76
  -3   1  -1 82557.4 800.723  76
   3   1   1 72318.3 587.739   5
  -4   1  -1 239035. 1410.91  76
  -4   1  -1 236046. 1667.39   4
  -4  -1  -1 240815. 994.707   2
   4  -1   1 232611. 1051.31   1
   4  -1   1 233797. 1368.74  76
   4  -1   1 236887. 1474.09   6
  -4   1  -1 236519. 1387.49   2
  -4  -1  -1 225188. 1409.60   3
   4  -1   1 239673. 1699.23   4
  -4  -1  -1 225474. 1127.97  76
   4   1   1 236119. 1571.22  85
  -4   1  -1 227278. 1159.68  78
   4   1   1 242327. 1083.35   5
  -4  -1  -1 238626. 1576.95   7
  -4  -1  -1 235951. 1412.18  75
   4  -1   1 238681. 1563.92  84
  -4  -1  -1 235387. 1066.58  74
   4  -1   1 237805. 1573.16  83
  -4  -1  -1 235044. 1487.83   6
   4   1   1 237629. 1595.71  20
  -4   1  -1 229467. 1530.53  74
   5  -1   1 6291.46 270.282   6
  -5   1  -1 5962.59 289.774   4
   5   1   1 5513.00 268.898  20
  -5  -1  -1 5821.19 261.448   6
  -5  -1  -1 5567.82 276.657  77
   5  -1   1 5574.75 269.327  83
  -5  -1  -1 6003.45 181.701  76
   5   1   1 5668.50 277.131  85
  -5  -1  -1 6135.82 248.537   3
   5  -1   1 6157.30 278.973  84
   5   1   1 6341.03 252.908  22
  -5   1  -1 5176.30 229.991  77
   5  -1   1 5601.17 246.864  75
  -5  -1  -1 6052.13 152.590   2
  -5   1  -1 5585.18 223.761   2
  -5   1  -1 5506.75 224.199  76
  -5  -1  -1 5885.33 201.374  74
  -5  -1  -1 6152.37 235.148  75
  -5   1  -1 5654.39 264.199  74
  -5  -1  -1 5784.76 267.987   7
   5  -1   1 6226.93 167.197   1
  -6  -1  -1 96568.2 1534.72   9
   6  -1   1 90318.8 1167.88  83
  -6  -1  -1 88211.6 1463.75  79
  -6   1  -1 84630.6 1030.55  77
  -6  -1  -1 88663.2 1169.49  77
   6   1   1 93235.6 1193.85  85
   6   1   1 90503.2 1150.17  20
  -6   1  -1 87337.8 937.663  78
  -6   1  -1 90846.6 1169.20  27
  -6   1  -1 85664.8 1151.83  33
  -6   1  -1 87574.4 914.447   2
   6  -1   1 87156.3 1022.92  75
   6  -1   1 86869.4 1120.63  84
   6  -1   1 90310.9 1135.82  40
  -6   1  -1 91271.5 1134.63  87
   6   1   1 91277.3 1001.89  22
  -6  -1  -1 90011.1 1110.96   7
  -6   1  -1 87285.6 922.330  76
  -6  -1  -1 86318.3 874.968  74
  -7   1  -1 9301.55 415.544  33
   7  -1   1 9694.62 454.991  23
  -7  -1  -1 8958.12 398.182  78
   7   1   1 9375.91 418.443  85
  -7   1  -1 9549.28 419.279  27
  -7  -1  -1 9601.53 527.833   9
  -7  -1  -1 9529.60 520.213  79
   7   1   1 9285.95 397.029  20
  -7   1  -1 8205.85 366.617  77
   7   1   1 9386.10 386.822  36
  -7   1  -1 9660.23 403.113  87
   7  -1   1 9553.79 413.281  83
  -7   1  -1 9618.99 353.941  78
   7  -1   1 9489.74 404.640  40
  -7  -1  -1 8987.11 406.689  77
   7   1   1 8867.86 329.494  22
   7  -1   1 9260.55 400.934  84
   8  -1   1 20499.0 644.774  83
  -8   1  -1 20126.4 652.772  27
  -8  -1  -1 19637.0 792.676  79
  -8  -1  -1 20747.1 810.138   9
   8   1   1 20469.8 628.734  20
  -8  -1  -1 19909.7 629.062  78
  -8  -1  -1 19248.4 630.598  77
   8  -1   1 19295.3 624.554  40
  -8   1  -1 20119.7 604.561  77
   8   1   1 22777.5 644.713  36
  -8   1  -1 19539.9 609.864  87
   8  -1   1 20774.6 639.404  84
  -8   1  -1 19208.3 544.586  78
  -8   1  -1 19589.5 646.762  33
   8  -1   1 21180.1 716.627  23
   8   1   1 20629.9 669.164  85
  -9   1  -1 823.895 152.895  27
   9   1   1 699.060 151.007  85
   9   1   1 650.108 134.804  20
   9  -1   1 778.873 149.201  40
  -9   1  -1 879.530 150.206  87
   9  -1   1 736.421 153.927  83
  -9  -1  -1 715.830 131.655  12
  -9   1  -1 653.422 136.167  33
  -9  -1  -1 671.589 157.871  79
  -9  -1  -1 662.630 129.749  78
  -9  -1  -1 694.307 167.816   9
   9   1   1 840.629 139.793  36
   9  -1   1 550.613 127.507  84
  -9   1  -1 589.955 127.161  77
 -10  -1  -1 5290.61 385.949  11
 -10  -1  -1 5909.87 486.341  79
 -10   1  -1 5747.35 379.573  87
  10  -1   1 5461.59 382.695  84
 -10   1  -1 5055.85 362.440  15
  10  -1   1 5353.23 382.474  40
  10   1   1 5972.07 378.686  36
 -10  -1  -1 5436.94 462.801   9
  10  -1   1 5486.21 382.118  83
  10   1   1 5270.98 408.138  85
 -10   1  -1 5600.03 399.152  33
  10   1   1 5801.38 383.148  20
 -10   1  -1 5396.49 392.014  27
  11   1   1 82091.4 1487.21  36
 -11   1  -1 81410.8 1584.73  33
 -11   1  -1 82286.6 1597.42  27
 -11   1  -1 82097.3 1492.04  87
 -11  -1  -1 82125.6 1573.38  11
 -11   1  -1 83007.7 1528.32  15
  11  -1   1 82094.7 1541.84  84
  11  -1   1 82210.6 1538.36  83
  11   1   1 86369.2 1519.08  20
  11  -1   1 84198.3 1574.95  40
 -12   1  -1 3790.02 373.939  27
 -12   1  -1 4319.39 375.127  15
  12  -1   1 4930.77 408.233  83
  12   1   1 4362.55 372.400  20
 -12   1  -1 4382.12 398.676  33
 -12  -1  -1 3821.63 365.948  11
  12  -1   1 4163.75 378.741  40
 -12   1  -1 4587.73 381.701  87
 -13   1  -1 16977.2 747.032  87
 -13   1  -1 16943.5 769.118  15
  13  -1   1 16216.7 766.255  40
 -13  -1  -1 16056.7 747.816  15
  13   1   1 15884.8 711.571  20
 -13   1  -1 16875.0 796.680  33
 -13   1  -1 16059.0 730.434  81
 -13  -1  -1 16386.5 761.954  11
 -13   1  -1 16867.1 805.281  27
  13  -1   1 15799.1 750.335  83
  14  -1   1 1304.74 234.377  40
 -14  -1  -1 1454.97 241.162  27
  14   1   1 1018.34 223.669  91
 -14   1  -1 1185.77 208.765  81
 -14   1  -1 1210.31 241.341  27
  14  -1   1 1597.31 260.451  83
  14  -1   1 1524.94 280.141  91
  14   1   1 1458.99 258.266  50
 -14  -1  -1 1348.69 217.756  15
 -14   1  -1 1818.61 257.828  15
  14   1   1 1517.15 242.468  94
  14  -1   1 1121.11 224.349  72
  14   1   1 1181.32 242.692  47
  14  -1   1 1525.58 238.450  50
  14  -1   1 1343.18 255.455  55
  15  -1   1 1228.33 259.911  91
  15   1   1 1398.07 281.484  91
  15  -1   1 1353.34 243.094  40
  15  -1   1 1363.35 250.652  50
  15   1   1 1158.03 218.743  47
  15   1   1 1832.18 263.580  56
  15  -1   1 1297.47 251.742  72
 -15  -1  -1 1124.02 217.334  27
  15  -1   1 1392.69 289.685  55
 -15   1  -1 1067.18 218.463  25
  15   1   1 1259.00 218.990  94
  15   1   1 1256.62 246.778  50
 -15   1  -1 1067.89 226.278  27
 -16   1  -1 296.666 130.616  25
  16  -1   1 204.336 113.760  95
  16   1   1 364.151 146.836  47
  16  -1   1 841.871 182.426  50
  16  -1   1 359.081 121.246  42
  16  -1   1 309.170 161.148  72
  16   1   1 216.963 139.845  50
  16  -1   1 433.466 145.291  40
 -16  -1  -1 79.9137 91.6902  27
  16   1   1 418.369 188.949  91
 -16   1  -1 300.755 114.889  27
  16  -1   1 472.824 203.463  91
  17   1   1 9.81598 130.380  50
  17  -1   1 56.8765 124.357  50
  17  -1   1 101.375 136.106  91
  17  -1   1-26.3268 118.001  95
  17  -1   1 134.310 99.2316  63
  17   1   1 56.4836 147.057  91
  18   1   1 38326.7 1167.58  50
  18  -1   1 39608.4 1240.81  91
  18  -1   1 40334.2 1134.79  50
  18  -1   1 39874.5 1138.82  95
  18   1   1 36482.4 1241.18  91
  18  -1   1 39789.8 1134.96  63
  19  -1   1 7148.34 444.261  50
  19  -1   1 7010.81 443.687  95
  19   1   1 6757.12 470.306  50
  19   1   1 6401.08 485.695  91
  19  -1   1 7110.25 485.339  91
  19  -1   1 6615.55 434.695  63
  20  -1   1 1583.15 190.908  95
  20   1   1 1816.08 226.134  50
  20  -1   1 1666.07 190.921  63
  20  -1   1 1793.06 222.540  91
 -20   1  -1 1844.62 194.194  44
 -19   2   1 25.6590 64.0433  44
  19  -2  -1 69.6823 82.5956  95
  19   2  -1 167.086 89.7681  56
  19   2  -1 118.245 82.7761  94
  19   2  -1 51.3356 94.9288  50
  19  -2  -1 5.17947 56.6052  63
  18   2  -1 1254.00 224.188  50
  18   2  -1 1462.79 235.327  94
  18  -2  -1 1307.52 206.078  91
  18  -2  -1 1596.73 237.718  95
  18  -2  -1 1222.19 210.704  63
 -18   2   1 1164.73 205.319  44
  18   2  -1 1506.31 234.675  56
  17  -2  -1 120.572 100.613  91
  17  -2  -1 163.754 128.061  63
  17   2  -1 187.186 136.526  94
 -17   2   1 311.497 128.174  44
  17   2  -1 121.172 117.120  56
  17   2  -1 338.298 150.260  50
  17  -2  -1 434.056 160.269  95
  16  -2  -1 239.348 135.613  95
  16   2  -1 577.691 177.214  94
  16  -2  -1 197.662 140.252  91
  16   2  -1 199.320 131.666  56
  16   2  -1 385.358 186.111  50
  16  -2  -1 199.090 136.956  63
  16  -2  -1 444.605 190.605  55
  16  -2  -1 196.493 127.559  72
  15  -2  -1 1855.55 296.113  91
 -15   2   1 1289.47 248.743  27
 -15   2   1 1676.21 276.799  87
  15   2  -1 1447.98 269.319  94
  15   2  -1 1281.19 235.169  47
  15  -2  -1 1489.98 289.610  55
  15  -2  -1 1800.69 264.132  40
  15  -2  -1 1809.92 280.712  72
  15   2  -1 1869.87 285.271  50
  14   2  -1 1782.69 258.869  47
  14  -2  -1 2200.18 296.322  72
  14  -2  -1 1785.58 287.235  83
  14   2  -1 1690.68 296.429  91
 -14   2   1 1785.44 279.108  87
 -14   2   1 2084.77 311.434  27
  14   2  -1 1991.69 302.283  94
  14   2  -1 2153.39 308.670  50
  14  -2  -1 2356.86 318.275  40
  14  -2  -1 1909.92 317.116  55
  14  -2  -1 2308.85 317.306  91
  13   2  -1 20595.6 880.431  59
 -13   2   1 20265.7 890.217  87
  13   2  -1 21256.3 857.300  47
  13  -2  -1 20166.7 894.921  40
  13  -2  -1 21013.4 856.379  72
 -13  -2   1 21546.4 893.401  14
  13   2  -1 21073.1 891.529  36
  13   2  -1 20349.4 892.906  94
  13   2  -1 19791.7 975.056  91
  13   2  -1 20915.2 962.155  85
  13  -2  -1 20559.1 890.387  83
 -13   2   1 20467.9 941.835  27
  13   2  -1 21496.6 892.732  50
  13  -2  -1 23355.0 1021.36  55
 -12  -2   1 10131.9 594.535  14
 -12   2   1 8591.36 598.717  27
  12   2  -1 9628.55 598.755  36
  12  -2  -1 9410.20 592.623  40
  12  -2  -1 9577.97 600.712  84
 -12   2   1 9397.22 598.227  87
  12  -2  -1 8925.77 577.029  83
  12   2  -1 8932.18 611.293  85
 -11   2   1 4833.40 437.805  27
  11  -2  -1 4617.02 403.926  84
  11  -2  -1 4939.15 415.990  83
  11   2  -1 4831.66 404.513  20
 -11   2   1 4861.58 420.439  87
 -11  -2   1 5240.90 413.924  14
  11   2  -1 5100.51 454.800  85
  11  -2  -1 4947.00 412.521  40
  11   2  -1 5353.20 436.716  36
  10   2  -1 11174.9 613.189  36
 -10  -2   1 9524.89 598.680  10
  10   2  -1 10859.1 570.368  20
  10   2  -1 11373.1 544.236  22
 -10   2   1 10529.5 576.498  87
 -10   2   1 11222.9 617.539  27
  10  -2  -1 11161.4 586.331  84
  10  -2  -1 10480.7 573.342  40
 -10  -2   1 9981.23 649.426   9
 -10  -2   1 11788.5 584.844  14
   9  -2  -1 2063.52 244.240  84
  -9  -2   1 2134.26 299.459   9
   9   2  -1 2094.95 264.919  85
   9   2  -1 1919.90 237.330  20
   9   2  -1 2310.40 246.820  22
  -9  -2   1 2282.00 285.372  10
   9   2  -1 2978.36 311.486  36
  -9   2   1 2304.42 262.871  32
   9  -2  -1 2227.55 255.689  40
   9  -2  -1 2107.91 259.508  83
  -9   2   1 2130.32 257.889  87
  -9   2   1 2171.43 261.584  27
  -9  -2   1 2398.18 254.659  14
  -8   2   1 31421.4 906.110  27
   8   2  -1 33018.4 969.721  36
  -8   2   1 32315.5 910.706  32
   8  -2  -1 32099.1 894.561  83
  -8  -2   1 30360.4 1051.18   9
  -8  -2   1 31645.7 989.342  10
   8  -2  -1 30044.6 893.287  43
  -8  -2   1 30609.7 816.666  77
   8  -2  -1 33675.0 926.898  86
   8   2  -1 30960.2 868.447  20
  -8  -2   1 35842.8 891.780  14
  -8  -2   1 31761.2 1099.52  79
  -8   2   1 31801.0 894.405  87
   8  -2  -1 33643.8 894.799  84
  -8  -2   1 35269.8 916.750  78
   8  -2  -1 33195.6 892.555  40
   8   2  -1 33202.2 868.852  22
   8   2  -1 32911.1 932.853  85
   7  -2  -1 113130. 1527.85  40
  -7   2   1 110687. 1584.94  27
  -7  -2   1 110594. 1487.77  78
  -7   2   1 106914. 1545.88  87
   7  -2  -1 109286. 1588.62  43
   7  -2  -1 110796. 1571.92  86
  -7  -2   1 115100. 1467.94  77
   7   2  -1 112319. 1560.88  20
  -7   2   1 107698. 1577.96  32
  -7  -2   1 108434. 1442.63  14
  -7  -2   1 103380. 1700.82  10
   7  -2  -1 114071. 1528.59  84
   7   2  -1 110873. 1603.44  85
   7   2  -1 111284. 1523.74  22
   6  -2  -1 33575.7 805.181  24
  -6   2   1 33851.5 818.400  27
   6   2  -1 35982.8 720.357  80
   6   2  -1 33886.9 847.838  85
   6   2  -1 34386.8 818.287  22
  -6   2   1 31822.4 801.845  87
   6  -2  -1 34577.1 833.064  86
  -6   2   1 34326.2 714.741  80
   6  -2  -1 33546.3 826.731  43
   6  -2  -1 34402.6 788.031  40
   6  -2  -1 33865.5 781.747  84
  -6  -2   1 34644.7 745.589  14
  -6  -2   1 32533.3 755.671  78
   6  -2  -1 34638.1 774.186  23
  -6  -2   1 35680.9 765.158  77
  -6  -2   1 31221.0 888.164  10
   6   2  -1 33544.5 808.992  20
  -6   2   1 34370.1 856.897  32
   5  -2  -1 1359.14 150.070  84
   5  -2  -1 1791.49 173.969  23
   5   2  -1 1296.62 173.109  85
   5  -2  -1 1546.28 175.921  43
   5  -2  -1 1422.93 154.356  40
   5  -2  -1 1539.64 172.768  86
  -5  -2   1 1580.96 158.437  78
   5   2  -1 1530.14 174.155  22
  -5   2   1 1795.43 181.979  27
   5   2  -1 1718.00 183.947  20
  -5  -2   1 1523.94 151.777  77
   5  -2  -1 1540.23 167.226  24
  -5   2   1 1446.22 153.014  80
   5  -2  -1 1424.43 145.259  88
  -5   2   1 1325.39 163.894  87
  -5   2   1 1532.54 181.817  32
   5   2  -1 1434.02 146.366  80
  -5  -2   1 1235.61 174.916  10
  -4  -2   1 16346.2 594.680  10
   4   2  -1 18106.1 432.566  76
   4  -2  -1 17767.1 523.638  86
  -4   2   1 17653.4 499.147  80
   4   2  -1 18310.0 554.912  22
  -4   2   1 16704.1 513.379  87
   4   2  -1 18026.8 499.065  80
   4   2  -1 18066.2 513.772  41
  -4  -2   1 17985.0 469.984  78
   4  -2  -1 19768.3 535.361  24
  -4  -2   1 17901.7 467.398  77
   4  -2  -1 18057.3 548.813  43
  -4   2   1 18258.9 580.806  32
   4   2  -1 17309.7 521.121  20
   4  -2  -1 18271.0 483.851  84
   4  -2  -1 17612.2 487.953  88
   4   2  -1 16705.2 545.612  85
   4  -2  -1 16916.9 507.445  29
   3   2  -1 12765.3 454.291  22
   3  -2  -1 11932.8 357.910  84
  -3   2   1 12476.7 416.116  80
   3  -2  -1 13252.2 422.141  86
   3   2  -1 12143.2 445.648  85
   3   2  -1 12210.8 367.666  76
  -3   2   1 13161.0 368.442  74
   3  -2  -1 12665.4 425.389  29
   3   2  -1 13942.6 443.490  41
   3   2  -1 13779.5 434.867  80
  -3   2   1 12434.9 416.973  87
  -3   2   1 12721.2 471.395  32
  -3  -2   1 12915.0 372.277  76
  -3  -2   1 13080.7 370.034  78
   3   2  -1 12803.9 418.675  20
  -3  -2   1 12954.4 538.058  19
  -3  -2   1 12213.2 355.916  77
  -3  -2   1 12974.4 524.561  21
   2   2  -1 21490.9 495.509  76
   2   2  -1 21892.8 548.421  41
  -2  -2   1 21546.0 490.150  76
  -2  -2   1 22722.9 422.943  78
   2  -2  -1 18863.6 482.361  17
   2   2  -1 20704.3 501.530  20
  -2   2   1 21218.1 532.565  80
   2  -2  -1 21526.1 465.270   8
   2   2  -1 20459.6 505.542   5
   2   2  -1 21878.3 538.640  80
  -2  -2   1 20811.7 628.075  21
   2   2  -1 19571.2 543.776  85
   2   2  -1 21611.1 565.366  22
  -2   2   1 21573.5 601.431  32
   1   2  -1 81.6105 61.6902  22
   1  -2  -1 120.308 73.4993   4
   1  -2  -1 219.861 68.7406  17
  -1   2   1 104.374 61.2401  22
  -1  -2   1 120.094 72.7009  19
  -1  -2   1 98.7817 67.8880  21
  -1   2   1 36.1208 49.6987  80
  -1  -2   1 84.9899 72.0494  16
   1   2  -1 73.1242 62.4843  85
  -1  -2   1 74.1816 45.0030  76
   1   2  -1 357.136 70.2216  76
   1  -2  -1 640.607 84.3482   8
   1   2  -1 609.215 98.1810  80
  -1   2   1 128.178 35.1020  74
   0   2  -1 41489.0 746.335  85
   0   2  -1 42640.1 749.968  80
   0  -2  -1 41484.6 792.537  16
   0   2  -1 43871.0 472.180  74
   0  -2  -1 41824.0 606.857   8
   0   2   1 42056.2 742.681  80
   0   2   1 41842.0 724.508   2
   0  -2   1 41471.9 799.611  16
   0   2   1 41758.5 371.315  74
   0   2   1 42932.4 760.191  22
   0  -2   1 37881.3 669.282   3
   0  -2  -1 39443.4 713.561  17
   0   2  -1 42943.6 741.120  22
   0  -2   1 41089.1 851.400  19
  -1   2  -1 196.043 63.3506  22
   1  -2   1 165.935 67.1985  16
  -1  -2  -1 222.994 88.8715  16
  -1   2  -1 233.392 72.0675  80
   1   2   1 232.518 74.5470  22
   1   2   1 206.714 54.1831  20
   1   2   1 267.465 76.2927  80
   1   2   1 214.843 60.6014  85
  -1   2  -1 479.848 95.1425  85
  -1  -2  -1 255.824 69.5551   2
  -1  -2  -1 257.095 84.4819  19
   2  -2   1 50096.7 843.881  29
   2   2   1 49262.7 802.114  80
  -2  -2  -1 51089.0 770.594   2
  -2   2  -1 47650.1 659.208  74
  -2  -2  -1 46093.2 740.180  76
   2   2   1 47434.4 763.114  85
  -2  -2  -1 46655.6 730.309  75
   2   2   1 49868.1 846.641  22
   2  -2   1 47321.9 796.609  88
  -2  -2  -1 48485.5 826.571  21
  -2  -2  -1 49130.2 894.529  16
   2   2   1 45530.8 711.439   5
  -2   2  -1 47145.3 728.086  22
  -2   2  -1 47497.8 901.586  37
   2   2   1 46307.4 726.267  20
  -2   2  -1 50313.6 804.695  80
   2  -2   1 47360.5 668.529  17
   2   2   1 50631.8 829.390  41
  -2  -2  -1 46929.1 870.846  19
   2   2   1 47108.0 746.238  76
  -3  -2  -1 1805.60 186.857  16
  -3  -2  -1 1528.52 171.312  19
   3  -2   1 1471.79 152.950  43
  -3  -2  -1 1468.05 184.171  10
   3   2   1 1572.42 149.536  80
  -3   2  -1 1548.29 159.764  87
  -3  -2  -1 1515.85 159.076  21
  -3   2  -1 1402.42 141.342  80
  -3   2  -1 1727.74 142.943  74
  -3   2  -1 1570.67 183.012  37
   3   2   1 1437.05 144.904  20
   3   2   1 1333.68 143.709  85
  -3   2  -1 1466.39 129.274  81
   3   2   1 1436.36 156.459  22
  -3  -2  -1 1500.00 134.347   2
   3   2   1 1418.44 129.092   5
  -3  -2  -1 1513.67 137.061  75
   3   2   1 1725.77 164.277  41
   3   2   1 1483.47 137.249  76
   3  -2   1 1583.75 154.768  88
  -3  -2  -1 1442.83 136.595  76
  -4   2  -1 29398.2 759.938  37
  -4  -2  -1 31897.0 762.571  21
   4   2   1 30174.9 590.113  76
   4  -2   1 32099.6 667.832  88
  -4   2  -1 31632.9 711.235  32
   4  -2   1 28661.1 692.910  43
   4   2   1 29275.2 564.345   5
   4  -2   1 31169.8 671.000  86
   4   2   1 31114.4 689.478  20
   4   2   1 33281.8 688.950  41
  -4  -2  -1 29746.7 801.110  10
   4  -2   1 31160.9 709.186  23
   4   2   1 28491.7 668.459  85
   4   2   1 32765.4 659.417  80
  -4   2  -1 30130.2 705.015  87
  -4  -2  -1 29591.7 583.164  76
  -4   2  -1 31857.8 644.024  80
   4  -2   1 31091.1 671.188  83
   4   2   1 31733.9 715.241  22
  -4  -2  -1 31130.9 779.546  19
  -4   2  -1 30139.7 578.143   8
  -4  -2  -1 27127.7 597.285  78
  -5  -2  -1 1200.47 142.837  78
   5  -2   1 1278.03 152.278  84
  -5   2  -1 1453.15 166.769  32
   5   2   1 1159.37 156.296  85
   5   2   1 1245.75 132.676  80
   5  -2   1 1320.73 146.369  88
   5   2   1 1226.66 157.032  22
   5  -2   1 1174.57 159.389  23
   5   2   1 1113.21 137.442  41
   5  -2   1 1053.45 152.053  43
   5  -2   1 1408.67 148.404  40
   5  -2   1 1067.22 146.524  83
  -5  -2  -1 1142.47 179.985  10
  -5   2  -1 1178.76 163.870  27
  -5   2  -1 1310.78 135.575  80
   5   2   1 1122.79 153.178  20
  -5   2  -1 1752.06 189.100  87
  -6  -2  -1 64796.1 1325.48  10
  -6   2  -1 64792.7 1144.76  87
  -6   2  -1 67786.7 1094.51  32
   6  -2   1 65100.2 1117.63  83
   6   2   1 68904.7 1121.59  22
   6  -2   1 68053.3 1093.76  40
   6  -2   1 67962.8 1193.74  43
  -6  -2  -1 64832.7 1072.68  78
   6   2   1 63680.9 1124.67  20
   6  -2   1 68378.3 1189.95  23
   6   2   1 65311.0 1132.20  85
  -6  -2  -1 66277.3 1109.59  77
   6  -2   1 68742.8 1118.15  84
   6  -2   1 65282.6 983.285  88
  -6   2  -1 62559.1 1154.14  27
   7   2   1 3091.81 249.505  22
  -7  -2  -1 3008.54 251.268  78
  -7  -2  -1 2841.61 300.513  10
   7  -2   1 3020.04 255.455  40
  -7   2  -1 2787.61 268.141  27
   7   2   1 3419.14 271.197  36
   7  -2   1 2947.67 263.407  83
  -7   2  -1 3259.83 245.154  25
   7   2   1 2943.23 267.601  85
   7  -2   1 3391.55 293.187  23
   7   2   1 2740.57 259.497  20
  -7   2  -1 2926.83 265.444  87
  -7  -2  -1 3145.55 256.248  77
   7  -2   1 3180.44 264.596  84
   8   2   1 28839.4 780.631  22
  -8  -2  -1 24097.1 904.937  10
   8  -2   1 27013.7 822.650  83
   8  -2   1 27206.4 809.977  84
  -8  -2  -1 25128.5 983.400   9
   8  -2   1 27413.1 881.103  23
  -8   2  -1 24669.2 785.368  87
  -8   2  -1 25810.4 734.514  25
   8   2   1 26699.3 819.695  20
  -8  -2  -1 26349.4 783.884  78
  -8  -2  -1 28194.4 1039.92  79
  -8   2  -1 26177.4 835.082  27
   8   2   1 26481.2 829.688  85
   8  -2   1 27433.4 802.359  40
   9   2   1 1177.96 198.422  20
  -9   2  -1 1143.06 201.917  27
  -9  -2  -1 1113.53 216.375   9
   9  -2   1 1204.89 191.211  40
  -9  -2  -1 1131.41 206.419  10
   9   2   1 1133.31 205.127  85
  -9  -2  -1 1455.86 262.444  79
  -9   2  -1 1426.25 189.094  25
  -9   2  -1 1208.08 194.859  87
  10   2   1 4141.40 362.418  20
 -10  -2  -1 4136.86 407.568  10
 -10   2  -1 3870.05 331.297  25
 -10   2  -1 4136.41 359.551  87
 -10   2  -1 3953.25 371.011  27
  10  -2   1 4035.56 351.872  40
 -11   2  -1 11882.8 634.583  87
  11  -2   1 11129.6 618.710  40
 -11  -2  -1 11438.6 605.685  11
  11   2   1 11816.8 668.907  85
  11  -2   1 11734.2 632.701  83
  11   2   1 11327.3 623.019  20
 -11   2  -1 11169.3 644.008  27
 -11   2  -1 10864.5 581.064  25
 -11   2  -1 11195.5 596.328  81
 -12   2  -1 12085.2 644.800  81
  12  -2   1 12300.7 671.582  83
 -12   2  -1 11534.3 681.264  27
  12  -2   1 12828.5 687.587  40
 -12   2  -1 13176.8 660.050  25
 -12  -2  -1 12669.0 651.813  11
 -12   2  -1 12314.6 668.486  87
  12   2   1 11965.0 657.351  20
  12   2   1 12164.0 713.448  85
  13  -2   1 286.953 143.729  55
 -13   2  -1 154.848 101.386  87
  13  -2   1 98.9634 100.271  40
  13   2   1-6.09739 152.500  50
 -13  -2  -1 411.716 133.898  15
  13   2   1 73.9061 75.4607  94
  13   2   1-16.9879 166.552  91
 -13   2  -1 57.0162 85.6292  92
 -13   2  -1-17.6892 72.9041  27
  13   2   1-72.5417 51.9256  47
  13   2   1-271.429 137.824  20
  13  -2   1 122.359 134.937  91
 -13   2  -1 88.1398 80.4088  25
  13   2   1-92.7992 102.992  56
 -13   2  -1-13.8934 94.7231  81
  13   2   1 326.182 179.894  53
  13  -2   1 75.6396 97.0937  83
  13  -2   1-346.705 142.321  72
  14   2   1 735.782 236.556  91
  14   2   1 1291.16 288.118  53
  14  -2   1 679.889 177.942  40
 -14   2  -1 850.155 207.382  87
  14  -2   1 996.599 235.973  91
  14   2   1 813.879 193.395  47
  14  -2   1 1127.20 230.607  55
 -14   2  -1 961.098 207.147  25
 -14   2  -1 703.395 190.819  27
  14   2   1 648.113 193.678  94
  14   2   1 901.787 204.365  50
  14  -2   1 920.281 207.437  72
  14   2   1 988.154 215.300  56
 -14   2  -1 656.944 163.229  92
 -15   2  -1 1493.46 254.131  27
  15   2   1 1138.71 276.370  91
  15   2   1 758.079 200.608  50
 -15   2  -1 975.853 226.114  87
  15   2   1 1178.78 240.547  56
  15  -2   1 857.051 218.454  55
  15   2   1 1217.05 247.672  94
  15   2   1 1515.90 250.039  47
  15  -2   1 1252.41 252.428  91
  15  -2   1 690.605 186.255  72
  15  -2   1 1242.81 229.850  40
  16  -2   1 735.220 227.397  91
  16   2   1 549.716 177.861  56
  16  -2   1 476.871 162.875  72
  16  -2   1 431.021 173.695  55
  16   2   1 591.788 175.365  47
  16   2   1 438.489 166.801  94
  16   2   1 543.090 175.401  50
  17   2   1 5953.13 465.112  94
  17  -2   1 7121.67 495.688  63
  17  -2   1 7158.92 520.703  72
  17  -2   1 7163.98 499.059  95
  17   2   1 6280.35 482.820  50
  17  -2   1 7338.34 540.079  91
  17   2   1 6547.15 486.140  56
  18  -2   1-4.24948 115.144  95
  18  -2   1-63.6217 127.291  91
  18   2   1 118.480 87.7593  56
 -18   2  -1 64.3004 98.5262  44
  18  -2   1-1.41752 93.8094  63
  18   2   1-38.1058 93.6274  50
  18   2   1-118.817 91.9302  94
 -19   2  -1 5337.18 372.085  44
  19   2   1 6306.57 397.246  50
  19  -2   1 5748.05 383.362  63
  19  -2   1 6070.44 395.125  91
  19  -2   1 5781.96 381.928  95
  19   2   1 6037.63 375.215  56
  19   2   1 4591.93 346.616  94
  18  -3  -1 775.808 145.233  95
  18   3  -1 690.340 151.422  56
 -18   3   1 681.827 129.239  61
  18   3  -1 749.111 166.593  94
  18  -3  -1 794.607 152.586  63
 -18   3   1 715.009 148.342  44
 -18   3   1 638.140 134.310  46
  17  -3  -1 863.747 172.162  95
 -17   3   1 731.549 160.432  61
 -17   3   1 858.698 196.164  44
  17  -3  -1 704.350 156.715  63
  17   3  -1 654.788 172.464  56
  17   3  -1 665.666 178.122  94
  16  -3  -1 17862.1 858.395  55
  16   3  -1 15243.2 759.250  56
  16   3  -1 15750.7 758.111  94
  16  -3  -1 17177.5 739.091  95
 -16   3   1 16985.5 804.440  44
  16  -3  -1 16552.0 722.760  63
 -15   3   1 4566.60 398.754  92
  15   3  -1 4246.66 436.559  56
  15   3  -1 3977.80 416.510  94
  15  -3  -1 4304.52 400.279  63
  15  -3  -1 4208.47 445.859  55
 -15   3   1 3913.02 405.303  44
  15  -3  -1 4666.03 410.773  95
  14   3  -1 8127.27 589.624  94
  14  -3  -1 9100.91 630.509  93
  14  -3  -1 7885.59 605.597  55
 -14   3   1 8327.75 558.918  92
 -14   3   1 7205.25 564.392  44
  14   3  -1 7560.36 577.483  56
 -13   3   1 82.3547 130.182  87
  13  -3  -1-69.4807 124.990  93
 -13   3   1 184.293 91.3088  92
  13  -3  -1 70.0126 110.882  40
  13   3  -1-17.1181 139.287  59
  13  -3  -1 8.83485 127.480  55
  13   3  -1-19.0017 75.2661  56
 -13   3   1-15.3116 109.810  44
  13   3  -1 109.536 116.788  94
 -13   3   1 102.197 122.568  37
 -12   3   1 5163.15 471.374  87
  12   3  -1 5549.62 494.913  59
 -12   3   1 5474.94 481.662  44
  12   3  -1 6452.45 530.194  56
  12   3  -1 6105.92 516.150  85
 -12   3   1 6365.03 496.264  92
  12   3  -1 6769.25 569.098  53
  12   3  -1 5200.07 469.097  94
  12  -3  -1 6603.85 541.985  55
  12  -3  -1 5798.94 505.021  93
 -12   3   1 5525.90 447.856  81
  12   3  -1 6544.85 543.958  89
  12  -3  -1 5744.98 480.341  40
  12  -3  -1 6178.09 495.015  83
 -12   3   1 5820.04 551.312  37
 -11   3   1 11035.2 642.092  92
 -11  -3   1 10519.9 711.508  19
  11   3  -1 10458.0 657.173  85
 -11   3   1 10853.0 732.328  37
  11   3  -1 10511.5 640.613  94
  11  -3  -1 10990.0 639.607  40
  11   3  -1 11795.4 697.357  89
  11  -3  -1 10818.0 649.823  83
  11   3  -1 10882.9 665.966  56
  11  -3  -1 11336.6 693.535  55
 -11   3   1 10054.5 584.718  81
  11   3  -1 11867.0 689.738  59
  11  -3  -1 11634.8 688.126  93
 -11   3   1 10130.3 641.193  87
 -11   3   1 11518.4 676.614  44
 -10   3   1 3083.74 389.898  37
  10   3  -1 3274.47 372.012  85
  10  -3  -1 3135.51 335.750  40
 -10  -3   1 3079.56 389.753  19
 -10   3   1 3152.68 356.180  87
  10   3  -1 3703.84 356.600  22
  10  -3  -1 3147.76 349.740  83
  10   3  -1 3493.43 366.721  36
  -9  -3   1 28746.5 1149.15  19
  -9   3   1 28225.9 1117.44  37
  -9   3   1 28483.5 1011.84  32
  -9  -3   1 27740.1 1100.75  21
   9   3  -1 27757.2 952.392  22
   9   3  -1 29766.7 1041.35  36
  -9   3   1 25900.6 959.607  87
   9  -3  -1 29177.2 957.840  40
   9   3  -1 26046.5 964.924  85
   9  -3  -1 27606.2 967.722  83
   8  -3  -1 1140.79 216.782  43
  -8   3   1 1046.37 227.731  37
  -8   3   1 829.754 180.258  32
   8   3  -1 950.375 190.066  85
  -8   3   1 1363.82 223.339  87
   8   3  -1 1399.05 219.396  22
   8  -3  -1 1065.26 199.030  83
  -8  -3   1 1304.48 241.973  21
  -8  -3   1 1203.66 257.987  19
   8  -3  -1 1030.93 179.610  40
  -7  -3   1 784.459 192.920  19
   7   3  -1 930.136 176.629  22
  -7  -3   1 676.034 150.837  29
   7  -3  -1 578.759 149.831  86
  -7   3   1 721.038 164.632  32
  -7   3   1 680.481 175.686  87
   7  -3  -1 705.534 161.812  83
   7  -3  -1 800.234 179.475  43
  -7  -3   1 556.327 164.178  21
   7   3  -1 685.115 163.334  85
  -7   3   1 697.198 189.158  37
   6   3  -1 1875.52 239.899  22
  -6   3   1 1971.39 277.741  37
  -6  -3   1 3120.51 293.248  29
   6   3  -1 1974.72 219.607  80
  -6  -3   1 2171.71 293.315  21
  -6   3   1 2512.13 251.426  80
  -6  -3   1 1997.53 271.700  16
  -6   3   1 2313.76 280.580  32
   6  -3  -1 2091.23 264.908  43
   6  -3  -1 1803.71 230.262  86
   6  -3  -1 2162.19 252.955  23
   6  -3  -1 1906.83 214.719  88
   6  -3  -1 2225.69 243.148  24
  -6  -3   1 2233.56 302.540  19
  -6   3   1 2255.18 261.892  87
   6   3  -1 1817.89 245.116  85
  -5  -3   1 1383.60 177.401  88
   5  -3  -1 1346.35 187.297  88
  -5   3   1 1226.79 219.620  37
   5  -3  -1 1197.95 172.214  24
   5   3  -1 1435.21 187.776  80
   5  -3  -1 1097.28 177.651  86
  -5   3   1 1701.59 240.859  32
   5   3  -1 1522.10 211.012  85
  -5  -3   1 1280.37 215.053  16
  -5   3   1 1411.35 189.947  80
   5   3  -1 1083.19 183.171  22
   5  -3  -1 1343.56 203.972  43
  -5  -3   1 1242.87 184.759  29
  -5   3   1 1269.98 190.111  87
  -5  -3   1 1298.90 233.361  19
  -5  -3   1 1366.88 228.656  21
  -5   3   1 1254.14 176.773  41
  -4  -3   1 26726.3 955.981  19
  -4   3   1 29311.2 826.179  80
   4  -3  -1 30206.9 820.002  88
   4  -3  -1 28544.2 847.703  29
  -4   3   1 28985.1 926.545  32
  -4  -3   1 28679.0 833.387  29
  -4  -3   1 27984.8 928.567  16
   4   3  -1 28481.6 864.195  22
   4  -3  -1 27628.9 851.758  43
   4   3  -1 29671.0 814.664  80
  -4  -3   1 28045.5 945.444  21
  -4   3   1 29739.2 820.613  41
  -4  -3   1 28849.0 780.342  88
  -4   3   1 27739.7 917.840  37
   4  -3  -1 28484.3 783.898  86
   4   3  -1 28585.9 843.294  85
  -4   3   1 26381.9 792.472  87
   3  -3  -1 3174.53 288.015  29
  -3  -3   1 3482.43 347.133  19
   3   3  -1 3737.86 315.864  22
   3  -3  -1 3491.88 264.335  86
  -3  -3   1 3258.46 284.539  29
   3   3  -1 3191.07 279.840  85
   3   3  -1 3813.52 305.976  41
  -3   3   1 3711.37 342.415  32
  -3  -3   1 3598.11 271.141  38
  -3   3   1 3550.96 321.435  37
  -3  -3   1 3511.38 330.518  21
  -3  -3   1 3579.77 334.346  16
   3  -3  -1 3591.14 287.171  88
  -3  -3   1 3724.13 286.295  88
  -3   3   1 3360.42 283.508  41
  -3   3   1 3731.01 302.615  80
   3   3  -1 3488.48 284.192  80
  -3   3   1 3322.01 276.438  87
   2   3  -1 17456.9 618.772  80
   2   3  -1 18058.5 741.425  37
  -2  -3   1 17656.9 709.983  16
  -2  -3   1 19431.2 643.845  88
  -2  -3   1 17323.7 706.921  21
  -2   3   1 16900.5 616.323  80
   2  -3  -1 17093.5 584.384  17
   2   3  -1 16010.3 603.241  85
  -2  -3   1 17427.3 636.515  29
   2  -3  -1 16825.6 640.412  29
  -2   3   1 17289.0 687.614  37
  -2  -3   1 17048.2 729.432  19
  -2   3   1 18777.6 741.846  32
  -2   3   1 16959.9 599.599  87
   2   3  -1 18174.1 650.286  41
   2   3  -1 17176.2 646.272  22
  -2   3   1 16947.5 623.340  41
   1   3  -1 8955.53 523.746  37
   1  -3  -1 8570.20 424.891  17
  -1   3   1 8845.12 448.467  41
   1   3  -1 9282.79 452.850  80
   1   3  -1 8982.53 459.212  22
  -1  -3   1 9275.12 465.715  29
  -1   3   1 9052.19 490.128  37
  -1  -3   1 9181.93 439.970  88
   1   3  -1 9618.59 476.935  41
   1  -3  -1 8775.45 461.866  29
  -1  -3   1 9011.53 500.603  16
  -1   3   1 9217.93 456.070  80
   1   3  -1 8256.52 424.673  85
   1   3  -1 8984.85 457.792  87
   0   3  -1 4441.90 318.718  80
   0   3  -1 4942.24 343.747  41
   0  -3  -1 5074.72 352.233  38
   0   3  -1 4994.17 337.862  22
   0   3   1 4598.68 331.732  22
   0  -3   1 5001.42 345.594  29
   0   3  -1 4377.07 360.872  37
   0  -3   1 4818.05 316.200  17
   0  -3   1 4722.95 360.993  16
   0  -3  -1 4281.49 311.666  17
   0   3  -1 4622.65 317.372  85
   0   3   1 5034.36 363.691  37
   0   3   1 4159.61 315.488  41
   0  -3  -1 4989.80 352.560  29
   0   3  -1 4562.71 326.919  87
   0  -3   1 4860.59 324.983  88
   0   3   1 4690.00 327.796  80
  -1   3  -1 15183.3 579.460  80
   1   3   1 14663.5 585.918  41
   1   3   1 15566.7 589.517  80
  -1  -3  -1 15241.1 596.642  38
  -1   3  -1 15761.6 593.736  87
   1   3   1 15815.3 613.239  22
   1   3   1 15856.8 636.865  37
  -1   3  -1 15929.1 602.063  41
   1  -3   1 15085.8 540.181  17
  -1   3  -1 15865.5 586.996  22
  -1   3  -1 15805.0 569.241  85
   1  -3   1 16192.2 616.198  29
  -1  -3  -1 14816.4 600.970  29
  -1  -3  -1 15242.5 586.349  17
  -1   3  -1 15348.2 668.015  37
   1  -3   1 14977.9 568.291  88
  -2  -3  -1 12272.4 538.973  38
  -2  -3  -1 12441.7 550.256  17
  -2   3  -1 13491.1 542.624  80
  -2   3  -1 13130.1 552.451  87
   2  -3   1 12921.3 555.366  29
   2   3   1 13626.8 501.927  85
  -2   3  -1 13588.1 634.588  37
  -2  -3  -1 13242.8 605.820  16
  -2  -3  -1 12188.2 554.304  29
   2   3   1 12644.2 534.262  80
  -2   3  -1 13273.9 527.488  22
  -2   3  -1 13865.0 539.225  85
   2   3   1 13637.8 567.368  41
   2   3   1 13233.0 571.558  22
   2  -3   1 12626.7 522.422  88
  -3   3  -1 179424. 1978.95  80
  -3  -3  -1 179556. 2131.45  17
  -3  -3  -1 170789. 2013.21  38
   3  -3   1 172723. 1919.68  88
  -3   3  -1 171888. 2021.56  87
   3   3   1 174467. 1819.44  20
  -3  -3  -1 178432. 2236.78  16
   3   3   1 182832. 2064.64  41
   3   3   1 177286. 2103.93  22
   3   3   1 177615. 1982.61  80
   3   3   1 183742. 1919.64  85
  -3  -3  -1 175907. 2193.04  19
   3  -3   1 178653. 2040.86  43
  -3   3  -1 170116. 2250.69  37
   4  -3   1 1496.16 198.616  88
  -4  -3  -1 1443.33 217.271  16
  -4   3  -1 1415.73 188.971  80
  -4  -3  -1 1517.21 196.222  38
   4  -3   1 1421.43 203.968  43
   4   3   1 1556.34 198.753  80
  -4  -3  -1 1751.22 237.860  19
   4   3   1 1340.01 203.819  22
  -4   3  -1 1603.96 210.173  87
  -4   3  -1 1580.32 236.353  37
   4  -3   1 1806.66 225.894  23
   4   3   1 1733.49 214.099  41
   4   3   1 1641.05 197.070  20
   4  -3   1 1671.20 187.893  83
   4   3   1 1475.72 188.960  85
  -5   3  -1 3886.38 372.145  37
  -5  -3  -1 4395.20 371.476  16
   5  -3   1 3789.90 328.873  23
   5   3   1 4847.04 351.988  41
  -5   3  -1 4918.86 380.937  32
  -5  -3  -1 4165.41 362.795  19
   5  -3   1 3845.21 300.160  83
   5  -3   1 4009.83 307.967  88
   5   3   1 3964.51 304.133  80
   5   3   1 3958.60 334.190  22
   5  -3   1 4183.01 346.486  43
   5   3   1 4102.38 317.860  85
  -5   3  -1 4158.83 310.014  80
  -5   3  -1 3612.19 320.281  87
   5   3   1 3663.40 303.418  20
  -5  -3  -1 3887.76 323.805  38
   6   3   1 1853.83 222.487  41
   6   3   1 1749.36 232.668  22
  -6   3  -1 1711.30 251.982  37
   6  -3   1 1522.41 210.196  83
   6  -3   1 1826.24 246.126  43
  -6  -3  -1 1888.40 250.368  19
  -6  -3  -1 1926.82 253.190  16
   6  -3   1 1734.63 211.680  88
  -6   3  -1 1634.33 229.082  87
  -6  -3  -1 1716.13 217.079  38
   6  -3   1 1707.58 243.120  23
   6   3   1 1720.36 233.478  85
   6   3   1 1767.42 227.005  20
  -6   3  -1 1988.78 247.076  32
  -7  -3  -1 11439.5 626.993  19
  -7  -3  -1 10905.1 668.230  10
  -7  -3  -1 11767.0 626.379  16
  -7   3  -1 12388.2 685.528  37
  -7   3  -1 11063.3 518.399  81
   7  -3   1 10748.2 605.441  43
   7   3   1 11940.4 595.021  85
   7  -3   1 12095.3 581.284  83
   7   3   1 12111.2 593.298  20
  -7  -3  -1 11873.0 579.794  38
  -7   3  -1 11187.0 589.328  87
   7   3   1 12270.9 604.995  22
   7  -3   1 12060.6 637.607  23
  -8  -3  -1 21210.7 863.068  16
   8   3   1 24515.9 881.811  85
   8  -3   1 23744.9 859.399  83
   8   3   1 24218.9 860.401  22
  -8   3  -1 22707.0 773.965  81
  -8   3  -1 23283.2 961.448  37
  -8   3  -1 22293.9 856.247  87
   8   3   1 23794.2 865.387  20
   8  -3   1 23820.2 926.661  23
  -8  -3  -1 20311.7 940.168  10
   9   3   1 17058.7 765.034  20
   9   3   1 19436.0 783.491  22
  -9   3  -1 16063.3 688.535  81
  -9   3  -1 16435.3 833.455  37
   9   3   1 18067.5 788.085  85
  -9  -3  -1 16812.7 775.177  16
   9  -3   1 17202.7 733.292  40
   9  -3   1 18049.2 778.624  83
 -10  -3  -1 9965.15 599.256  16
  10   3   1 10187.6 624.595  85
 -10   3  -1 10145.7 679.103  37
  10  -3   1 10839.6 608.082  40
  10  -3   1 10308.8 614.966  83
  10   3   1 9744.42 601.128  20
 -10   3  -1 10329.8 577.165  81
 -11   3  -1 6546.89 513.838  87
  11   3   1 7026.46 556.354  89
  11   3   1 6994.99 522.334  20
 -11   3  -1 6643.30 477.356  81
 -11   3  -1 6238.57 546.375  37
  11  -3   1 7000.49 512.279  40
  11   3   1 7186.78 541.117  56
  11   3   1 6823.81 538.255  85
 -11   3  -1 7404.07 526.789  65
 -11   3  -1 6490.16 513.603  57
  11  -3   1 6749.27 547.662  55
  11   3   1 7446.56 563.292  59
  11  -3   1 7033.42 523.913  83
 -11   3  -1 7802.85 546.136  92
 -11  -3  -1 6921.50 493.463  17
  11   3   1 7216.25 544.362  94
  11   3   1 7429.77 584.646  53
  11  -3   1 7230.80 556.729  91
  11  -3   1 6772.91 517.386  93
  12  -3   1 2115.14 300.481  83
  12   3   1 2064.09 308.156  94
  12   3   1 1816.09 300.353  56
  12   3   1 2234.21 357.403  53
  12   3   1 1930.95 320.029  85
  12  -3   1 1855.66 315.583  55
 -12   3  -1 1765.84 268.623  65
  12  -3   1 2145.54 290.461  72
 -12   3  -1 1828.45 310.490  37
  12  -3   1 1897.40 270.327  40
 -12   3  -1 1794.93 281.803  87
 -12   3  -1 1957.89 268.848  81
 -12   3  -1 1961.57 293.899  57
  12  -3   1 2226.84 324.982  91
 -12   3  -1 2348.76 317.016  92
  13  -3   1 397.577 177.947  55
 -13   3  -1 475.709 156.077  65
 -13   3  -1 502.019 164.689  57
  13   3   1 261.389 142.681  56
  13   3   1 314.816 119.521  94
  13   3   1 418.545 139.771  47
 -13   3  -1 409.094 165.627  87
 -13   3  -1 612.936 196.043  37
 -13   3  -1 565.228 171.407  92
  13  -3   1 847.285 204.063  91
 -13   3  -1 449.954 146.387  44
  13   3   1 329.041 187.879  53
  13  -3   1 513.925 154.595  40
  13  -3   1 491.806 182.656  72
  14   3   1 24106.8 918.325  47
 -14   3  -1 24891.6 975.273  92
  14   3   1 24539.9 1023.25  56
  14   3   1 23771.0 1003.44  94
  14  -3   1 25115.2 955.143  72
  14  -3   1 27429.0 1132.53  55
  14  -3   1 25179.6 1032.82  91
 -14   3  -1 25127.4 987.753  57
 -14   3  -1 25248.9 1068.64  44
  15   3   1 6439.01 469.106  47
  15  -3   1 6747.93 525.574  91
  15  -3   1 7060.54 501.318  72
  15  -3   1 6979.34 568.393  55
  15   3   1 6159.82 510.276  94
  15   3   1 7732.55 583.447  53
 -15   3  -1 6765.91 491.586  92
  15   3   1 6141.58 508.381  56
 -15   3  -1 6887.80 551.946  44
  16   3   1 869.521 204.102  56
  16  -3   1 759.599 181.447  95
  16  -3   1 1057.70 208.444  91
  16  -3   1 810.952 215.134  55
  16  -3   1 663.854 172.794  72
 -16   3  -1 1236.42 208.974  92
  16   3   1 911.625 203.589  94
 -16   3  -1 1064.71 217.846  44
  16   3   1 887.615 183.597  47
  16   3   1 1198.35 238.219  53
 -17   3  -1 21312.8 842.267  44
  17   3   1 18873.2 775.479  94
  17   3   1 20877.9 814.394  56
 -17   3  -1 21690.4 725.610  92
  17  -3   1 23174.3 890.606  55
  17  -3   1 20865.5 765.791  63
  17  -3   1 20720.5 767.641  95
  17  -3   1 21076.5 778.723  91
  18  -3   1 5611.35 366.294  95
  18   3   1 4750.82 364.779  94
  18  -3   1 5446.68 362.657  63
  18  -3   1 5859.19 353.193  91
 -18   3  -1 5953.75 400.528  44
  18   3   1 6022.76 391.827  56
  16  -4  -1 11381.3 569.572  55
  16   4  -1 10728.5 549.377  56
  16  -4  -1 10249.6 447.776  63
  16   4  -1 9838.43 533.079  94
 -16   4   1 10221.5 478.387  92
 -16   4   1 10296.9 504.928  46
 -16   4   1 11470.9 572.270  44
  16  -4  -1 10889.5 458.973  95
  15  -4  -1 15832.7 691.275  93
  15  -4  -1 14313.7 587.078  95
 -15   4   1 15091.5 728.092  44
 -15   4   1 12842.1 618.453  46
 -15   4   1 14482.3 643.808  92
  15  -4  -1 15176.7 726.303  55
  15  -4  -1 14394.3 588.899  63
  15   4  -1 13176.0 668.586  56
  15   4  -1 12745.3 664.764  94
  14  -4  -1 2147.33 292.349  93
  14   4  -1 2373.82 316.994  53
 -14   4   1 1787.91 284.463  44
  14   4  -1 1800.20 273.158  56
  14  -4  -1 1797.00 289.374  55
  14   4  -1 1955.00 294.820  94
 -14   4   1 1935.60 264.299  92
 -13   4   1 321.612 138.495  44
  13  -4  -1 344.738 160.716  55
  13   4  -1 127.586 133.324  94
  13   4  -1 313.035 131.891  56
  13  -4  -1 200.065 124.358  93
 -13   4   1 301.104 122.368  92
  13   4  -1 370.565 169.842  53
 -12   4   1 3036.66 355.293  92
  12  -4  -1 3100.96 382.512  55
  12   4  -1 2727.69 356.588  56
  12   4  -1 2921.93 371.308  89
  12   4  -1 2817.17 387.475  53
  12   4  -1 3102.01 384.397  94
 -12   4   1 2923.57 365.339  44
  12  -4  -1 3133.36 381.989  93
 -11   4   1 772.791 195.247  44
  11   4  -1 666.665 207.242  59
  11   4  -1 1115.52 258.603  53
  11  -4  -1 756.830 204.839  93
  11  -4  -1 886.388 244.029  54
  11  -4  -1 470.125 163.952  55
  11   4  -1 980.436 232.192  89
  11   4  -1 1205.07 235.270  56
 -11   4   1 638.370 189.860  92
  11   4  -1 741.226 195.269  94
  10   4  -1 21221.0 965.719  56
  10   4  -1 22113.2 997.828  53
  10  -4  -1 20607.3 942.645  55
 -10   4   1 20160.1 966.765  44
 -10   4   1 19345.6 1037.77  37
  10  -4  -1 19892.8 917.577  93
 -10   4   1 19494.1 919.175  87
  10   4  -1 21730.4 968.545  89
 -10  -4   1 17912.3 783.211  39
  10   4  -1 21251.3 955.162  94
  10  -4  -1 21584.8 1059.20  54
 -10   4   1 20353.0 907.677  92
  10   4  -1 21157.7 955.078  59
   9  -4  -1 712.089 182.429  55
   9   4  -1 791.129 208.731  85
   9  -4  -1 715.531 200.558  54
  -9   4   1 653.789 169.982  92
  -9   4   1 807.744 203.590  44
  -9   4   1 486.880 215.287  37
   9   4  -1 397.501 134.174  59
   9  -4  -1 660.937 184.160  83
   9   4  -1 830.021 204.434  53
   9   4  -1 454.634 169.534  89
  -9   4   1 494.702 163.876  87
   9  -4  -1 730.446 200.173  93
  -8   4   1 15490.6 772.044  92
  -8  -4   1 12409.9 779.429  19
   8   4  -1 14642.6 754.503  22
   8   4  -1 16264.9 813.554  89
   8   4  -1 15291.2 770.602  85
   8  -4  -1 15580.5 786.071  93
   8  -4  -1 14929.5 734.292  83
   8   4  -1 15868.3 813.828  53
   8  -4  -1 14749.5 811.229  43
  -8   4   1 15146.5 819.111  44
  -8   4   1 14940.1 707.180  98
   8   4  -1 15552.1 798.239  59
  -8   4   1 14129.5 771.780  87
   8  -4  -1 15658.7 867.883  54
  -8   4   1 14722.9 896.226  37
   8  -4  -1 14379.6 766.618  55
  -7  -4   1 8328.65 632.595  19
  -7  -4   1 8580.09 548.602  29
   7  -4  -1 7237.26 502.888  83
  -7  -4   1 7945.94 600.206  16
   7   4  -1 7799.56 544.001  85
  -7   4   1 8187.70 583.383  87
   7  -4  -1 7688.44 577.020  43
   7   4  -1 7415.34 541.882  22
  -7   4   1 7513.82 637.749  37
  -6  -4   1 6317.22 475.435  29
  -6  -4   1 5976.76 535.578  19
  -6   4   1 5805.40 485.618  87
   6   4  -1 6606.03 490.392  85
  -6   4   1 6325.96 460.658  80
   6  -4  -1 6072.74 446.423  88
   6  -4  -1 6707.06 505.202  23
   6   4  -1 6101.92 489.934  22
  -6   4   1 5941.31 551.745  37
   6  -4  -1 5534.61 482.878  43
  -6  -4   1 6310.02 537.528  16
  -5   4   1 51567.4 1299.24  80
  -5  -4   1 50749.9 1324.41  29
   5   4  -1 50910.4 1377.60  22
  -5  -4   1 48101.2 1452.98  16
   5  -4  -1 50781.3 1368.31  23
  -5   4   1 52487.8 1387.37  87
   5   4  -1 50356.6 1306.55  85
  -5   4   1 49283.5 1533.88  37
  -5  -4   1 55241.3 1269.01  88
   5  -4  -1 52235.4 1297.76  88
  -5  -4   1 49975.0 1350.52  17
   5   4  -1 52759.6 1300.96  80
   5  -4  -1 53020.7 1423.51  43
   4  -4  -1 17949.7 761.318  88
   4   4  -1 16816.0 789.427  22
  -4  -4   1 17713.4 801.934  17
   4   4  -1 16693.7 734.611  80
  -4  -4   1 17340.7 868.386  16
  -4  -4   1 18052.7 786.361  29
  -4   4   1 18270.8 775.158  80
   4   4  -1 17458.0 752.096  85
   4  -4  -1 17758.5 809.993  43
  -4   4   1 17619.2 899.387  37
  -4  -4   1 17531.7 732.817  88
   3   4  -1 51908.1 1273.64  80
  -3   4   1 52825.0 1504.09  37
  -3  -4   1 49159.8 1445.89  16
   3   4  -1 51705.0 1266.19  85
   3   4  -1 52083.9 1368.61  22
  -3   4   1 54967.4 1358.60  41
  -3  -4   1 55325.7 1374.21  17
  -3  -4   1 51014.0 1238.27  88
  -3  -4   1 53440.8 1349.35  29
   3  -4  -1 56538.0 1420.31  29
  -3   4   1 51730.5 1291.50  80
   3  -4  -1 52279.4 1290.43  88
   3  -4  -1 48726.8 1322.57  43
  -2   4   1 1628.06 275.470  37
  -2  -4   1 2122.83 280.119  17
  -2   4   1 1704.20 246.594  80
  -2   4   1 1784.94 256.113  41
   2  -4  -1 1675.09 261.223  29
  -2  -4   1 1573.63 228.669  88
   2  -4  -1 1502.14 237.083  88
   2   4  -1 1706.79 255.341  22
   2   4  -1 1752.93 250.499  80
  -2  -4   1 1765.25 259.514  29
   1   4  -1 12481.2 632.558  80
  -1  -4   1 12236.0 635.916  17
   1   4  -1 10652.6 691.813  37
  -1   4   1 12379.4 646.973  41
  -1  -4   1 10764.7 612.150  29
   1   4  -1 12480.4 663.546  22
   1  -4  -1 11928.2 656.692  29
  -1   4   1 11616.3 617.805  80
  -1  -4   1 11226.5 590.906  88
   1  -4  -1 11744.7 624.446  88
   0  -4   1 11201.6 628.706  29
   0  -4  -1 11595.1 650.979  29
   0   4   1 13574.1 683.271  41
   0   4  -1 11756.3 726.412  37
   0   4   1 13108.4 655.096  80
   0   4  -1 13218.8 679.589  22
   0  -4  -1 12556.2 645.947  17
   0  -4   1 12548.4 627.590  88
  -1   4  -1 6537.63 463.725  80
  -1  -4  -1 6873.27 504.170  29
   1  -4   1 6856.39 466.932  43
  -1  -4  -1 7273.29 483.682  88
  -1  -4  -1 6969.80 488.143  17
   1   4   1 6617.80 475.718  80
  -1   4  -1 7353.77 580.487  37
   1  -4   1 6193.32 477.798  29
   1   4   1 7124.02 501.782  41
   2   4   1 20369.8 810.379  80
  -2  -4  -1 21050.8 873.361  29
  -2  -4  -1 21842.0 829.718  88
   2   4   1 21388.7 864.512  41
   2   4   1 21379.0 877.457  22
   2  -4   1 19922.3 799.295  88
   2  -4   1 20621.0 826.350  43
  -2   4  -1 21587.9 830.412  80
  -2  -4  -1 22131.9 870.198  17
  -2   4  -1 19277.2 941.975  37
  -3  -4  -1 325.160 121.876  29
   3   4   1 453.106 154.760  41
  -3   4  -1 502.352 154.777  87
   3  -4   1 991.277 193.680  43
   3   4   1 346.753 117.276  80
   3   4   1 305.015 135.962  22
  -3  -4  -1 296.594 124.197  88
  -3  -4  -1 473.968 151.265  17
   3  -4   1 613.509 162.394  88
  -3   4  -1 575.544 155.462  80
  -3   4  -1 373.753 187.653  37
  -4  -4  -1 1451.16 231.770  38
  -4  -4  -1 1213.04 231.745  17
  -4   4  -1 1169.97 223.588  87
   4  -4   1 1308.90 217.499  88
   4   4   1 1584.42 238.404  80
  -4  -4  -1 1216.12 212.542  88
  -4  -4  -1 1502.75 248.019  29
  -4   4  -1 1507.05 231.122  80
   4   4   1 1384.72 228.239  22
  -4   4  -1 1416.60 281.534  37
   4   4   1 1255.57 221.993  41
   4  -4   1 1188.88 219.441  23
   4  -4   1 1488.67 242.073  43
   5  -4   1 208.956 118.155  43
  -5   4  -1 18.8088 75.3445  80
  -5  -4  -1 110.382 92.0520  38
  -5  -4  -1 134.775 118.747  17
  -5  -4  -1 35.1421 69.1227  16
  -5  -4  -1 406.862 163.754  29
  -5   4  -1 135.979 107.829  37
   5  -4   1 134.294 104.896  88
   5   4   1 141.421 89.2078  22
   5   4   1 20.5665 86.2720  80
  -5   4  -1 80.9828 98.1882  87
  -5  -4  -1 181.177 84.2429  88
   5  -4   1 402.132 163.318  23
   6   4   1 2394.66 315.685  22
  -6   4  -1 2691.69 380.802  37
   6  -4   1 2510.86 318.165  43
   6  -4   1 2546.51 292.625  88
  -6  -4  -1 2638.42 332.634  16
   6  -4   1 2627.45 334.112  23
  -6  -4  -1 2538.50 319.527  17
  -6   4  -1 2439.58 322.416  87
  -6  -4  -1 2277.69 294.610  29
  -7  -4  -1 2344.25 301.132  29
  -7  -4  -1 2381.28 306.647  17
  -7  -4  -1 2085.88 292.801  16
  -7   4  -1 2082.29 303.267  87
   7  -4   1 1985.68 295.302  43
   7  -4   1 2418.92 336.942  23
   7   4   1 2354.46 313.836  22
   7   4   1 2783.56 324.538  85
  -7   4  -1 2487.98 374.310  37
   8   4   1 9425.02 634.347  56
  -8  -4  -1 9058.43 583.527  29
  -8   4  -1 9929.53 674.244  44
   8  -4   1 10593.2 677.002  55
  -8   4  -1 8794.11 682.798  37
   8  -4   1 9810.85 669.597  23
   8   4   1 10080.9 639.027  89
  -8   4  -1 9575.27 651.171  57
   8   4   1 9615.76 635.036  53
  -8   4  -1 9221.31 621.748  87
   8   4   1 9785.23 615.625  22
  -8   4  -1 9615.64 612.763  92
   8   4   1 9115.12 583.177  85
   8   4   1 10600.5 663.109  59
  -8   4  -1 10133.3 636.800  65
   8  -4   1 10262.7 689.641  54
   8  -4   1 9543.34 628.700  93
   8   4   1 9455.02 634.825  94
   9   4   1 38351.5 1287.06  56
   9   4   1 38482.5 1190.96  85
  -9   4  -1 37841.4 1237.01  92
   9  -4   1 35525.8 1267.27  91
   9   4   1 41477.7 1335.67  53
   9   4   1 41548.6 1325.75  89
   9   4   1 38719.7 1277.04  94
  -9   4  -1 39328.2 1352.11  44
   9  -4   1 37585.7 1293.26  55
   9  -4   1 38016.8 1247.28  93
  -9   4  -1 40097.9 1272.05  65
  -9   4  -1 40267.1 1348.29  57
  -9   4  -1 38185.7 1407.82  37
  -9   4  -1 37183.7 1244.48  87
  10  -4   1 4609.83 452.364  91
 -10   4  -1 4905.91 482.508  57
  10   4   1 4282.49 443.134  89
 -10   4  -1 4535.31 446.124  87
 -10   4  -1 5548.83 525.335  44
  10  -4   1 4255.80 453.824  55
 -10   4  -1 4815.85 516.174  37
  10   4   1 4333.70 434.482  94
  10   4   1 5127.04 487.845  56
  10  -4   1 4689.44 450.089  93
 -10   4  -1 4520.58 441.019  92
  10   4   1 4861.60 493.538  53
  11  -4   1 24094.6 1013.06  93
 -11   4  -1 24363.5 1045.05  57
  11   4   1 22516.5 983.813  94
  11   4   1 25159.9 1067.60  53
  11   4   1 25093.5 1048.11  89
  11  -4   1 22731.3 977.564  91
  11  -4   1 22540.9 1017.28  55
 -11   4  -1 23567.9 1069.30  44
  11   4   1 24154.2 1030.88  56
 -11   4  -1 24021.4 1000.54  92
  12  -4   1 430.882 154.425  55
  12   4   1 239.347 155.192  56
  12   4   1 630.924 223.476  53
 -12   4  -1 379.239 164.171  57
 -12   4  -1 867.105 200.758  44
  12   4   1 373.982 171.695  94
  12  -4   1 511.518 162.020  91
  12  -4   1 549.785 146.748  93
 -12   4  -1 277.374 139.158  92
 -13   4  -1 512.285 174.880  92
 -13   4  -1 627.360 186.522  57
  13   4   1 614.541 183.489  56
  13  -4   1 296.492 161.335  55
  13  -4   1 675.122 174.320  91
  13   4   1 448.908 180.698  94
  13   4   1 601.354 213.396  53
  13  -4   1 336.280 152.942  93
 -13   4  -1 533.519 189.033  44
  14   4   1 26660.3 982.014  94
 -14   4  -1 26899.8 966.876  92
  14  -4   1 28966.0 1067.62  55
  14   4   1 29001.2 1053.77  53
 -14   4  -1 26112.9 1032.49  44
  14  -4   1 25821.7 909.924  91
  14   4   1 26127.3 982.682  56
  15  -4   1 14640.5 613.656  95
 -15   4  -1 13816.1 602.397  58
  15   4   1 14388.3 689.826  56
 -15   4  -1 16407.2 699.406  92
  15  -4   1 14554.4 611.536  63
 -15   4  -1 15292.0 732.691  44
  15   4   1 14145.3 684.486  94
  15  -4   1 15869.6 746.620  55
  15   4   1 15840.9 714.095  53
  16  -4   1 5864.43 419.642  55
  16  -4   1 5327.87 338.101  63
 -16   4  -1 5273.76 358.477  92
 -16   4  -1 5331.82 364.449  46
  16   4   1 4287.07 366.133  94
  16   4   1 6323.03 383.656  53
 -16   4  -1 5764.96 410.878  44
  16  -4   1 5380.45 341.504  95
  14  -5  -1 4992.34 315.151  90
 -14   5   1 5508.80 345.572  92
  14  -5  -1 5289.58 342.151  55
 -13   5   1 6960.35 379.179  58
 -13   5   1 7631.54 461.120  92
 -13   5   1 7227.11 471.302  44
  13   5  -1 7628.74 464.212  53
  13  -5  -1 6946.72 440.757  55
  13  -5  -1 8049.08 475.682  93
 -12   5   1 12312.7 670.163  44
  12  -5  -1 11581.9 605.355  55
  12  -5  -1 11764.9 627.627  93
 -12   5   1 10779.2 588.361  92
  12   5  -1 11550.4 621.128  53
 -12   5   1 10945.5 544.022  58
  11   5  -1 2642.98 332.152  53
  11  -5  -1 2588.54 315.068  55
 -11   5   1 2020.04 279.496  92
  11  -5  -1 2252.36 305.569  93
 -11   5   1 2188.73 277.388  58
 -11   5   1 2089.33 305.782  44
 -10   5   1 14871.0 671.399  98
  10  -5  -1 14808.4 760.755  93
  10  -5  -1 16225.0 782.435  55
 -10   5   1 17447.3 881.680  44
  10   5  -1 14692.2 749.892  89
 -10   5   1 14719.3 745.468  92
  10  -5  -1 16477.4 866.348  54
  10   5  -1 16230.1 802.210  53
 -10   5   1 14389.2 717.854  58
  -9   5   1 3063.04 322.874  98
   9  -5  -1 3303.36 363.878  55
   9  -5  -1 3070.62 350.435  69
  -9   5   1 2397.56 318.086  58
  -9   5   1 2715.44 364.762  44
   9  -5  -1 3039.39 367.032  93
  -9   5   1 2998.59 358.758  92
   9  -5  -1 2990.54 394.423  54
   9   5  -1 2457.93 332.653  53
   9   5  -1 3045.87 360.173  89
  -8   5   1 11954.0 750.465  44
   8   5  -1 10374.1 660.335  53
  -8   5   1 10664.8 614.172  98
   8   5  -1 10632.3 651.337  89
  -8   5   1 9422.39 622.349  92
   8  -5  -1 10430.9 668.934  93
   8  -5  -1 10482.7 649.911  69
   8  -5  -1 9932.95 714.025  54
  -8   5   1 9359.88 624.462  58
   8  -5  -1 10494.3 650.634  55
  -7   5   1 2187.21 291.740  98
   7   5  -1 2287.59 312.656  89
   7  -5  -1 2448.28 370.341  54
   7   5  -1 2110.56 320.042  53
  -7   5   1 2092.03 305.369  58
  -7   5   1 2272.64 338.926  44
  -7   5   1 2140.89 305.183  92
   7  -5  -1 2461.89 315.795  55
   7  -5  -1 2452.17 331.910  93
   6  -5  -1 3250.88 371.095  55
  -6   5   1 2914.15 337.549  98
   6   5  -1 2857.17 360.270  53
   6  -5  -1 3349.25 379.533  93
   6  -5  -1 3066.66 413.230  54
  -6   5   1 2633.74 351.749  58
   6   5  -1 3458.48 378.095  89
  -6   5   1 3087.36 364.881  92
  -5   5   1 4569.77 449.153  92
  -5  -5   1 4575.66 421.351  29
   5  -5  -1 5377.70 488.143  43
   5  -5  -1 4277.08 432.626  93
  -5   5   1 4650.73 455.212  58
   5  -5  -1 4683.03 494.193  54
   5   5  -1 5382.29 464.996  89
   5  -5  -1 4235.18 401.336  88
  -5   5   1 4692.56 426.264  98
   5  -5  -1 4965.60 473.626  23
   5  -5  -1 4878.38 458.448  55
   5   5  -1 4846.10 465.952  53
   4  -5  -1 1619.09 264.099  93
  -4   5   1 1731.70 296.709  58
  -4  -5   1 1319.70 202.536  88
   4   5  -1 1329.30 249.813  53
   4  -5  -1 1526.27 260.315  23
  -4   5   1 1520.31 258.157  92
   4  -5  -1 1476.27 292.138  54
  -4   5   1 1299.33 232.937  98
   4  -5  -1 1384.24 238.348  88
  -4  -5   1 1550.63 254.866  29
   4  -5  -1 1705.20 282.430  43
   4   5  -1 1479.80 242.626  89
  -3  -5   1 60801.1 1444.95  88
  -3   5   1 61506.7 1628.08  58
   3   5  -1 60177.8 1545.99  53
   3  -5  -1 59602.8 1483.68  88
   3  -5  -1 62238.4 1536.39  93
  -3   5   1 60251.8 1466.62  98
   3  -5  -1 56690.7 1553.95  23
   3  -5  -1 59132.9 1574.86  43
   3  -5  -1 56953.1 1625.17  54
  -3  -5   1 59027.0 1524.03  29
  -2  -5   1 5373.09 439.670  88
   2  -5  -1 4336.73 418.953  88
  -2   5   1 5452.01 499.936  58
   2  -5  -1 5085.49 470.115  43
  -2   5   1 4785.19 418.289  98
   2   5  -1 5545.81 513.665  58
   2   5  -1 5466.60 472.312  53
   2  -5  -1 4799.76 432.102  93
  -2  -5   1 5089.58 463.973  29
   1  -5  -1 16580.7 794.581  88
   1   5  -1 17291.9 822.723  53
  -1   5   1 17600.2 884.515  58
  -1   5   1 16528.6 759.915  98
   1   5  -1 19907.0 951.316  58
  -1  -5   1 16666.6 755.985  39
   1  -5  -1 18167.7 859.816  43
   1  -5  -1 17678.8 801.155  93
  -1  -5   1 17289.2 787.922  88
   0  -5  -1 44315.6 1283.63  88
   0  -5   1 42319.6 1237.35  88
   0  -5  -1 43448.6 1364.56  29
   0   5   1 44801.0 1407.38  58
   0   5  -1 45450.5 1360.89  49
   0  -5  -1 46071.1 1356.15  43
   0   5   1 45043.3 1225.82  98
   0  -5   1 43785.7 1248.00  43
   0   5  -1 48839.6 1484.80  58
   0  -5   1 43375.9 1316.25  55
  -1   5  -1 6946.61 561.159  58
   1   5   1 6647.33 487.731  53
  -1  -5  -1 5724.13 505.511  29
  -1   5  -1 6967.05 536.684  49
   1   5   1 6381.34 462.425  98
   1  -5   1 6824.66 532.473  23
  -1  -5  -1 7055.60 519.877  88
   1  -5   1 6185.83 491.475  93
   1  -5   1 6915.64 506.546  88
   1   5   1 6722.51 565.675  58
   1  -5   1 6485.49 517.273  55
   1  -5   1 5694.03 463.471  43
   2  -5   1 104.315 68.9837  43
   2  -5   1 130.568 103.705  55
  -2   5  -1 87.7097 112.264  49
   2   5   1 70.1065 140.011  58
  -2   5  -1 92.5027 127.064  58
   2  -5   1 70.6040 106.817  93
   2  -5   1 22.2099 109.133  23
  -2  -5  -1 113.083 96.4200  88
  -2   5  -1-63.0501 119.662  37
  -2  -5  -1 95.4400 112.034  29
   2   5   1 641.164 193.772  53
   2  -5   1 89.3929 108.651  88
   3  -5   1 668.832 196.497  93
   3  -5   1 956.694 200.778  23
  -3  -5  -1 837.166 182.772  88
  -3  -5  -1 649.086 163.013  29
   3  -5   1 712.381 213.519  55
   3   5   1 547.163 167.932  53
   3  -5   1 787.660 167.981  88
   3  -5   1 521.599 162.448  43
  -3   5  -1 471.544 188.101  37
   3   5   1 759.921 218.127  58
  -3   5  -1 723.299 182.438  49
  -3   5  -1 813.555 228.940  58
   4  -5   1 20964.2 999.975  54
   4  -5   1 21493.4 935.770  43
   4  -5   1 22107.9 955.816  93
   4  -5   1 21709.3 963.329  23
  -4  -5  -1 20953.8 925.490  29
  -4   5  -1 21982.2 1115.84  37
  -4  -5  -1 20764.4 843.232  88
   4   5   1 23667.2 1065.83  58
   4   5   1 21580.3 925.206  53
   4  -5   1 21515.3 884.957  88
   4  -5   1 21997.1 977.053  55
  -4   5  -1 21534.2 913.898  49
  -4   5  -1 22149.4 1005.18  58
   4   5   1 19804.4 843.371  96
   4   5   1 21674.9 873.793  70
   5   5   1 174.557 154.268  53
  -5   5  -1 207.669 148.789  58
   5   5   1 118.525 73.6630  70
   5  -5   1 182.631 134.000  55
   5  -5   1 72.6466 124.186  23
   5  -5   1 126.266 106.814  88
  -5   5  -1 237.076 117.081  49
   5   5   1 116.265 87.5243  96
  -5  -5  -1 261.402 115.842  29
   5  -5   1 103.525 94.3876  43
   5   5   1 401.594 145.419  58
   5   5   1 131.603 80.5831  89
   5  -5   1 228.141 130.623  54
   5  -5   1 174.169 133.328  93
  -5   5  -1 535.321 178.913  37
   6  -5   1 33600.2 1279.51  54
  -6   5  -1 30766.8 1059.60  98
   6   5   1 35133.0 1157.31  89
  -6   5  -1 32679.9 1223.70  58
   6  -5   1 33274.9 1207.00  55
   6  -5   1 33264.1 1179.28  93
  -6   5  -1 34589.7 1198.00  92
   6   5   1 32954.0 1159.97  53
   7   5   1 165.643 109.975  89
  -7   5  -1 474.947 170.159  92
  -7   5  -1 274.672 175.917  58
   7  -5   1 297.535 151.095  54
   7  -5   1 252.128 138.151  55
  -7   5  -1 188.131 104.277  98
   7  -5   1 427.800 168.066  93
   7   5   1 333.609 140.540  53
   8  -5   1 4314.96 457.585  54
  -8   5  -1 3652.99 365.581  98
  -8   5  -1 4562.26 447.868  92
   8   5   1 3873.70 396.441  89
  -8   5  -1 3350.34 396.806  58
   8  -5   1 3608.07 400.131  93
   8  -5   1 3549.57 394.722  55
   8   5   1 3606.94 397.833  53
  -9   5  -1 5171.00 412.590  98
   9  -5   1 4944.61 467.420  55
   9   5   1 5367.55 464.435  89
  -9   5  -1 4932.00 459.893  92
   9  -5   1 5774.25 516.958  54
  -9   5  -1 5034.43 467.970  58
   9   5   1 5021.93 471.424  53
   9  -5   1 5039.54 462.213  93
 -10   5  -1 237.294 130.542  58
  10  -5   1 149.307 136.874  55
 -10   5  -1 157.852 118.000  92
 -10   5  -1 350.234 130.137  98
  10   5   1 443.509 180.825  53
  10  -5   1 287.482 150.016  93
 -11   5  -1 44138.5 1255.98  92
  11  -5   1 43743.7 1261.89  55
  11   5   1 42385.7 1247.18  53
 -11   5  -1 46236.0 1319.26  44
  11  -5   1 44753.5 1252.00  93
 -11   5  -1 41904.0 1204.93  58
  12   5   1 12773.0 661.569  53
 -12   5  -1 12541.4 641.920  92
 -12   5  -1 12216.1 609.999  58
  12  -5   1 13077.3 649.160  93
 -12   5  -1 13666.4 669.015  44
  12  -5   1 12885.1 661.390  55
  13  -5   1 60184.9 1216.11  93
  13   5   1 57807.4 1256.13  53
 -13   5  -1 60747.8 1274.02  92
  13  -5   1 58547.2 1280.11  55
 -13   5  -1 60545.7 1249.58  44
 -13   5  -1 55857.7 1151.35  58
 -14   5  -1 16041.8 585.187  92
  14  -5   1 17744.3 628.078  55
   9  -6  -1 843.124 160.343  93
  -9   6   1 821.213 147.982  98
  -9   6   1 807.059 146.571  92
   9   6  -1 706.954 162.983  53
  -9   6   1 801.108 151.715  58
  -8   6   1 1608.54 213.310  92
   8  -6  -1 1826.22 230.248  69
  -8   6   1 1552.80 223.987  58
   8  -6  -1 1938.65 262.911  54
   8  -6  -1 1422.29 216.523  93
  -8   6   1 1698.78 221.172  98
   8   6  -1 1513.71 226.938  53
  -7   6   1 10948.4 551.509  98
   7   6  -1 11026.3 580.495  53
   7  -6  -1 11125.6 636.815  54
  -7   6   1 11872.3 583.604  92
   7  -6  -1 10831.1 573.875  69
   7  -6  -1 11343.1 577.120  93
  -7   6   1 11821.3 605.972  58
  -6   6   1 7551.12 438.412  96
   6   6  -1 7545.28 503.100  53
  -6   6   1 8256.01 537.501  58
   6  -6  -1 7652.64 487.064  93
   6   6  -1 7788.10 461.483  89
  -6   6   1 7747.40 434.209  70
   6  -6  -1 8209.59 566.384  54
   6  -6  -1 7043.76 484.030  69
  -6   6   1 7535.90 477.883  98
  -5   6   1 8109.06 503.895  98
   5  -6  -1 7991.65 528.450  69
  -5   6   1 8682.82 487.385  70
   5  -6  -1 8303.73 581.718  54
  -5   6   1 8599.84 561.066  58
  -5   6   1 8027.16 473.088  96
   5   6  -1 8348.09 524.242  53
   5  -6  -1 7989.31 501.741  93
   4   6  -1 97.1659 78.8351  70
  -4   6   1-5.07166 128.342  58
   4  -6  -1 152.674 126.522  54
  -4   6   1 63.3819 100.508  96
   4   6  -1 0.23332 61.7674  96
  -4   6   1 225.608 109.732  70
  -4   6   1 114.177 106.176  98
   4   6  -1 80.5058 107.946  53
   4  -6  -1-10.5050 84.7177  93
   3  -6  -1 336.411 137.621  93
  -3   6   1 257.773 128.883  98
  -3   6   1 227.800 133.632  58
   3   6  -1 718.722 153.895  96
   3   6  -1 454.517 132.929  70
   3  -6  -1 588.923 190.981  54
  -3   6   1 284.695 126.999  70
   3   6  -1 378.320 164.532  53
  -3   6   1 297.482 129.483  96
   2  -6  -1 331.822 168.420  54
  -2   6   1 214.518 109.568  98
   2   6  -1 242.575 119.307  70
   2   6  -1 403.674 149.784  96
   2  -6  -1 294.363 115.278  93
  -2   6   1 539.481 154.684  70
  -2   6   1 420.650 181.142  58
   2   6  -1 281.109 141.807  53
  -2   6   1 306.709 132.960  96
   1   6  -1 10495.6 650.050  58
  -1   6   1 7832.48 496.715  98
   1   6  -1 9039.12 549.287  53
  -1   6   1 9918.69 650.655  58
  -1   6   1 8794.12 534.185  96
   1  -6  -1 8647.38 599.988  54
  -1   6   1 8361.70 518.580  70
   0   6   1 61086.8 1323.48  98
   0   6  -1 58483.4 1296.86  98
   0  -6  -1 59072.1 1507.27  54
   0   6   1 57259.4 1344.76  96
   0  -6   1 57112.5 1282.59  93
   0   6  -1 59292.1 1359.73  53
   0   6   1 55149.4 1306.72  70
  -1   6  -1 32821.4 1163.84  58
   1   6   1 27130.5 923.512  70
   1  -6   1 29148.7 1087.99  54
   1   6   1 31299.8 1136.14  58
   1   6   1 27897.8 938.136  96
  -1   6  -1 28072.8 914.979  53
   1  -6   1 28276.1 935.573  93
  -1   6  -1 26822.5 903.403  98
  -1  -6  -1 26752.0 1000.29  54
   2   6   1 5194.28 398.430  53
   2  -6   1 4812.92 460.088  54
   2   6   1 5477.85 482.155  58
  -2   6  -1 4647.03 389.668  98
   2   6   1 5038.81 404.648  70
  -2   6  -1 5313.98 480.443  58
   2   6   1 4522.19 383.600  96
   2  -6   1 4812.36 397.861  55
   2  -6   1 5280.53 415.560  93
  -3   6  -1 21661.2 947.399  58
   3  -6   1 20117.4 808.595  93
  -3   6  -1 19618.8 776.582  98
   3  -6   1 20594.7 913.813  54
   3   6   1 20650.3 786.763  53
   3   6   1 19987.0 787.885  70
   3  -6   1 20222.4 800.497  55
   3   6   1 20085.4 790.188  96
  -4   6  -1 1932.12 255.645  98
   4  -6   1 1675.75 288.027  54
   4  -6   1 1920.41 261.760  93
   4   6   1 1886.90 254.148  53
   4   6   1 1792.58 239.517  96
   4  -6   1 1834.93 257.001  55
  -4   6  -1 2080.20 311.649  58
   4   6   1 1738.21 247.352  70
   5  -6   1 17295.2 817.142  54
  -5   6  -1 18268.0 837.409  58
  -5   6  -1 15849.9 696.393  98
   5   6   1 17130.5 720.256  53
   5  -6   1 15008.0 700.447  93
   5  -6   1 17200.0 731.572  55
   5   6   1 17173.8 688.248  70
   5   6   1 16887.8 684.262  96
  -6   6  -1 588.484 185.689  58
  -6   6  -1 658.447 144.602  70
   6  -6   1 733.942 160.749  69
  -6   6  -1 593.024 155.398  98
   6  -6   1 981.937 202.844  54
  -6   6  -1 678.636 151.353  96
   6  -6   1 489.503 152.044  93
   6  -6   1 767.584 164.752  55
   6   6   1 701.390 178.241  53
   7  -6   1 2391.82 255.778  69
   7   6   1 2556.44 277.615  53
   7  -6   1 2477.94 279.478  55
   7  -6   1 2287.11 272.202  54
   7  -6   1 1692.53 243.665  93
  -7   6  -1 1963.09 248.376  98
  -7   6  -1 2528.48 308.221  58
   8  -6   1 892.369 181.812  93
   8  -6   1 1010.17 170.737  54
  -8   6  -1 984.653 163.266  98
  -8   6  -1 1005.75 207.271  58
   8  -6   1 1142.79 182.618  55
   8   6   1 841.142 169.218  53
  -9   6  -1 292.117 105.971  58
   9  -6   1 190.605 98.4824  55
   9   6   1 329.572 118.060  53
   9  -6   1 371.718 118.818  93
  -9   6  -1 320.721 104.002  98
  20   0  -2 5105.00 354.352  50
  19   0  -2 32032.3 1007.04  91
  19   0  -2 32306.8 978.450  50
  18   0  -2 11892.6 628.062  95
  18   0  -2 10388.9 631.805  91
  18   0  -2 11494.8 634.371  50
  18   0  -2 11572.9 620.547  63
  17   0  -2 29887.9 1117.51  91
  17   0  -2 31359.6 1076.77  95
  17   0  -2 31843.3 1105.55  50
  17   0  -2 31661.5 1077.07  63
 -16   0   2 2041.28 311.522  33
  16   0  -2 2217.77 319.084  50
  16   0  -2 2367.70 311.566  95
  16   0  -2 2574.93 320.605  63
 -16   0   2 2188.25 315.018  27
  16   0  -2 2288.01 334.907  91
 -15   0   2 12290.6 728.321  27
  15   0  -2 12816.3 736.523  91
  15   0  -2 12454.4 692.118  50
  15   0  -2 11821.0 657.526  84
  15   0  -2 12179.4 673.465  63
  15   0  -2 12677.5 682.284  40
  15   0  -2 12552.2 684.042  95
 -15   0   2 12895.5 751.262  33
 -14   0   2 92576.5 1961.66  33
 -14   0   2 95867.0 1800.05  87
  14   0  -2 95695.5 1824.17  40
  14   0  -2 98832.5 1833.27  84
 -14   0   2 95163.0 1843.97  15
 -13   0   2 124651. 2133.23  14
 -13   0   2 123975. 2205.75  33
  13   0  -2 128906. 2049.48  40
 -13   0   2 123171. 2040.71  87
  13   0  -2 130548. 2029.30  84
  12   0  -2 25540.2 867.992  40
  12   0  -2 24978.2 864.328  84
 -12   0   2 24794.4 882.428  87
 -12   0   2 25760.6 979.825  33
 -12   0   2 24595.8 878.568  15
 -11   0   2 38921.5 1116.28  32
  11   0  -2 37455.1 992.875  84
 -11   0   2 36989.2 1022.02  15
 -11   0   2 38177.0 1020.77  87
  11   0  -2 35728.6 974.880  40
  11   0  -2 36518.0 1099.34  36
 -10   0   2 170.500 92.8816  32
  10   0  -2 18.4018 68.5549  84
 -10   0   2 99.9858 57.8010  78
  10   0  -2 86.3263 74.6957  40
  10   0  -2 76.7612 99.7153  36
 -10   0   2 15.4625 75.3351  15
  -9   0   2 32014.6 830.090  78
   9   0  -2 29725.6 826.114  85
   9   0  -2 27869.1 851.074  36
   9   0  -2 28792.9 765.347  84
  -9   0   2 29737.2 803.460  15
  -9   0   2 28726.9 804.383  77
   9   0  -2 30830.7 786.537  40
  -9   0   2 29402.6 909.090  32
   9   0  -2 29530.1 712.209  83
  -8   0   2 30372.5 757.103  78
   8   0  -2 28899.1 651.990  83
   8   0  -2 31491.6 650.774  20
   8   0  -2 27551.5 789.155  36
   8   0  -2 28599.4 707.984  84
  -8   0   2 28863.4 856.952  32
  -8   0   2 29003.4 738.074  15
   8   0  -2 28917.4 732.669  85
   8   0  -2 29927.4 719.229  40
  -8   0   2 29033.5 740.365  77
   7   0  -2 86933.4 1042.00  83
   7   0  -2 94023.4 1166.63  40
  -7   0   2 90712.7 1162.26  11
  -7   0   2 93667.2 1223.34  78
  -7   0   2 84240.6 1454.47  79
   7   0  -2 87059.1 1130.87  85
  -7   0   2 90984.2 1426.21  32
   7   0  -2 88164.2 1296.98  36
   7   0  -2 89662.1 1151.30  84
  -7   0   2 89212.2 1183.23  15
  -7   0   2 83821.4 1186.12   1
  -7   0   2 92290.9 1221.59  77
   7   0  -2 93657.1 1036.77  20
  -6   0   2 89991.2 1087.93  15
  -6   0   2 81042.0 1318.58  79
   6   0  -2 78598.1 992.350  84
  -6   0   2 86698.5 1083.74  78
   6   0  -2 79726.4 971.353  85
   6   0  -2 78984.2 1131.13  36
  -6   0   2 80615.8 1063.64  77
   6   0  -2 76723.5 973.361  74
   6   0  -2 86627.4 913.345  20
  -6   0   2 85269.0 1024.96  11
  -6   0   2 79082.5 1077.89   1
  -5   0   2 34777.4 630.746  78
  -5   0   2 34824.2 615.798  15
   5   0  -2 33466.5 299.239  75
   5   0  -2 35388.5 602.687  84
   5   0  -2 33924.1 592.626  74
   5   0  -2 34606.1 609.734   6
   5   0  -2 32610.0 298.964  75
   5   0  -2 33390.7 566.770   1
  -5   0   2 32530.5 764.584  79
   5   0  -2 34639.9 711.435   7
  -5   0   2 35033.0 631.051  77
  -5   0   2 32903.3 643.443   1
  -5   0   2 35274.6 607.157   8
  -5   0   2 34847.6 585.256  11
  -5   0   2 34435.8 599.396  74
  -4   0   2 54388.1 875.248  79
  -4   0   2 57684.6 780.502   1
   4   0  -2 59312.6 712.526  74
   4   0  -2 57178.8 386.120  75
   4   0  -2 56960.5 336.749  76
  -4   0   2 54854.2 687.137  74
  -4   0   2 60292.1 710.953   8
   4   0  -2 59090.6 715.778   6
   3   0  -2 596332. 2055.64  74
  -3   0   2 621208. 2035.43   8
  -2   0   2 3277.75 163.603   1
  -2   0   2 3203.84 98.9545  75
   2   0  -2 3292.13 107.750  75
  -2   0   2 3324.12 134.004   8
   2   0  -2 3161.31 133.300   8
  -2   0   2 3342.62 157.179  79
  -2   0   2 2992.96 157.090   7
   2   0  -2 3180.77 154.693   7
   2   0  -2 3332.23 142.744  74
   1   0  -2 96654.3 670.568  75
  -1   0   2 94424.2 625.823  75
   1   0  -2 93469.0 633.732   8
   1   0  -2 99412.5 723.798  74
  -1   0   2 97825.2 566.706  79
  -1   0   2 97578.3 443.814  10
  -1   0   2 91777.0 748.864   1
  -1   0   2 97051.7 707.151   7
   0   0  -2 10865.2 247.269  74
   0   0   2 10453.6 249.171  75
   0   0   2 10212.3 221.851   1
  -1   0  -2 8694.34 166.756  79
  -1   0  -2 8874.83 176.304   1
   1   0   2 9599.89 259.723  75
   1   0   2 9516.22 130.151   4
  -1   0  -2 9387.80 212.519   9
  -2   0  -2 39643.5 293.142   1
  -2   0  -2 42112.0 523.988  79
  -2   0  -2 43637.9 591.512   9
   2   0   2 43089.5 305.870   5
  -2   0  -2 45589.7 371.937   4
   2   0   2 42659.1 576.941  75
  -3   0  -2 144929. 1151.11  12
   3   0   2 152850. 1157.01  75
  -3   0  -2 149558. 853.724   4
  -3   0  -2 153238. 1094.94  75
  -3   0  -2 144901. 1298.47   9
  -3   0  -2 152567. 1229.50  79
  -4   0  -2 578.408 89.4522  12
  -4   0  -2 482.323 64.6218   4
  -4   0  -2 372.012 67.9147  75
   4   0   2 410.954 79.5460  75
   4   0   2 485.633 76.0993   7
   5   0   2 146267. 1240.53  20
  -5   0  -2 138741. 1284.38   6
  -5   0  -2 123798. 1461.42  79
   5   0   2 140528. 1184.41  84
  -5   0  -2 135338. 1254.49  77
   5   0   2 130231. 1245.84  75
  -5   0  -2 131134. 689.868   1
  -5   0  -2 132637. 1162.99  74
  -5   0  -2 140769. 1130.82   4
   5   0   2 138230. 1231.90  83
  -5   0  -2 129380. 1293.83  12
  -5   0  -2 133646. 1099.18  75
  -6   0  -2 210479. 1446.23  75
  -6   0  -2 207115. 1566.84  74
   6   0   2 210660. 1662.43  83
  -6   0  -2 200930. 1345.21  13
   6   0   2 212641. 1606.26  84
  -6   0  -2 208718. 2074.22  79
  -6   0  -2 208562. 1786.82  12
   6   0   2 209540. 1683.34  75
  -6   0  -2 191581. 1479.01   4
  -6   0  -2 209272. 1700.96  77
   6   0   2 227574. 1837.80   7
   6   0   2 219142. 1645.61  20
  -6   0  -2 211901. 1230.04  76
  -6   0  -2 206696. 1826.79  18
  -7   0  -2 38297.2 851.665  11
   7   0   2 37407.9 761.237  83
  -7   0  -2 35506.6 931.506  79
   7   0   2 40553.6 760.375  20
   7   0   2 38313.4 742.697  84
  -7   0  -2 36156.8 775.730  77
   7   0   2 35134.9 736.364  75
  -7   0  -2 35251.9 805.221  18
  -7   0  -2 36081.4 801.777  12
  -7   0  -2 36234.6 709.406  33
   7   0   2 38441.6 775.901  40
   8   0   2 43828.2 889.750  83
   8   0   2 44110.7 849.873  20
  -8   0  -2 45982.0 876.609  33
  -8   0  -2 43902.0 919.752  77
  -8   0  -2 44434.9 988.400  11
   8   0   2 46250.2 923.340  40
   8   0   2 45417.8 878.002  84
  -8   0  -2 43797.6 879.230  78
  -9   0  -2 68347.1 1224.40  77
  -9   0  -2 69320.9 1316.86  11
   9   0   2 64616.9 1178.23  40
   9   0   2 68924.9 1190.57  83
   9   0   2 70878.1 1131.28  20
  -9   0  -2 66402.3 1161.55  78
  -9   0  -2 70547.7 1176.02  33
  10   0   2 118377. 1709.18  40
 -10   0  -2 117586. 1648.66  78
  10   0   2 113895. 1643.83  83
 -10   0  -2 120419. 1661.51  33
  10   0   2 124891. 1580.82  20
 -10   0  -2 119610. 1731.55  27
 -10   0  -2 113425. 1794.95  11
 -11   0  -2 6161.68 392.444  81
  11   0   2 6157.93 421.999  40
  11   0   2 6096.26 409.389  83
 -11   0  -2 6452.26 417.266  33
 -11   0  -2 6606.23 466.314  11
 -11   0  -2 6342.57 434.069  27
 -12   0  -2 15853.2 683.198  33
 -12   0  -2 14364.7 685.865  27
 -12   0  -2 14031.1 623.303  81
  12   0   2 15203.0 694.002  40
 -12   0  -2 13594.2 698.242  11
  12   0   2 13863.1 648.317  83
 -13   0  -2 20787.9 893.406  11
  13   0   2 20555.6 839.567  42
 -13   0  -2 20316.0 779.879  81
  13   0   2 18857.0 813.537  40
 -13   0  -2 19645.7 835.094  27
  14   0   2 6688.21 497.748  42
  14   0   2 6268.79 495.468  40
 -14   0  -2 5512.98 456.171  15
 -14   0  -2 6121.73 488.320  27
  15   0   2 62336.3 1612.54  72
  15   0   2 61064.2 1547.14  50
  15   0   2 58999.0 1689.46  91
 -15   0  -2 62747.7 1556.76  27
  15   0   2 58122.6 1573.96  47
  16   0   2 17695.3 925.825  91
  16   0   2 17317.1 839.038  50
 -16   0  -2 15931.3 791.736  27
  17   0   2 70787.1 1801.02  91
  17   0   2 69166.8 1631.78  50
  18   0   2 1078.74 223.953  50
  18   0   2 1018.10 240.383  91
  19   0   2 7951.82 543.794  91
  19   0   2 7393.95 485.357  50
  20   0   2 3696.26 328.803  91
  20   0   2 4164.82 330.502  50
  20  -1  -2 7.07912 72.4129  95
  20   1  -2 89.3452 75.3612  50
  20  -1  -2 13.6403 55.2639  63
  19   1  -2 6424.25 453.214  50
  19  -1  -2 5899.04 421.904  63
  19  -1  -2 6400.04 436.735  95
  19  -1  -2 6847.12 434.655  91
  18  -1  -2 5193.05 427.938  63
  18  -1  -2 5125.30 418.012  91
  18   1  -2 5142.29 411.089  56
  18   1  -2 4916.14 433.570  50
  18   1  -2 4733.79 437.718  91
  18  -1  -2 4825.86 413.220  95
  18   1  -2 5505.18 423.145  94
  17   1  -2 190.188 156.954  91
  17  -1  -2 198.233 132.849  91
  17  -1  -2 209.187 116.163  95
  17  -1  -2 38.8126 111.966  63
  17   1  -2-329.212 151.055  94
  17   1  -2-16.4320 148.205  50
  16   1  -2 648.258 189.290  50
  16   1  -2 416.959 139.376  91
  16  -1  -2 849.907 195.990  40
  16  -1  -2 680.897 182.686  91
 -16   1   2 624.790 200.366  27
 -16   1   2 506.538 184.556  33
  16  -1  -2 614.361 179.936  95
  16  -1  -2 632.242 168.056  63
  16   1  -2 942.313 216.310  94
 -15   1   2 204.100 135.870  33
 -15  -1   2 164.218 131.390  33
 -15   1   2-417.097 177.167  27
 -15   1   2-0.31587 131.237  87
  15  -1  -2-24.2315 117.264  63
  15   1  -2 135.410 126.783  50
  15  -1  -2 319.263 149.895  95
  15  -1  -2 659.699 177.616  40
  15   1  -2 219.001 109.049  91
  15   1  -2 3.50595 112.133  94
  15  -1  -2 39.4802 148.713  91
 -14   1   2 50858.3 1501.84  33
  14  -1  -2 55585.1 1615.62  55
  14  -1  -2 50609.6 1327.51  63
  14  -1  -2 49832.0 1364.51  72
  14  -1  -2 48753.6 1374.42  40
 -14  -1   2 48752.4 1301.43  15
  14  -1  -2 49360.6 1312.52  95
 -14   1   2 50598.7 1382.92  87
  14   1  -2 50070.1 1360.21  94
  14   1  -2 49145.6 1450.91  91
  14  -1  -2 48010.3 1361.27  91
  14   1  -2 45359.5 1310.18  47
 -14   1   2 49185.9 1441.12  27
  14   1  -2 51739.2 1405.49  50
  14  -1  -2 50476.7 1381.63  84
 -14   1   2 53987.0 1426.58  14
 -14  -1   2 54485.0 1471.49  14
 -13  -1   2 24717.7 976.746  14
 -13   1   2 25907.3 1056.63  33
  13  -1  -2 27035.4 985.273  84
 -13   1   2 25060.9 938.112  15
 -13  -1   2 25548.4 925.531  15
 -13   1   2 27461.8 1001.38  87
  13   1  -2 24588.0 1009.06  36
 -13   1   2 29603.1 1040.05  14
  13  -1  -2 26338.7 940.141  83
  13  -1  -2 26963.3 992.072  40
 -13   1   2 26382.4 1029.16  27
 -12   1   2 3749.83 362.858  87
  12   1  -2 3271.95 364.528  36
  12   1  -2 3417.74 370.011  85
  12  -1  -2 3320.29 331.557  83
 -12   1   2 3693.25 399.434  33
 -12  -1   2 3741.86 369.785  14
 -12  -1   2 3387.78 329.766  15
 -12   1   2 3759.10 356.893  15
 -12   1   2 3682.00 378.207  27
  12  -1  -2 3379.61 348.719  40
  12  -1  -2 3558.34 354.328  84
  11  -1  -2 218.134 108.472  40
 -11   1   2 395.475 153.313  33
  11   1  -2 40.9324 89.0866  85
  11  -1  -2 148.508 90.7385  83
 -11  -1   2 120.378 74.9031  11
 -11  -1   2 209.430 91.2097  15
  11  -1  -2 194.646 107.800  84
  11   1  -2 324.771 127.992  36
 -11   1   2 115.116 84.1132  15
 -11   1   2 247.171 116.050  87
  10   1  -2 64415.7 1413.82  36
 -10   1   2 66189.0 1338.40  87
  10  -1  -2 64230.8 1264.64  83
  10  -1  -2 63384.2 1302.20  84
 -10   1   2 62253.6 1260.53  15
  10   1  -2 64539.7 1362.78  85
 -10   1   2 62972.3 1420.16  33
  10   1  -2 62776.4 1213.58  20
 -10   1   2 65481.5 1378.17  32
 -10  -1   2 64794.7 1256.23  15
  10  -1  -2 64410.8 1304.36  40
 -10  -1   2 65576.5 1229.51  11
 -10  -1   2 66701.0 1630.00  79
  -9  -1   2 9108.80 540.360   9
  -9  -1   2 9376.68 584.871  79
  -9   1   2 10168.4 482.043  15
   9   1  -2 9111.05 513.263  36
   9   1  -2 8569.87 416.881  22
  -9   1   2 9131.63 502.995  32
   9   1  -2 9221.88 446.965  20
  -9  -1   2 9568.47 482.334  78
   9  -1  -2 8987.24 451.533  83
   9  -1  -2 9551.32 478.081  40
  -9  -1   2 9284.50 462.266  77
   9  -1  -2 8530.42 455.978  84
  -9   1   2 9106.72 472.610  87
  -9  -1   2 9266.81 437.218  11
   9   1  -2 9132.10 481.595  85
  -9   1   2 9334.79 429.303  78
  -9   1   2 9001.83 506.089  33
  -9  -1   2 9589.10 456.170  15
   8   1  -2 3436.31 253.592  22
  -8   1   2 3370.12 241.485  78
  -8   1   2 3449.66 295.125  32
  -8  -1   2 3045.57 300.531   9
  -8   1   2 3143.36 254.867  15
   8  -1  -2 3424.70 274.541  40
   8   1  -2 3345.48 302.919  36
  -8   1   2 3321.00 276.490  87
   8   1  -2 3266.22 271.694  85
   8  -1  -2 3320.46 268.886  84
  -8  -1   2 3917.23 283.261  77
   8   1  -2 3336.04 231.907  84
  -8  -1   2 3462.12 274.125  78
  -8   1   2 3402.59 299.031  33
  -8  -1   2 3366.24 341.667  79
  -8  -1   2 3169.17 247.588  15
   8  -1  -2 3371.20 265.498  86
  -8  -1   2 3379.22 246.713  11
   8   1  -2 3328.77 255.903  20
   7   1  -2 10224.7 484.572  36
  -7  -1   2 9501.10 402.707  77
   7  -1  -2 10239.2 426.535  86
   7   1  -2 10214.8 365.430  84
  -7   1   2 9476.28 403.603  15
  -7   1   2 10835.4 485.982  32
  -7  -1   2 9290.71 517.690  79
  -7  -1   2 9630.55 421.637  78
  -7   1   2 9880.45 461.265  33
   7   1  -2 9885.41 404.056  20
   7  -1  -2 10314.3 428.235  40
  -7  -1   2 9244.98 489.439   9
  -7  -1   2 10314.1 391.498  11
  -7   1   2 9897.02 382.987  78
  -7  -1   2 10461.7 408.103  15
  -7   1   2 9826.34 430.502  87
   7  -1  -2 10203.4 428.829  84
   7   1  -2 10088.6 440.271  85
  -6  -1   2 27140.8 594.276  15
  -6   1   2 26966.9 620.478  15
   6   1  -2 28076.4 545.576  84
  -6   1   2 27095.1 648.885  87
   6   1  -2 25612.3 560.965   6
  -6   1   2 26195.3 686.723  33
  -6  -1   2 27261.1 574.225  11
  -6  -1   2 27129.9 815.829  79
  -6  -1   2 24968.3 524.466   5
   6   1  -2 26544.0 658.976  85
  -6  -1   2 26408.1 761.113   9
   6  -1  -2 28605.0 620.141   1
  -6  -1   2 27243.3 648.661  78
   6   1  -2 27465.2 535.848  74
   6  -1  -2 26787.1 648.959  24
  -6  -1   2 25196.3 598.435  77
   6   1  -2 26647.5 733.567  36
   6  -1  -2 27436.7 644.788  84
  -6   1   2 26738.4 712.053  32
   6   1  -2 27937.0 627.761  20
   6  -1  -2 28925.7 657.682  86
   6  -1  -2 26044.2 627.136  40
   6  -1  -2 26225.5 464.047  76
  -6  -1   2 26467.3 541.300  74
   5   1  -2 72524.8 943.274  20
  -5  -1   2 68540.2 1184.05  79
  -5   1   2 72024.4 929.369   2
   5   1  -2 72259.8 439.969  76
  -5  -1   2 69726.7 905.431  77
  -5  -1   2 71788.8 863.245  15
   5  -1  -2 71514.9 962.579  84
  -5  -1   2 71397.8 812.355  74
   5   1  -2 69885.9 933.345   3
  -5  -1   2 70252.1 929.454   1
   5   1  -2 71350.2 786.806  74
   5   1  -2 70711.8 1002.64  85
  -5  -1   2 72569.2 973.508  78
   5  -1  -2 69552.2 947.237   1
  -5   1   2 72241.1 765.149  76
   5  -1  -2 69269.6 745.630  76
   5   1  -2 70040.8 833.300   6
  -5  -1   2 68286.0 838.005   5
  -4   1   2 93325.4 971.122  74
   4  -1  -2 84372.8 993.692   1
  -4   1   2 91784.2 995.729   8
   4   1  -2 87433.6 794.718  74
  -4  -1   2 91558.3 998.025   1
  -4  -1   2 93027.3 862.156  15
  -4  -1   2 99670.5 1032.20  14
  -4  -1   2 88060.2 910.095  77
  -4  -1   2 88488.2 1085.34  10
   4  -1  -2 92749.5 997.717  84
   4  -1  -2 89687.9 836.947  76
   4  -1  -2 93396.3 986.344  74
  -4  -1   2 85237.9 843.683  74
  -4   1   2 94061.9 841.598  76
  -4   1   2 90746.8 994.709   2
  -4  -1   2 90659.1 1173.77   7
  -4  -1   2 88994.2 929.839   5
   4   1  -2 96181.4 1017.76  20
   4   1  -2 92109.3 1019.46   3
   4   1  -2 88548.0 809.858   6
   4   1  -2 88737.6 1065.74  85
   4   1  -2 94294.0 616.772  76
  -4   1   2 90290.5 1120.16   4
  -3  -1   2 383806. 1876.01   5
  -3  -1   2 405398. 1894.25  78
  -3   1   2 397743. 1976.63   2
  -3  -1   2 413537. 1730.04  77
   3  -1  -2 389439. 1837.52  74
  -3   1   2 369712. 1871.88   8
  -3   1   2 409168. 1731.92  76
   3   1  -2 393037. 1411.44  76
  -3  -1   2 394422. 1138.55  75
   3   1  -2 390498. 1422.04   6
   3  -1  -2 369635. 1898.37   8
   3  -1  -2 389867. 1716.16  76
   2   1  -2 35946.4 320.327   6
   2   1  -2 33901.7 445.218  74
   2  -1  -2 34513.8 502.896  76
  -2   1   2 35761.7 507.293  76
   2   1  -2 36248.0 555.577   5
   2  -1  -2 34972.7 490.959  74
  -2  -1   2 37666.9 455.154  76
   2  -1  -2 35554.5 541.329   4
  -2   1   2 35155.9 555.780   2
  -2  -1   2 34659.2 393.921  75
  -2   1   2 35524.2 490.504  74
  -2  -1   2 35738.6 422.843  77
  -2  -1   2 35091.8 495.027  78
  -2   1   2 33995.0 566.625   4
   2  -1  -2 33804.2 536.761   8
  -2  -1   2 35539.6 296.495   8
   2   1  -2 35263.8 446.534  76
  -2  -1   2 35316.7 554.911   5
   1   1  -2 176372. 1052.88  76
   1   1  -2 186966. 1207.96   5
  -1  -1   2 195148. 744.508  77
  -1  -1   2 186679. 1061.65  76
  -1   1   2 186996. 1194.66   2
  -1  -1   2 176751. 981.398  75
  -1  -1   2 199965. 1198.11   3
  -1   1   2 184040. 999.987  74
   1   1  -2 186006. 1205.01   3
   1  -1  -2 183909. 988.763  74
   1  -1  -2 195699. 1134.04   4
   1  -1  -2 173899. 1182.37   8
   1  -1  -2 183622. 1147.71  76
   0  -1  -2 420436. 1507.42   4
   0  -1  -2 435796. 1330.75  74
   0   1   2 438467. 1725.97   2
   0  -1  -2 447946. 1777.88  76
   0  -1   2 425547. 1654.04  75
  -1  -1  -2 81346.6 772.023  10
  -1  -1  -2 78451.1 770.299  75
  -1   1  -2 79520.7 759.824   5
  -1  -1  -2 78144.8 532.516  74
   1  -1   2 75769.6 737.723  76
   1  -1   2 76200.3 747.562  75
   1  -1   2 78295.6 636.528   3
  -1  -1  -2 81305.5 756.332  76
  -1  -1  -2 80539.8 677.403   2
   1   1   2 76597.0 666.970   2
   2  -1   2 33632.8 513.043  76
  -2  -1  -2 33715.1 396.612  74
   2  -1   2 33281.9 370.552   3
   2   1   2 32229.3 399.087   2
  -2  -1  -2 34034.4 405.575   2
  -2  -1  -2 33736.6 526.265  75
  -2   1  -2 30010.4 396.547   6
  -2   1  -2 31912.1 482.585   5
   2  -1   2 34244.3 534.764  75
   2  -1   2 35537.4 427.390   6
  -2  -1  -2 31946.8 477.222  76
   3   1   2 2773.50 106.581   5
  -3  -1  -2 3133.06 179.201  75
  -3   1  -2 3123.43 156.046   5
  -3  -1  -2 3647.13 121.466   2
  -3  -1  -2 2912.06 148.476  76
   3  -1   2 2723.13 166.963  75
  -3   1  -2 3127.63 170.900  76
  -3   1  -2 2711.72 118.139  77
   3  -1   2 2883.83 182.381   4
   3  -1   2 3173.32 101.736   3
   3  -1   2 3113.15 155.490   6
   3   1   2 3142.26 164.724  75
  -4   1  -2 26366.7 454.490   5
  -4   1  -2 27681.4 518.639   6
   4   1   2 27825.4 300.604   5
   4  -1   2 26909.3 236.333   3
   4   1   2 27110.7 492.034  75
  -4   1  -2 28651.1 523.247  76
   4   1   2 27835.7 553.118  85
   4  -1   2 25521.7 256.828   1
  -4   1  -2 26720.1 433.250  77
  -4  -1  -2 27110.2 554.811  75
  -4  -1  -2 28989.2 411.417  74
  -4  -1  -2 29948.0 502.985   7
   4  -1   2 28132.2 545.751  75
   4   1   2 26488.2 564.227  20
   4  -1   2 29687.9 574.092  83
   4  -1   2 28876.3 602.245   4
  -4  -1  -2 27503.5 449.595  76
   4  -1   2 29003.1 527.532   6
  -4  -1  -2 28765.7 568.120   6
  -4   1  -2 27713.5 543.503  11
   5   1   2 12073.9 338.109  75
  -5  -1  -2 11798.2 295.894  76
  -5  -1  -2 12288.8 399.797   6
   5   1   2 13267.3 432.641  20
  -5   1  -2 12506.8 411.787  11
  -5  -1  -2 12429.8 388.312  75
  -5  -1  -2 12709.1 351.351   3
   5   1   2 12858.5 422.204  85
   5  -1   2 13514.4 426.051  83
   5   1   2 13670.2 357.775  22
   5  -1   2 12486.7 387.175  75
  -5  -1  -2 12515.6 305.370  74
  -5   1  -2 12940.9 367.509  76
   5  -1   2 13693.9 403.181   6
  -5   1  -2 12016.3 315.270   5
   5   1   2 13358.7 415.628  83
  -5   1  -2 12244.0 388.298   6
  -5   1  -2 11969.1 338.806  77
  -5  -1  -2 13052.0 364.351   7
   6  -1   2 39958.2 782.027  84
  -6  -1  -2 37163.6 963.995   9
  -6   1  -2 39991.8 757.420  87
   6   1   2 40689.8 767.454  83
   6   1   2 39491.4 630.596  22
  -6   1  -2 37450.3 766.956  33
  -6   1  -2 38617.1 689.553  77
   6  -1   2 38527.5 780.588  83
   6  -1   2 40328.2 882.127  23
  -6   1  -2 39091.1 657.172  76
  -6  -1  -2 38041.9 635.327   3
  -6  -1  -2 39408.9 970.394  79
  -6   1  -2 38801.3 789.089  27
   6   1   2 38849.7 616.165  75
   6   1   2 39918.5 795.595  20
   6   1   2 39685.4 801.108  85
  -6   1  -2 38823.7 797.735  11
   6  -1   2 38480.3 761.282  40
  -6  -1  -2 39043.4 803.504  77
   7  -1   2 34618.6 804.484  83
   7   1   2 36632.0 715.480  40
   7   1   2 34867.8 772.212  42
   7  -1   2 34634.4 896.045  23
   7   1   2 37619.0 782.859  83
  -7  -1  -2 36475.4 1007.80  79
   7   1   2 34696.5 684.700  36
  -7   1  -2 35132.1 683.636  78
  -7  -1  -2 33927.6 1001.26   9
   7  -1   2 35351.8 789.490  84
   7  -1   2 35194.0 787.571  40
  -7  -1  -2 36049.7 819.874  77
   7   1   2 35910.1 807.782  20
  -7   1  -2 35100.9 725.290  77
  -7   1  -2 35076.6 761.634  87
  -7   1  -2 34126.3 815.744  11
   7   1   2 36295.0 827.360  85
  -7   1  -2 33741.6 797.596  27
  -7   1  -2 33433.8 779.649  33
   8  -1   2 65848.2 1342.61  23
  -8  -1  -2 72725.5 1245.38  77
  -8   1  -2 72924.7 1172.15  87
  -8   1  -2 72356.5 1247.16  27
   8  -1   2 71000.7 1208.91  40
  -8   1  -2 75573.2 1158.34  77
  -8   1  -2 70712.7 1061.91  78
   8  -1   2 73107.8 1231.78  83
   8   1   2 75213.6 1105.25  40
   8   1   2 70770.6 1261.92  85
  -8   1  -2 69967.6 1205.64  33
  -8  -1  -2 66891.5 1483.05   9
   8   1   2 74902.6 1200.97  42
  -8  -1  -2 71682.5 1206.87  78
  -8  -1  -2 72078.0 1494.77  79
  -8  -1  -2 67779.8 1203.92  12
  -9  -1  -2 71.1904 85.2264   9
  -9   1  -2 152.626 84.2418  87
  -9  -1  -2 63.1640 44.8606  12
  -9   1  -2 35.3995 63.9483  33
  -9   1  -2 214.116 104.404  27
   9   1   2 57.9788 97.2491  85
   9  -1   2 214.897 97.1577  83
  -9  -1  -2 489.795 132.997  79
   9  -1   2 26.8985 99.6851  23
  -9   1  -2 120.778 64.3338  77
   9  -1   2 212.804 88.8384  40
  -9  -1  -2 49.9232 62.8636  78
   9   1   2 78.8651 63.9976  20
  -9  -1  -2 68.6694 70.3440  18
 -10   1  -2 86387.2 1519.40  33
  10  -1   2 84670.2 1504.59  40
 -10  -1  -2 85110.6 1520.74  12
 -10  -1  -2 89787.3 1871.55  79
 -10   1  -2 84786.4 1420.82  87
 -10  -1  -2 84429.3 1571.62  11
 -10  -1  -2 82882.0 1798.01   9
  10   1   2 82177.2 1446.69  20
  10  -1   2 82129.9 1487.54  83
 -10   1  -2 83896.4 1529.87  27
 -11   1  -2 10934.3 545.660  87
  11  -1   2 10801.3 580.949  40
 -11   1  -2 10894.4 575.634  33
 -11   1  -2 12714.0 610.872  15
 -11   1  -2 11866.2 574.969  81
 -11  -1  -2 10853.3 600.090  11
 -11   1  -2 12131.1 621.615  27
  11   1   2 11475.0 571.872  20
  11  -1   2 11746.2 600.125  83
  12  -1   2 22456.8 867.190  40
 -12   1  -2 23432.8 869.016  15
  12  -1   2 21952.3 857.998  83
 -12   1  -2 21637.7 815.349  81
 -12   1  -2 22533.8 817.020  87
 -12  -1  -2 22326.6 884.209  11
 -12   1  -2 22077.3 881.167  27
  12   1   2 23557.5 849.614  20
 -12   1  -2 22719.9 871.556  33
 -13  -1  -2 13792.4 719.851  11
  13   1   2 14030.7 683.245  20
 -13  -1  -2 13731.3 684.763  27
  13  -1   2 14077.5 718.374  83
 -13   1  -2 14596.5 696.870  81
 -13   1  -2 15028.8 734.422  15
  13  -1   2 12742.7 692.540  40
 -13   1  -2 13113.2 708.663  27
 -14   1  -2 35082.3 1137.38  15
  14  -1   2 40285.5 1334.73  55
  14  -1   2 34271.4 1156.73  40
  14  -1   2 35749.5 1179.28  72
  14  -1   2 36598.7 1153.13  50
  14   1   2 36703.2 1195.60  50
 -14  -1  -2 36251.6 1144.48  15
 -14   1  -2 34889.5 1186.82  27
 -14   1  -2 33589.6 1137.92  25
  14  -1   2 36453.2 1287.09  91
  14   1   2 35480.6 1183.49  47
  14  -1   2 36610.4 1178.32  83
 -14   1  -2 33196.5 1072.55  81
 -14  -1  -2 37458.3 1151.29  27
  14   1   2 35178.8 1307.60  91
 -15   1  -2 425.980 150.532  27
  15   1   2 449.845 182.148  50
  15  -1   2 692.273 234.346  91
  15  -1   2 375.230 140.787  40
  15  -1   2 1158.18 211.532  50
  15  -1   2 600.816 183.577  72
  15  -1   2 425.245 157.605  42
 -15   1  -2 828.454 192.890  25
  15   1   2 569.321 153.300  47
  15  -1   2 958.451 243.987  55
  15   1   2 709.134 208.894  91
  16  -1   2 1426.19 281.809  91
  16  -1   2 1327.72 267.370  72
  16   1   2 1067.50 231.107  47
  16  -1   2 1379.23 234.777  50
  16   1   2 1571.96 314.369  91
  16   1   2 770.800 224.356  50
  17  -1   2 126.483 96.3029  50
  17   1   2 149.069 144.698  50
  17   1   2 157.435 156.286  91
  17  -1   2 182.610 101.680  95
  17   1   2 120.962 143.290  47
  17  -1   2 25.7806 164.539  72
  17  -1   2 82.1744 135.734  91
  17  -1   2 331.720 126.979  63
  18   1   2 24359.2 928.170  50
  18   1   2 24338.4 1004.80  91
  18  -1   2 24103.9 881.111  50
  18  -1   2 23288.7 857.267  63
  18  -1   2 24201.2 872.739  95
  18  -1   2 23300.9 961.057  91
  19  -1   2 1205.24 214.763  91
  19  -1   2 1368.95 205.131  95
  19  -1   2 1050.21 194.999  50
  19   1   2 1088.39 197.519  50
  19   1   2 1096.43 222.665  91
  19  -1   2 1072.57 182.387  63
  20  -1   2 19923.4 610.998  50
 -20   1  -2 18963.8 605.912  44
  20   1   2 19738.7 679.197  50
  20  -1   2 19929.1 697.168  91
  19   2  -2 871.584 150.650  94
  19   2  -2 782.598 167.997  56
  19  -2  -2 732.985 146.766  63
 -19   2   2 665.714 115.777  46
  19   2  -2 747.415 154.408  50
  19  -2  -2 585.690 144.695  95
 -19   2   2 789.633 148.391  44
  18   2  -2 126.959 115.964  94
  18  -2  -2 307.335 135.255  95
  18   2  -2 213.217 141.345  50
 -18   2   2 287.844 118.690  44
  18   2  -2-5.82138 129.592  56
  18  -2  -2 164.096 113.461  63
  17   2  -2 38014.9 1164.01  50
  17  -2  -2 38361.4 1139.75  63
  17   2  -2 36778.1 1145.10  94
 -17   2   2 37069.1 1120.59  44
  17   2  -2 39846.4 1211.72  56
  17  -2  -2 40980.1 1129.97  90
  17  -2  -2 37036.6 1123.48  95
  16   2  -2 23.1965 114.633  94
  16   2  -2 226.931 152.030  50
  16  -2  -2 42.1955 110.585  63
 -16   2   2 66.8536 93.3251  44
  16  -2  -2 204.400 124.231  95
  16  -2  -2 156.129 149.949  55
  15  -2  -2 22260.9 914.726  63
  15  -2  -2 24394.6 1079.00  55
  15   2  -2 22772.4 954.046  50
 -15   2   2 21533.3 982.176  27
 -15   2   2 22430.8 939.481  87
 -15   2   2 23591.9 970.273  44
  15  -2  -2 21348.3 899.882  95
  15  -2  -2 22930.9 931.826  72
  15  -2  -2 22008.3 947.964  40
  15   2  -2 20256.9 916.485  94
  14  -2  -2 36727.1 1311.66  55
  14   2  -2 33316.3 1140.20  50
  14   2  -2 35169.7 1187.63  36
  14   2  -2 32978.3 1093.50  47
 -14   2   2 32195.2 1144.57  87
  14   2  -2 32899.1 1160.91  94
  14  -2  -2 32440.4 1160.08  40
  14  -2  -2 34747.8 1120.43  72
 -14   2   2 31282.6 1186.46  27
  13   2  -2 17883.7 814.661  50
  13  -2  -2 18075.6 845.069  40
  13   2  -2 17145.5 889.165  91
 -13   2   2 15190.5 823.180  27
 -13   2   2 17690.8 848.539  87
  13   2  -2 17266.7 773.135  47
  13   2  -2 17974.9 824.984  59
 -13  -2   2 18979.8 847.973  14
  13   2  -2 18554.9 928.859  85
  13   2  -2 17715.1 839.240  94
  13  -2  -2 18598.8 857.668  84
  13   2  -2 17743.9 862.030  36
  13  -2  -2 18944.9 804.438  72
  13  -2  -2 20151.1 957.007  55
  13  -2  -2 17694.6 829.801  83
  12  -2  -2 2354.77 304.003  84
  12   2  -2 2682.68 336.013  36
  12   2  -2 2580.99 347.729  85
  12  -2  -2 2675.15 321.925  83
 -12   2   2 2605.84 327.838  87
 -12  -2   2 2625.72 306.556  14
 -12   2   2 2578.08 340.327  27
  12  -2  -2 2732.01 337.291  40
 -11   2   2 8932.54 584.431  27
  11   2  -2 8622.60 584.162  36
 -11  -2   2 9204.82 551.640  14
  11   2  -2 8846.42 583.480  85
  11  -2  -2 8846.42 555.227  83
  11  -2  -2 8488.76 550.178  40
  11  -2  -2 8086.59 535.082  84
  10  -2  -2 49421.1 1234.47  84
  10   2  -2 50258.3 1174.78  22
 -10   2   2 46746.7 1340.47  33
 -10  -2   2 43478.0 1325.65   9
  10  -2  -2 50046.6 1246.02  40
 -10   2   2 51506.6 1299.87  32
  10   2  -2 48339.7 1268.94  85
 -10  -2   2 45865.3 1270.45  10
 -10   2   2 45493.3 1222.24  87
 -10   2   2 49161.5 1281.57  27
  10  -2  -2 47114.3 1205.62  83
 -10  -2   2 51838.0 1240.86  14
  10   2  -2 49134.5 1334.94  36
  -9  -2   2 3001.84 289.849  14
  -9  -2   2 2529.16 299.003  10
   9  -2  -2 2447.91 274.604  86
  -9   2   2 2635.60 319.016  33
   9  -2  -2 2571.27 283.315  83
  -9   2   2 2590.06 286.936  87
  -9  -2   2 2703.13 323.213   9
   9  -2  -2 2754.66 287.855  40
   9  -2  -2 2777.43 287.593  84
   9   2  -2 2820.50 303.629  85
   9   2  -2 3371.34 351.275  36
   9   2  -2 2381.61 257.250  22
  -9   2   2 2806.02 298.381  27
  -9   2   2 2714.99 301.976  32
   8   2  -2 24120.9 812.025  85
  -8   2   2 24615.7 804.606  87
   8  -2  -2 25442.1 814.606  43
   8  -2  -2 24742.3 777.727  84
   8   2  -2 25248.1 896.195  36
  -8   2   2 23842.5 863.419  33
  -8  -2   2 26081.4 778.276  14
  -8   2   2 26087.3 863.512  32
  -8  -2   2 25017.1 725.751  77
   8  -2  -2 24894.5 787.060  40
  -8  -2   2 23223.9 935.509  79
  -8   2   2 25592.5 822.048  27
  -8  -2   2 26537.1 802.635  78
  -8  -2   2 24206.9 922.505   9
   8   2  -2 24344.6 766.631  22
   8  -2  -2 24934.1 800.705  86
  -8  -2   2 21962.9 818.823  10
  -7  -2   2 2999.92 241.814  77
  -7   2   2 3199.73 281.009  87
   7   2  -2 3024.05 270.950  22
  -7  -2   2 3013.68 257.239  78
  -7  -2   2 2493.97 272.611  10
   7   2  -2 2981.60 266.510  20
   7  -2  -2 2970.55 259.237  84
   7  -2  -2 2763.24 261.292  43
   7  -2  -2 2921.52 258.255  40
   7   2  -2 2995.76 282.792  85
  -7  -2   2 3324.08 260.682  14
  -7   2   2 3457.94 284.081  27
   7  -2  -2 3144.76 278.598  24
  -7   2   2 2975.55 287.676  32
  -7   2   2 2900.05 294.083  33
   7  -2  -2 3239.82 284.186  86
   6  -2  -2 32094.8 808.067  86
   6  -2  -2 30674.8 764.296  40
  -6  -2   2 28717.5 850.979  10
  -6   2   2 32066.1 788.950  27
  -6   2   2 29915.2 784.081  87
  -6  -2   2 31978.2 741.966  14
  -6   2   2 31504.2 874.765  32
  -6  -2   2 31701.6 706.575  77
  -6   2   2 30718.6 709.394  80
   6  -2  -2 32116.2 813.642  24
  -6  -2   2 32544.8 772.171  78
   6  -2  -2 30610.4 788.293  43
   6   2  -2 30879.7 836.003  85
   6   2  -2 30909.2 783.079  20
   6  -2  -2 30196.5 749.844  84
   6   2  -2 30107.5 790.445  22
   5  -2  -2 22279.5 643.992  43
   5   2  -2 24695.1 627.820  80
  -5   2   2 23878.9 729.514  32
  -5  -2   2 21992.6 717.364  10
  -5  -2   2 23142.0 555.357  77
   5   2  -2 24052.4 705.091  85
  -5  -2   2 25068.4 628.862  78
  -5   2   2 22551.5 642.732  87
   5   2  -2 23582.6 675.846  22
   5  -2  -2 22979.7 616.705  40
  -5   2   2 23553.9 621.919  27
   5  -2  -2 25252.0 672.558  24
   5  -2  -2 24027.9 620.267  84
   5  -2  -2 24344.8 667.907  86
  -5   2   2 23133.5 604.915  80
  -5  -2   2 25031.8 607.670  14
   4   2  -2 6106.55 336.040  22
   4  -2  -2 5952.19 320.109  86
  -4   2   2 5659.05 305.282  87
  -4  -2   2 6522.29 296.014  78
  -4  -2   2 5556.51 351.148  10
  -4  -2   2 6847.52 318.486  29
   4  -2  -2 6494.96 328.792  24
  -4   2   2 6461.18 370.276  32
   4  -2  -2 6069.79 286.610  84
   4   2  -2 5622.52 333.197  85
  -4  -2   2 6182.47 263.623  77
   4   2  -2 6412.59 313.584  80
   4  -2  -2 5827.50 288.727  40
  -4   2   2 6496.26 300.983  41
   4  -2  -2 6218.11 304.329  29
  -4   2   2 6638.75 322.960  80
  -3  -2   2 99733.1 1047.44  76
   3   2  -2 102875. 1352.11  85
   3  -2  -2 107243. 1247.19  86
  -3   2   2 102487. 1231.49  80
  -3  -2   2 105682. 1064.60  78
   3   2  -2 108039. 1093.03  76
  -3   2   2 106674. 1422.67  32
  -3   2   2 107533. 1216.75  41
   3   2  -2 106437. 1331.85  22
   3  -2  -2 103577. 1236.27  24
  -3  -2   2 104329. 1197.73  29
  -3  -2   2 106294. 1565.49  21
  -3   2   2 107205. 1068.98  74
   3   2  -2 108194. 1245.01  80
   3  -2  -2 106878. 1066.66  84
   2  -2  -2 60875.8 859.886   8
   2   2  -2 63310.3 1154.71  37
   2   2  -2 60924.5 925.453  80
   2   2  -2 59761.7 840.609  76
   2   2  -2 56808.0 971.136  85
  -2   2   2 60419.8 927.456  80
   2   2  -2 64550.0 1001.98  22
  -2  -2   2 61745.5 1146.44  19
  -2  -2   2 60170.4 822.167  76
  -2   2   2 63390.1 933.168  41
  -2   2   2 64596.6 1071.28  32
  -2  -2   2 58302.5 1096.44  21
   2  -2  -2 60740.2 979.686  38
  -1   2   2 34857.7 694.746  41
  -1  -2   2 33830.2 821.521  19
   1   2  -2 34650.4 819.127  37
  -1  -2   2 35461.2 773.655  16
  -1  -2   2 33917.4 652.038  88
  -1   2   2 34432.9 694.268  80
   1  -2  -2 36790.1 694.120   4
   1  -2  -2 33691.8 674.350  17
   1   2  -2 35490.2 506.855  74
  -1  -2   2 33787.0 804.221  21
  -1   2   2 34335.3 479.793  74
   1   2  -2 34512.0 703.853  22
   1  -2  -2 35867.8 742.495  38
   1   2  -2 34209.1 742.265  85
  -1   2   2 35409.4 782.226  32
   1  -2  -2 32260.9 612.007   8
   1   2  -2 36087.8 705.780  80
   0  -2  -2 9205.83 331.926   8
   0  -2   2 8652.18 372.276  16
   0   2  -2 8928.81 344.951  22
   0  -2   2 8561.55 350.695  29
   0  -2   2 9063.00 342.432  88
   0  -2   2 8507.60 399.495  21
   0   2   2 8108.20 342.165  41
   0  -2  -2 9092.08 378.872  38
   0  -2   2 8332.78 402.294  19
   0   2   2 9322.78 404.922  32
   0  -2  -2 8264.35 343.258  17
   0   2   2 8591.05 348.563  80
   0   2   2 8374.76 352.528  22
   0  -2   2 8495.47 319.595   3
   0  -2  -2 9262.92 342.169   4
   0   2  -2 9027.82 413.502  37
   0   2  -2 9533.54 360.811  80
   0   2  -2 8151.78 365.945  85
  -1   2  -2 583.714 115.700  37
  -1  -2  -2 414.211 87.7097  17
   1  -2   2 449.412 97.1140  16
  -1   2  -2 501.711 101.742  85
  -1   2  -2 373.872 94.3550  87
  -1  -2  -2 409.848 98.1521  16
   1   2   2 413.123 95.9738  22
  -1  -2  -2 483.139 85.1980   2
   1   2   2 438.724 105.962  32
   1   2   2 479.425 83.6731   2
  -1   2  -2 344.176 73.7768  22
   1   2   2 435.966 74.4477  20
   1   2   2 420.977 90.1952  41
  -1  -2  -2 404.320 86.6755  38
  -1   2  -2 457.045 89.4069  80
   1  -2   2 490.226 94.3444  88
   1  -2   2 440.729 91.2750  29
   1   2   2 535.451 95.2152  80
   1  -2   2 742.146 95.7685   3
   2  -2   2 19915.9 455.395  83
  -2  -2  -2 20399.0 545.269  19
  -2   2  -2 20573.4 520.346  80
   2   2   2 20699.6 555.014  22
  -2  -2  -2 19327.3 484.749  21
  -2   2  -2 21074.0 471.284  74
   2  -2   2 19637.0 523.529  88
   2  -2   2 18265.5 510.684  43
  -2  -2  -2 21197.6 571.370  17
   2   2   2 20858.9 477.548  85
  -2  -2  -2 19685.2 572.150  16
  -2   2  -2 19680.6 444.152  81
  -2   2  -2 20361.9 612.788  37
   2   2   2 19694.7 535.021  41
  -2   2  -2 20105.1 550.507  87
   2   2   2 19142.9 481.307  20
   2   2   2 20275.5 527.395  80
   2  -2   2 20752.7 458.614   3
  -2  -2  -2 21114.6 487.642   2
  -2   2  -2 19088.6 458.281  22
   3   2   2 19849.6 527.937  20
  -3  -2  -2 21393.3 575.815  19
  -3  -2  -2 19989.7 588.032  16
   3   2   2 18925.5 446.151   5
   3   2   2 20289.0 550.779  41
   3   2   2 20468.4 528.725  80
   3  -2   2 20562.6 436.130   3
   3  -2   2 20089.2 509.357  83
   3   2   2 19801.7 505.164  85
  -3   2  -2 19860.0 498.492  74
  -3  -2  -2 19425.3 511.371  21
  -3   2  -2 20071.5 569.197  87
  -3   2  -2 20696.7 524.276  80
  -3  -2  -2 18252.2 597.119  10
   3  -2   2 18810.7 539.993  43
  -3   2  -2 20748.1 497.234  81
  -3  -2  -2 20573.1 466.426   2
   3  -2   2 21036.6 547.339  88
   3   2   2 21547.8 577.218  22
  -3   2  -2 20178.9 618.778  37
   3  -2   2 20538.2 568.726  23
  -4  -2  -2 18113.7 635.048  10
   4   2   2 17552.7 535.245  22
   4  -2   2 18042.1 556.837  43
  -4   2  -2 16431.4 577.538  37
   4  -2   2 16743.9 501.743  83
   4   2   2 18382.9 526.295  41
  -4   2  -2 16595.4 481.087  81
   4  -2   2 17926.6 521.472  88
   4   2   2 18129.5 496.556  80
   4   2   2 15862.9 504.846  20
   4  -2   2 17739.4 562.029  23
  -4   2  -2 18012.4 488.007  80
   4   2   2 16244.9 496.781  85
  -4   2  -2 17151.0 552.144  87
  -4  -2  -2 17781.9 574.292  16
  -4  -2  -2 17417.1 550.546  19
   5   2   2 2039.93 199.158  85
   5  -2   2 1880.86 177.235  88
   5   2   2 1928.97 162.730  80
  -5   2  -2 1896.40 217.891  37
  -5  -2  -2 1924.95 200.223  16
   5  -2   2 1977.69 205.982  43
  -5   2  -2 1895.00 179.937  81
  -5  -2  -2 1772.75 226.535  10
   5   2   2 1746.17 187.020  20
   5  -2   2 1826.56 201.103  23
  -5   2  -2 1933.55 166.068  80
   5   2   2 1770.76 170.577  41
   5   2   2 2256.67 204.687  22
   5  -2   2 2085.99 195.814  83
  -5   2  -2 1757.22 169.609  25
   5  -2   2 1782.58 171.832  40
  -5   2  -2 1923.79 199.170  87
   6  -2   2 5979.66 316.624  88
  -6   2  -2 5352.72 356.151  27
  -6  -2  -2 5192.66 395.070  10
  -6   2  -2 5397.07 317.185  81
  -6   2  -2 6180.92 365.576  87
   6  -2   2 5457.58 334.386  83
   6   2   2 5675.26 346.890  20
   6   2   2 5879.64 345.134  85
   6  -2   2 5890.75 370.209  43
  -6   2  -2 5826.67 319.361  25
   6  -2   2 5916.09 375.963  23
   6   2   2 5754.05 327.125  22
   6  -2   2 5585.19 320.876  40
  -7   2  -2 72781.4 1291.46  87
   7   2   2 77917.4 1340.59  85
   7   2   2 80457.7 1240.76  22
   7  -2   2 78067.7 1436.62  23
  -7   2  -2 78564.1 1224.26  25
   7  -2   2 77929.4 1310.79  83
   7   2   2 76779.6 1331.54  20
  -7  -2  -2 72866.6 1240.89  78
  -7  -2  -2 73517.4 1274.40  77
  -7  -2  -2 73965.1 1539.36  10
   7  -2   2 77859.1 1275.23  40
  -7   2  -2 74130.5 1353.04  27
  -7   2  -2 75313.9 1233.24  81
  -8  -2  -2 4982.57 437.777  79
   8  -2   2 4802.74 389.977  23
  -8   2  -2 4499.31 327.751  81
   8   2   2 4459.50 345.490  20
  -8  -2  -2 5305.15 456.500   9
   8   2   2 4656.04 313.620  22
   8  -2   2 4992.27 353.834  40
   8  -2   2 4665.89 352.880  83
  -8  -2  -2 4021.01 386.421  10
   8   2   2 4853.81 364.171  85
  -8  -2  -2 4249.38 322.201  78
  -8   2  -2 4691.19 370.669  27
  -8   2  -2 4630.92 348.433  87
  -8   2  -2 5171.07 342.507  25
   9   2   2 51561.2 1206.54  20
  -9  -2  -2 53036.1 1490.11   9
  -9  -2  -2 47369.0 1369.90  10
   9  -2   2 52269.1 1215.25  83
  -9   2  -2 48554.1 1212.16  27
  -9   2  -2 51129.4 1183.81  87
   9   2   2 53858.7 1262.28  85
   9  -2   2 51987.8 1342.67  23
  -9   2  -2 50076.4 1132.64  81
  -9   2  -2 53209.7 1149.55  25
   9  -2   2 53535.2 1198.54  40
  10   2   2 4180.93 374.255  20
 -10  -2  -2 4198.02 422.987  10
  10  -2   2 4367.60 368.579  40
  10  -2   2 4653.07 427.643  23
 -10   2  -2 4506.30 362.029  25
 -10   2  -2 4154.03 350.960  81
 -10  -2  -2 4173.75 371.896  12
 -10   2  -2 4216.67 385.401  27
  10   2   2 4117.92 381.492  85
 -10   2  -2 4334.53 370.312  87
  11  -2   2 2583.89 309.084  83
 -11   2  -2 2228.25 295.931  27
  11   2   2 2097.81 300.237  85
 -11   2  -2 2470.75 298.630  87
 -11   2  -2 2102.73 267.872  81
  11  -2   2 2614.24 305.802  40
 -11   2  -2 2298.82 279.422  25
 -11  -2  -2 2380.17 290.690  12
  11   2   2 2477.56 302.680  20
  12  -2   2 1216.85 224.409  83
 -12  -2  -2 1726.01 242.687  11
  12   2   2 1190.82 228.850  20
 -12   2  -2 1571.89 240.314  81
 -12   2  -2 1433.36 255.710  27
  12  -2   2 1385.45 241.453  40
 -12   2  -2 1587.81 250.078  25
 -12   2  -2 1481.91 250.615  87
  13  -2   2 967.502 217.599  72
 -13   2  -2 962.736 203.256  87
  13  -2   2 1128.24 216.368  91
  13  -2   2 1215.73 246.713  55
  13  -2   2 797.316 189.277  40
 -13   2  -2 745.724 199.318  27
  13   2   2 757.767 207.154  50
 -13   2  -2 897.851 199.020  25
  13   2   2 981.983 223.255  56
  13   2   2 1117.47 211.521  47
 -13   2  -2 1252.79 223.340  57
  13  -2   2 859.664 187.763  83
  13   2   2 950.619 208.095  94
  13   2   2 943.417 237.797  53
 -13   2  -2 816.373 177.964  81
  13   2   2 897.140 192.654  20
 -14   2  -2 41303.6 1328.23  27
  14  -2   2 46053.0 1339.62  72
  14  -2   2 43689.8 1327.12  40
  14   2   2 45396.7 1553.23  91
  14  -2   2 48840.7 1515.77  55
 -14   2  -2 43828.1 1288.94  25
  14   2   2 49401.2 1566.25  53
  14   2   2 43755.2 1336.36  94
  14  -2   2 46242.9 1458.36  91
  14   2   2 46144.8 1338.93  50
 -14   2  -2 46081.8 1296.83  87
 -14   2  -2 45843.2 1302.68  92
  14   2   2 45898.1 1370.42  56
  14   2   2 40942.8 1270.35  47
  15  -2   2 187.846 146.541  55
  15  -2   2 30.6825 118.869  72
 -15   2  -2 239.712 110.195  92
  15   2   2 295.574 118.586  94
  15   2   2 185.270 132.350  56
  15   2   2 8.17496 135.745  47
  15  -2   2-20.7919 179.913  91
  15   2   2 72.2488 159.387  91
  15   2   2 91.2497 122.308  50
  15  -2   2 58.6818 108.969  40
  15   2   2 167.062 155.584  53
  16  -2   2 14986.7 808.376  91
  16   2   2 13668.0 728.304  47
  16   2   2 14441.2 847.924  91
  16   2   2 14386.0 748.879  56
  16   2   2 15452.8 773.975  50
  16   2   2 13414.4 723.557  94
  16  -2   2 13900.7 740.048  72
  16  -2   2 16430.3 851.040  55
  17   2   2 353.114 157.610  50
  17  -2   2 192.611 154.589  91
  17  -2   2 415.811 168.677  72
  17   2   2 298.187 134.767  94
  17   2   2 531.957 187.419  47
  17   2   2 448.778 135.105  56
  17  -2   2 194.095 121.848  95
  18  -2   2 460.801 133.673  63
  18  -2   2 368.858 128.311  91
  18   2   2 479.201 137.677  94
  18   2   2 313.009 137.567  50
 -18   2  -2 370.262 143.345  44
  18  -2   2 446.697 134.098  95
  18   2   2 405.218 144.212  56
  19  -2   2 10719.4 502.949  95
 -19   2  -2 10417.7 515.456  44
  19   2   2 10806.4 505.309  50
  19  -2   2 10163.7 491.212  63
  19  -2   2 10751.6 530.747  91
  18   3  -2 6665.89 419.730  56
 -18   3   2 6690.83 379.939  61
  18  -3  -2 6632.76 375.075  90
  18  -3  -2 6107.47 375.915  95
  18   3  -2 5985.36 400.513  94
 -18   3   2 6854.55 404.821  44
 -18   3   2 6156.84 366.936  46
  18  -3  -2 6373.47 381.261  63
  17  -3  -2 1158.87 192.594  95
  17   3  -2 1247.22 215.719  94
  17  -3  -2 1251.05 203.362  90
  17   3  -2 1299.44 221.078  56
 -17   3   2 1531.12 219.388  61
  17  -3  -2 1369.29 207.136  63
 -17   3   2 2022.89 262.441  44
  16   3  -2 22146.9 916.042  56
 -16   3   2 21478.7 881.802  44
  16  -3  -2 23294.7 850.257  95
  16  -3  -2 22388.3 949.780  55
  16   3  -2 22584.9 910.566  94
  16  -3  -2 22361.2 838.004  63
  15  -3  -2 247.488 117.672  95
  15  -3  -2 56.2275 98.5957  63
  15  -3  -2 488.855 152.989  55
  15   3  -2-58.1442 150.942  94
 -15   3   2-281.612 144.443  44
  15   3  -2 95.8212 111.776  56
 -15   3   2-187.619 102.019  92
  15  -3  -2-134.130 108.238  93
  14   3  -2 205.758 122.259  94
  14  -3  -2 203.548 156.783  93
 -14   3   2 350.427 128.084  92
  14   3  -2 344.212 128.059  59
  14  -3  -2 148.784 109.863  95
 -14   3   2 68.3611 104.961  44
  14  -3  -2 25.7126 148.918  55
  14  -3  -2 237.936 119.497  52
  14   3  -2 152.101 127.373  56
  13   3  -2 1308.78 266.532  56
  13  -3  -2 1670.67 279.486  52
  13   3  -2 1511.24 271.685  89
  13   3  -2 1147.04 234.861  94
 -13   3   2 1287.25 220.777  92
  13  -3  -2 2083.27 307.786  93
  13   3  -2 1488.16 258.677  59
 -13   3   2 1436.58 249.796  44
 -13   3   2 1365.96 248.630  87
  13  -3  -2 1377.64 240.544  40
  13  -3  -2 1582.91 277.723  55
 -13   3   2 1557.79 303.856  37
  12   3  -2 4753.61 444.432  36
 -12   3   2 4294.55 405.561  92
  12   3  -2 4368.12 437.463  85
 -12   3   2 4139.48 421.017  44
  12   3  -2 4852.61 458.353  59
  12   3  -2 4981.93 478.391  89
  12  -3  -2 4601.85 455.080  93
 -12   3   2 4434.72 439.695  87
  12  -3  -2 3981.24 409.043  83
  12  -3  -2 4966.83 475.114  55
  12   3  -2 4713.72 455.457  94
  12  -3  -2 4518.43 427.333  40
 -12  -3   2 3923.14 453.089  19
  11   3  -2 45378.6 1333.54  94
  11  -3  -2 50157.1 1573.16  54
  11  -3  -2 43605.2 1304.21  83
  11  -3  -2 49898.6 1430.89  55
 -11   3   2 46334.9 1355.91  44
  11   3  -2 47098.3 1275.54  22
  11   3  -2 45722.9 1368.33  85
  11   3  -2 52078.5 1482.64  53
 -11   3   2 42969.8 1330.69  87
 -11   3   2 48342.8 1332.45  92
 -11  -3   2 44820.5 1522.63  19
  11   3  -2 48802.3 1394.19  59
  11  -3  -2 47493.5 1389.49  93
 -11  -3   2 44593.9 1490.83  21
  11   3  -2 50854.8 1432.61  89
  11  -3  -2 48705.4 1347.95  40
  11   3  -2 49158.0 1408.63  36
 -10   3   2 172.372 112.946  87
  10   3  -2 298.810 121.409  22
  10   3  -2 121.953 126.991  36
 -10  -3   2 136.772 125.123  21
  10   3  -2 132.307 120.315  85
 -10  -3   2 156.324 154.365  19
  10  -3  -2 236.398 114.038  40
  10  -3  -2 82.2454 124.079  83
  10  -3  -2 270.781 112.578  84
 -10   3   2 372.829 140.092  32
   9  -3  -2 25342.4 998.703  43
   9  -3  -2 27355.0 921.582  84
   9  -3  -2 27719.8 951.270  40
   9   3  -2 27818.7 1005.36  85
  -9  -3   2 27118.1 1140.59  21
  -9   3   2 26459.2 990.106  87
   9   3  -2 28418.6 974.923  22
   9  -3  -2 27884.6 982.644  83
   9   3  -2 28426.6 1067.21  36
  -9  -3   2 27442.0 1172.74  19
  -9   3   2 28686.1 1059.42  32
  -8   3   2 5027.19 440.075  32
  -8  -3   2 4521.62 471.007  19
   8   3  -2 4578.98 408.302  85
  -8  -3   2 4201.45 448.435  21
   8  -3  -2 4550.51 369.719  40
   8  -3  -2 4462.79 403.044  43
  -8   3   2 4463.96 396.162  87
   8   3  -2 4407.42 385.733  22
   8  -3  -2 4537.30 392.326  83
   8  -3  -2 4185.39 380.754  86
   7  -3  -2 30692.5 966.212  86
  -7  -3   2 30048.4 1124.81  21
  -7   3   2 27035.3 922.342  87
  -7   3   2 28563.4 1018.22  32
  -7   3   2 27999.3 1048.83  37
   7   3  -2 27658.7 926.922  22
   7  -3  -2 29155.6 977.591  43
  -7  -3   2 30358.6 1155.76  19
   7  -3  -2 29645.9 935.167  24
   7   3  -2 26981.0 931.740  85
  -6   3   2 6558.57 479.920  32
  -6  -3   2 5369.02 483.067  19
  -6  -3   2 5304.31 467.380  21
  -6  -3   2 5776.00 384.486  29
  -6   3   2 5956.50 387.684  80
  -6   3   2 5810.57 463.991  37
   6   3  -2 5042.17 399.639  85
   6  -3  -2 6507.51 431.479  86
   6  -3  -2 6155.91 413.859  24
   6   3  -2 5389.35 407.825  22
  -6   3   2 5505.59 401.866  87
   6  -3  -2 5512.99 420.291  43
   5   3  -2 14067.9 631.828  22
   5  -3  -2 13908.6 595.844  86
   5   3  -2 13974.4 630.765  85
  -5  -3   2 14730.6 758.067  19
  -5  -3   2 13347.5 681.076  16
   5   3  -2 14776.3 593.954  80
  -5   3   2 14786.9 585.430  41
   5  -3  -2 13287.0 572.993  88
  -5  -3   2 15464.8 613.596  29
  -5   3   2 13723.0 600.562  87
   5  -3  -2 14679.3 608.471  24
   5  -3  -2 15059.7 662.222  43
  -5   3   2 14623.1 696.616  32
  -5  -3   2 14128.7 721.399  21
  -5   3   2 14978.4 703.023  37
  -5   3   2 14098.6 588.346  80
  -4   3   2 86496.2 1429.86  87
   4   3  -2 91380.6 1442.92  80
   4  -3  -2 92303.0 1435.96  24
   4  -3  -2 89869.0 1435.56  86
  -4  -3   2 88015.3 1782.41  19
  -4  -3   2 87920.5 1686.94  16
   4  -3  -2 90307.5 1431.88  88
  -4   3   2 86239.7 1429.29  80
  -4  -3   2 93306.1 1387.25  88
  -4   3   2 81672.6 1572.37  37
  -4  -3   2 88607.7 1445.58  29
   4  -3  -2 88339.5 1482.60  29
  -4   3   2 93931.0 1470.63  41
  -4   3   2 92468.1 1700.34  32
  -4  -3   2 85377.9 1706.18  21
   4   3  -2 88370.5 1538.13  85
   4   3  -2 91044.5 1556.13  22
  -3  -3   2 404.678 135.606  21
  -3   3   2 486.356 112.035  87
  -3  -3   2 328.630 145.712  19
   3  -3  -2 728.999 129.955  24
   3  -3  -2 360.296 109.053  86
   3  -3  -2 468.077 134.142  29
   3   3  -2 511.359 124.997  80
  -3  -3   2 362.252 127.858  16
   3   3  -2 319.947 111.748  85
  -3   3   2 488.071 146.740  32
  -3   3   2 388.546 112.453  41
   3   3  -2 531.579 146.068  22
  -3  -3   2 525.235 127.376  29
  -3   3   2 440.312 120.273  80
  -3   3   2 354.552 127.102  37
  -3  -3   2 373.952 103.603  88
  -2  -3   2 8449.27 534.079  19
   2  -3  -2 8682.72 412.929  86
  -2   3   2 8666.27 454.071  41
  -2   3   2 9415.04 540.670  32
   2   3  -2 8893.98 472.348  22
   2  -3  -2 8592.96 412.409  24
   2   3  -2 9308.64 480.151  85
   2   3  -2 8573.63 442.104  80
   2   3  -2 8360.40 468.426  87
   2   3  -2 9437.80 466.565  28
  -2  -3   2 7954.37 501.735  21
  -2   3   2 9242.52 462.942  80
   2  -3  -2 8969.94 474.254  29
  -2  -3   2 8515.54 447.504  29
   2   3  -2 9156.92 550.081  37
  -2   3   2 8569.27 470.020  37
  -2  -3   2 8861.04 435.336  88
  -2  -3   2 8979.95 516.663  16
   1   3  -2 292.681 96.8073  80
   1   3  -2 291.252 107.862  87
   1  -3  -2 609.781 140.958  29
  -1  -3   2 232.214 80.6200  88
  -1   3   2 353.293 126.112  32
  -1  -3   2 202.715 89.7800  29
  -1   3   2 451.792 122.383  37
   1  -3  -2 246.295 89.0611  17
  -1  -3   2 186.162 98.6660  16
   1   3  -2 229.832 130.444  37
   1   3  -2 208.668 77.2347  28
  -1   3   2 288.917 102.590  41
  -1   3   2 220.604 100.947  80
   1   3  -2 185.414 84.8341  22
   1   3  -2 289.447 115.635  85
   0  -3   2 2396.81 268.874  16
   0  -3   2 2648.35 256.324  29
   0   3  -2 2017.71 262.608  37
   0   3  -2 1865.40 212.943  80
   0  -3  -2 2087.72 237.526  38
   0   3   2 2198.44 229.880  80
   0  -3  -2 2006.66 223.655  17
   0   3   2 2116.72 230.676  41
   0   3  -2 2310.41 244.538  85
   0  -3  -2 2406.31 254.477  29
   0   3  -2 2373.07 250.365  87
   0   3  -2 2468.32 241.574  28
   0   3  -2 2154.43 227.801  22
   0  -3   2 2327.99 225.369  88
  -1   3  -2 89821.0 1381.30  22
  -1   3  -2 87453.1 1380.32  80
  -1  -3  -2 88184.0 1481.23  38
   1  -3   2 90538.8 1385.44  88
  -1   3  -2 86414.5 1443.81  87
   1   3   2 89091.4 1411.21  80
  -1   3  -2 85371.6 1419.77  85
   1   3   2 87091.6 1420.05  41
   1  -3   2 90825.1 1455.22  29
  -1  -3  -2 91113.0 1512.13  29
  -1   3  -2 86844.8 1611.85  37
  -1  -3  -2 84192.5 1404.80  17
   1   3   2 88473.5 1459.69  22
  -2   3  -2 8165.89 428.884  80
  -2   3  -2 8899.05 530.520  37
  -2   3  -2 8343.64 456.444  87
   2   3   2 7979.71 432.763  80
   2   3   2 8395.67 465.106  22
  -2   3  -2 8007.07 408.870  22
   2  -3   2 7922.25 419.873  88
   2   3   2 7836.05 435.653  41
  -2  -3  -2 8363.22 465.247  38
  -2  -3  -2 8502.42 464.364  17
   2  -3   2 7994.19 422.709  43
   3   3   2 181699. 2136.47  22
  -3  -3  -2 174225. 2109.50  17
   3  -3   2 173719. 1943.17  88
  -3  -3  -2 166156. 2141.35  16
  -3   3  -2 171919. 1929.31  80
  -3   3  -2 165897. 2017.47  85
   3  -3   2 178234. 2032.57  43
  -3   3  -2 167238. 2273.08  37
  -3  -3  -2 172390. 2123.71  38
  -3   3  -2 165764. 2043.81  87
   3   3   2 165992. 1989.38  41
   3   3   2 167022. 1941.84  80
   3   3   2 171089. 1813.96  20
   4   3   2 11133.8 484.155  85
   4   3   2 9719.85 513.876  22
  -4   3  -2 9956.98 522.145  87
  -4  -3  -2 12068.5 565.531  19
  -4  -3  -2 11953.3 572.230  17
   4  -3   2 11438.8 512.743  88
   4   3   2 10950.5 522.345  41
   4  -3   2 10668.6 530.067  23
  -4   3  -2 11215.7 501.662  80
   4  -3   2 10777.1 525.534  43
  -4  -3  -2 10786.9 548.180  38
  -4   3  -2 10495.3 531.936  85
   4   3   2 10478.5 482.968  20
  -4  -3  -2 12297.3 598.231  16
   4   3   2 10148.5 486.806  80
  -4   3  -2 10930.1 602.382  37
  -5  -3  -2 391.817 125.994  16
  -5   3  -2 416.173 103.716  80
  -5  -3  -2 438.820 127.226  38
   5  -3   2 371.053 132.423  23
  -5   3  -2 427.440 134.888  37
   5  -3   2 400.673 122.775  43
   5   3   2 615.880 143.866  22
   5   3   2 426.273 119.121  41
  -5   3  -2 500.891 149.686  87
   5   3   2 361.375 108.046  80
   5  -3   2 359.021 112.137  88
   5  -3   2 432.174 111.992  83
   5   3   2 407.813 115.821  20
  -5  -3  -2 479.189 141.265  17
  -6   3  -2 4086.75 306.054  81
   6  -3   2 4193.14 369.768  23
   6   3   2 4042.95 341.661  22
  -6  -3  -2 4531.69 377.031  16
   6   3   2 4298.72 343.267  85
   6  -3   2 4704.50 349.281  83
   6   3   2 4010.14 334.006  20
  -6  -3  -2 4267.38 363.334  17
  -6   3  -2 4178.28 360.633  87
   6  -3   2 4242.32 329.933  88
  -6   3  -2 3948.04 385.310  37
   6   3   2 4508.88 345.849  41
   6  -3   2 3956.56 354.404  43
  -7   3  -2 142.392 102.294  87
  -7  -3  -2 87.0713 59.1268  16
   7   3   2 36.9637 99.4970  85
   7   3   2 213.268 87.8001  22
  -7   3  -2 327.954 155.245  37
  -7  -3  -2 199.024 111.058  17
   7  -3   2 284.871 113.730  83
  -7  -3  -2-307.433 136.872  10
  -7   3  -2 293.191 110.304  81
   7  -3   2-7.13299 103.205  88
   7  -3   2 838.791 187.878  23
   7   3   2 97.1977 123.897  20
   8   3   2 14775.7 675.041  22
   8  -3   2 14292.1 666.133  83
  -8  -3  -2 14724.4 701.442  17
  -8  -3  -2 14620.9 700.024  16
   8   3   2 13105.3 649.575  20
  -8   3  -2 13023.3 724.767  37
  -8   3  -2 13526.9 612.601  81
   8  -3   2 14355.7 745.126  23
   8   3   2 14164.5 678.314  85
   9  -3   2 713.319 161.974  83
  -9  -3  -2 932.201 175.489  16
  -9   3  -2 569.583 150.981  81
   9   3   2 572.546 169.709  85
   9   3   2 639.807 166.290  22
  -9   3  -2 455.669 165.672  37
   9  -3   2 716.979 185.578  23
  -9  -3  -2 692.128 173.789  17
   9   3   2 586.503 180.837  20
 -10   3  -2 39830.0 1127.25  81
 -10   3  -2 38384.3 1287.10  37
  10   3   2 40001.2 1228.83  85
 -10  -3  -2 40787.6 1188.56  17
  10   3   2 39782.4 1210.00  20
  10  -3   2 38636.6 1173.76  83
 -10   3  -2 35544.7 1156.56  87
  10  -3   2 42921.4 1199.86  40
  11   3   2 990.997 206.189  56
 -11   3  -2 319.537 138.964  87
  11   3   2 338.022 156.343  53
 -11   3  -2 91.9348 104.829  57
 -11   3  -2 371.620 170.359  37
 -11  -3  -2 224.490 107.147  13
  11  -3   2 120.475 129.567  72
 -11   3  -2 58.6167 111.376  81
  11   3   2 202.406 148.598  85
 -11   3  -2 130.502 114.868  92
  11  -3   2 372.212 168.353  55
  11  -3   2 201.155 101.173  83
  11   3   2 205.478 118.873  47
  11  -3   2 262.517 141.089  91
  11   3   2 739.220 197.724  94
 -11   3  -2 407.576 132.174  65
  11  -3   2 465.626 140.230  40
  11   3   2 228.820 142.146  20
 -12   3  -2 16217.9 871.282  37
 -12   3  -2 17844.6 881.350  57
 -12   3  -2 16678.3 815.412  92
  12   3   2 18991.8 949.905  53
  12  -3   2 16876.8 799.342  40
  12   3   2 17090.8 855.579  56
  12  -3   2 17370.1 901.940  55
  12   3   2 17453.0 793.011  47
  12   3   2 16822.1 852.085  94
  12  -3   2 16738.8 875.948  91
 -12   3  -2 16971.7 818.213  87
 -12   3  -2 16685.2 763.757  81
 -12   3  -2 17540.9 827.321  65
  12  -3   2 16732.3 788.518  72
 -13   3  -2 41733.3 1374.38  37
  13  -3   2 44702.6 1422.15  91
 -13   3  -2 44839.3 1386.69  57
 -13   3  -2 43988.9 1325.73  92
  13  -3   2 43559.8 1284.25  40
  13   3   2 50317.9 1554.08  53
  13  -3   2 50404.2 1529.96  55
 -13   3  -2 45746.4 1301.65  65
  13   3   2 42036.5 1347.53  94
  13   3   2 44833.4 1275.54  47
  13   3   2 44950.7 1388.39  56
  13  -3   2 42439.4 1258.60  72
 -13   3  -2 43319.1 1298.69  87
  14  -3   2 23182.8 1018.62  91
  14   3   2 20820.2 949.039  56
 -14   3  -2 21501.4 921.097  92
  14  -3   2 24349.2 1067.47  55
 -14   3  -2 22442.1 966.281  57
  14   3   2 20647.2 868.466  47
  14   3   2 20983.5 948.395  94
 -14   3  -2 22498.8 1014.84  44
  14  -3   2 23111.8 931.881  72
  15  -3   2 4088.39 392.123  72
  15   3   2 4348.60 426.207  56
 -15   3  -2 4609.88 451.721  44
 -15   3  -2 4425.57 406.864  92
  15  -3   2 4377.99 443.642  91
 -15   3  -2 4432.18 407.078  57
  15   3   2 3712.31 367.275  47
  15  -3   2 4155.17 445.406  55
  15   3   2 4905.01 474.206  53
  15   3   2 4567.84 441.118  94
  16  -3   2 197.978 148.558  72
 -16   3  -2 197.210 122.627  92
  16  -3   2 222.603 124.237  91
 -16   3  -2 247.659 154.374  44
  16   3   2 228.340 123.491  47
  16   3   2 303.571 139.594  53
  16   3   2 406.747 155.383  94
  16  -3   2 203.988 121.077  55
  16   3   2 152.550 140.883  56
  17  -3   2 5830.78 412.958  63
  17  -3   2 6579.72 463.451  55
 -17   3  -2 5799.25 447.361  44
  17  -3   2 5356.93 408.113  91
  17   3   2 6203.79 448.073  56
  17  -3   2 5844.43 419.964  72
  17  -3   2 5904.14 418.972  95
  17   3   2 6142.21 443.204  94
 -17   3  -2 6796.95 415.514  92
  18  -3   2 25.3368 87.7440  95
  18  -3   2 359.149 112.727  91
  18  -3   2 333.650 108.182  63
  18   3   2 111.780 102.750  94
 -18   3  -2 14.8459 103.387  44
  16   4  -2 13461.0 613.571  56
 -16   4   2 14032.6 536.567  92
 -16   4   2 13398.1 612.941  44
  16   4  -2 12801.3 597.241  94
  16  -4  -2 14688.2 627.701  55
  16  -4  -2 13196.1 571.523  90
 -16   4   2 13742.1 574.300  46
  15   4  -2 2021.66 266.395  56
  15  -4  -2 2247.57 276.001  93
  15   4  -2 1829.57 267.339  94
  15  -4  -2 2136.02 277.332  55
 -15   4   2 2188.48 262.492  92
 -15   4   2 1932.21 271.656  44
 -15   4   2 1953.43 256.595  46
 -14   4   2 3182.66 338.882  46
  14  -4  -2 3368.47 345.566  52
  14  -4  -2 2906.64 336.490  93
 -14   4   2 2638.83 308.757  92
  14   4  -2 2905.40 343.127  94
 -14   4   2 2950.76 358.084  44
  14  -4  -2 3092.58 351.024  55
  14   4  -2 2737.46 331.637  56
  13   4  -2 22993.9 972.004  53
  13   4  -2 21784.5 952.554  56
 -13   4   2 20706.8 941.114  44
  13  -4  -2 22193.3 944.359  93
  13   4  -2 19895.6 903.296  94
  13  -4  -2 21741.8 929.455  55
 -13   4   2 22422.9 906.323  92
  12   4  -2 516.303 179.316  56
  12   4  -2 649.015 188.483  94
  12   4  -2 511.910 174.365  89
  12   4  -2 534.153 196.942  59
  12  -4  -2 570.031 187.984  55
  12   4  -2 619.742 187.311  53
  12  -4  -2 526.066 166.243  93
 -12   4   2 462.050 179.376  44
 -12   4   2 503.798 168.321  92
 -11   4   2 12078.3 664.009  58
  11   4  -2 11394.4 707.896  59
  11   4  -2 11824.4 716.364  94
  11  -4  -2 11265.7 703.115  55
  11   4  -2 11566.7 715.252  89
 -11   4   2 11564.4 683.240  92
 -11   4   2 9994.19 679.510  44
  11   4  -2 12711.0 760.684  53
  11  -4  -2 11776.4 793.585  54
  11  -4  -2 11017.0 697.534  93
  11   4  -2 11052.4 704.495  56
  10  -4  -2 171.372 125.232  55
 -10   4   2 403.588 135.000  92
  10   4  -2 94.5158 105.038  89
 -10  -4   2 297.941 105.234  39
  10  -4  -2 224.321 134.796  93
 -10   4   2 174.495 122.075  87
  10   4  -2 425.107 194.900  53
 -10   4   2 608.390 165.299  58
 -10   4   2 168.582 178.855  37
  10   4  -2 558.229 164.008  94
  10   4  -2 250.544 129.299  59
 -10   4   2 113.377 90.7420  44
  10   4  -2 97.6840 86.3009  56
  10  -4  -2 327.063 147.900  54
   9  -4  -2 4280.30 427.099  93
  -9   4   2 4125.31 496.535  37
  -9   4   2 3901.80 424.499  44
  -9   4   2 4165.15 441.012  87
   9  -4  -2 4135.35 419.028  55
  -9   4   2 4455.92 460.398  32
   9   4  -2 3997.21 422.566  53
   9  -4  -2 4748.44 440.057  69
   9   4  -2 4305.89 442.844  89
  -9   4   2 3686.03 386.365  92
  -9   4   2 3358.81 365.563  58
   9  -4  -2 4094.55 457.584  54
  -9  -4   2 4099.92 376.490  39
   9   4  -2 4495.81 439.826  59
  -8  -4   2 10536.3 740.755  19
   8  -4  -2 10398.0 636.081  55
   8  -4  -2 10463.9 653.230  93
  -8   4   2 10375.6 713.110  32
  -8   4   2 10081.1 657.883  87
  -8   4   2 10815.0 653.519  92
   8   4  -2 9911.64 630.609  85
  -8   4   2 10600.5 599.802  98
   8   4  -2 10962.1 681.911  53
   8  -4  -2 9993.11 672.235  43
   8   4  -2 11171.2 676.832  89
   8   4  -2 11507.5 680.161  59
  -8   4   2 9904.48 618.637  58
  -8   4   2 11000.1 693.817  44
   8   4  -2 9996.32 631.085  22
   8  -4  -2 11862.3 750.386  54
  -8   4   2 10291.4 757.135  37
   8  -4  -2 10305.8 622.315  83
   7  -4  -2 47248.2 1419.08  43
  -7  -4   2 43985.3 1428.54  16
  -7  -4   2 44177.0 1508.69  19
   7  -4  -2 48172.8 1346.93  93
   7   4  -2 46380.8 1321.97  85
  -7  -4   2 44473.9 1445.21  21
  -7   4   2 47129.9 1555.05  37
   7  -4  -2 46179.3 1269.82  83
  -7   4   2 52443.3 1593.26  32
   7   4  -2 42645.5 1299.47  22
  -7   4   2 46855.2 1379.57  87
  -6  -4   2 40228.8 1426.73  19
   6   4  -2 38658.2 1231.97  22
  -6  -4   2 44335.4 1423.27  16
  -6  -4   2 41717.4 1395.09  21
  -6   4   2 42494.7 1436.76  37
  -6  -4   2 45320.1 1223.62  29
   6  -4  -2 41438.2 1300.78  43
  -6   4   2 42612.8 1189.61  80
   6  -4  -2 44788.9 1204.56  88
   6  -4  -2 45110.1 1230.80  86
   6   4  -2 41380.7 1225.26  85
  -5  -4   2 1831.26 303.145  16
   5  -4  -2 2016.26 290.459  43
   5   4  -2 2003.63 296.261  22
  -5   4   2 1954.76 309.787  37
   5  -4  -2 2240.59 298.714  23
  -5  -4   2 2222.76 286.931  29
   5   4  -2 1781.84 269.111  85
   5  -4  -2 2276.84 284.474  88
  -5   4   2 2362.14 295.338  80
  -4  -4   2 29506.6 939.830  88
   4  -4  -2 32607.3 1111.31  43
   4  -4  -2 31151.4 1014.76  88
  -4   4   2 28572.8 982.493  80
   4   4  -2 31077.4 1006.32  80
  -4   4   2 31339.7 1036.39  41
  -4  -4   2 31329.1 1186.80  16
  -4  -4   2 29877.7 1002.63  29
   4   4  -2 29534.3 1053.01  22
   4   4  -2 30761.1 1035.55  85
   3   4  -2 4555.24 393.115  80
   3   4  -2 4421.05 396.643  85
   3  -4  -2 4598.15 424.920  29
   3  -4  -2 4646.41 400.915  88
  -3  -4   2 4897.86 392.858  88
  -3   4   2 4856.27 409.773  80
  -3  -4   2 4713.48 401.203  29
  -3  -4   2 4755.99 414.229  17
   3   4  -2 4290.06 410.549  22
  -3  -4   2 4636.61 455.844  16
  -3   4   2 4732.90 415.088  41
  -2  -4   2 12486.1 651.905  17
   2   4  -2 11844.4 618.495  80
   2   4  -2 12837.4 684.166  22
  -2   4   2 11873.9 633.182  80
   2  -4  -2 12119.4 638.065  88
   2   4  -2 12040.6 626.252  85
  -2  -4   2 11561.7 595.411  88
   2  -4  -2 12732.8 685.429  29
  -2   4   2 11059.0 620.743  41
  -2  -4   2 12453.1 652.240  29
   1  -4  -2 26584.7 933.434  88
  -1  -4   2 26284.0 865.834  43
   1   4  -2 27937.1 937.529  85
   1   4  -2 26263.5 967.720  22
   1   4  -2 26987.4 1112.64  37
   1  -4  -2 25430.2 969.782  29
  -1   4   2 25785.8 944.985  41
  -1  -4   2 26906.3 952.927  29
  -1   4   2 25378.9 920.636  80
   1   4  -2 27134.1 921.811  80
  -1  -4   2 28411.1 953.729  17
  -1  -4   2 25459.2 888.560  88
   0   4  -2 36641.5 1113.77  22
   0  -4   2 36459.3 1114.58  29
   0   4   2 38100.2 1138.22  41
   0   4   2 35872.1 1088.50  80
   0  -4  -2 36035.7 1148.71  29
   0  -4   2 37006.5 1039.38  43
   0  -4   2 35924.2 1052.31  88
   0   4  -2 37131.7 1297.86  37
   0   4  -2 35726.3 1065.41  80
  -1   4  -2 12314.3 757.566  37
   1   4   2 11914.8 632.699  80
  -1   4  -2 12520.9 685.081  87
  -1  -4  -2 12010.7 644.778  17
   1  -4   2 11633.5 602.135  43
  -1  -4  -2 11986.8 674.970  29
  -1   4  -2 11566.4 608.894  80
  -1   4  -2 12532.9 644.077  22
   1   4   2 13508.3 686.664  41
  -2   4  -2 793.521 227.584  37
   2  -4   2 776.234 174.634  88
  -2  -4  -2 686.720 164.499  29
   2   4   2 703.000 178.783  41
  -2   4  -2 661.073 150.796  80
   2  -4   2 766.970 167.317  43
   2   4   2 834.224 188.548  80
  -2  -4  -2 709.743 164.354  17
  -2   4  -2 668.446 170.923  87
   3   4   2 6493.37 466.844  80
  -3   4  -2 6797.43 577.946  37
   3  -4   2 6646.25 472.675  43
  -3   4  -2 7417.28 488.192  80
  -3  -4  -2 6116.15 479.703  38
  -3  -4  -2 7085.68 528.339  29
   3   4   2 6413.16 479.499  41
  -3  -4  -2 6186.37 487.184  17
   3  -4   2 6541.34 464.985  88
   3  -4   2 6764.30 497.353  23
  -3   4  -2 6943.09 519.246  87
  -4   4  -2 4526.15 429.904  87
  -4  -4  -2 4252.55 407.697  38
  -4   4  -2 4438.27 475.646  37
   4  -4   2 4482.45 410.403  23
  -4  -4  -2 4496.73 420.044  17
   4  -4   2 4629.24 393.012  88
   4   4   2 4515.25 388.684  80
   4  -4   2 4574.88 406.503  43
  -4  -4  -2 4461.07 423.265  29
  -4   4  -2 4845.81 395.803  80
   4   4   2 4923.21 428.216  41
   5   4   2 22256.0 921.747  22
  -5   4  -2 24092.3 1077.40  37
   5  -4   2 23117.7 951.872  23
   5   4   2 23793.7 871.671  80
   5  -4   2 24003.1 887.300  88
  -5  -4  -2 24124.2 969.591  29
  -5   4  -2 24837.4 870.110  80
  -5   4  -2 22852.5 946.804  87
  -5  -4  -2 22966.2 939.573  17
   5  -4   2 21623.8 898.401  43
   5   4   2 24434.0 931.393  41
  -5  -4  -2 21788.8 900.527  38
  -6  -4  -2 16106.2 792.890  17
   6   4   2 16667.4 802.999  22
   6  -4   2 14516.0 766.808  43
  -6   4  -2 15750.2 795.045  87
  -6   4  -2 14912.5 874.719  37
   6  -4   2 17119.1 755.140  88
   6  -4   2 17073.3 840.459  23
  -6  -4  -2 15346.6 778.622  29
   6   4   2 16621.6 776.109  41
  -6  -4  -2 15318.5 753.367  38
  -7  -4  -2 94.2555 104.513  17
   7   4   2 670.656 195.800  53
  -7   4  -2 230.287 131.854  87
  -7  -4  -2-26.8456 65.7643  16
   7   4   2 176.535 129.856  22
  -7   4  -2 180.863 139.688  37
  -7   4  -2 326.414 151.898  57
  -7  -4  -2 472.433 153.808  29
   7  -4   2 254.526 126.414  93
   7  -4   2 72.7482 102.270  88
   7  -4   2 139.607 107.728  23
   7  -4   2 179.665 142.615  55
  -7   4  -2-14.9367 64.6753  65
   8   4   2 5896.37 503.652  53
  -8   4  -2 5161.44 523.589  37
   8  -4   2 5297.48 468.366  93
   8   4   2 5944.35 497.450  89
   8   4   2 5527.48 442.896  71
  -8   4  -2 4837.76 453.383  87
  -8   4  -2 5249.32 495.325  57
   8   4   2 5136.15 473.678  94
   8   4   2 5068.93 448.947  22
   8  -4   2 4870.33 481.957  55
   8   4   2 4991.47 476.454  56
   8  -4   2 5617.66 521.013  23
  -8  -4  -2 5607.67 472.318  29
  -8   4  -2 5526.59 475.603  92
  -8   4  -2 5377.83 467.703  65
   9   4   2 984.516 192.831  71
   9   4   2 879.345 225.839  56
   9  -4   2 1156.65 240.912  55
  -9   4  -2 1042.83 219.278  87
  -9  -4  -2 906.023 201.841  29
   9  -4   2 1542.08 267.333  23
   9   4   2 1106.10 237.702  53
   9  -4   2 1225.64 230.011  93
  -9   4  -2 666.027 205.814  37
  -9   4  -2 1042.37 229.832  92
  -9   4  -2 1315.05 274.195  44
  -9   4  -2 1023.54 247.488  57
   9   4   2 1204.21 245.940  89
  -9   4  -2 1162.31 228.004  65
   9   4   2 1127.67 249.462  94
 -10   4  -2 2587.90 379.918  37
  10   4   2 2561.34 356.495  94
  10   4   2 2253.90 327.971  56
  10   4   2 3125.79 374.268  89
 -10   4  -2 2704.20 363.635  57
  10  -4   2 2680.44 351.677  91
 -10   4  -2 2842.37 358.780  65
 -10   4  -2 2793.85 373.287  44
 -10   4  -2 2487.65 337.556  92
  10   4   2 2588.91 353.166  53
  10   4   2 2783.05 323.439  71
  10  -4   2 2560.18 348.930  55
 -10   4  -2 2291.04 312.784  87
  10  -4   2 2577.47 344.926  93
  11  -4   2 924.114 212.056  93
  11   4   2 495.584 188.325  94
  11  -4   2 638.508 190.077  91
 -11   4  -2 1038.53 239.945  92
 -11   4  -2 819.223 211.650  65
 -11   4  -2 1056.23 243.960  44
  11   4   2 792.199 238.561  56
 -11   4  -2 946.037 225.401  57
  11  -4   2 995.360 231.342  55
  11   4   2 670.708 221.172  53
  12   4   2 5582.35 509.936  53
  12  -4   2 5326.66 506.062  55
 -12   4  -2 5393.11 493.836  57
 -12   4  -2 5220.91 507.996  44
  12  -4   2 5167.33 485.265  91
  12  -4   2 4976.10 455.506  93
  12   4   2 4467.46 442.260  94
  12   4   2 4574.80 449.796  56
 -12   4  -2 5040.39 466.595  92
  13   4   2 11010.2 666.033  94
 -13   4  -2 11230.4 684.134  57
  13   4   2 12201.9 728.525  53
  13   4   2 11317.0 679.865  56
 -13   4  -2 11961.2 731.617  44
  13  -4   2 11031.0 659.751  91
 -13   4  -2 11350.6 671.473  92
  13  -4   2 11733.3 721.170  55
 -14   4  -2 12047.1 659.885  57
  14   4   2 11286.7 645.784  94
  14  -4   2 11201.1 626.199  91
  14   4   2 12270.1 688.946  53
 -14   4  -2 11190.3 671.510  44
 -14   4  -2 12133.5 659.271  92
  14   4   2 11052.6 640.763  56
  14  -4   2 12479.5 704.045  55
  15  -4   2 312.021 121.677  95
  15  -4   2 287.767 110.841  91
  15   4   2 323.644 147.147  94
 -15   4  -2 229.230 118.901  44
 -15   4  -2 319.604 125.378  92
  15   4   2 472.765 155.319  53
  15  -4   2 355.210 121.278  63
  15  -4   2 331.025 143.568  55
  16  -4   2 44.3526 63.2857  95
  16  -4   2 25.3074 66.7732  63
  16  -4   2 112.228 85.4189  55
  16   4   2 26.4705 107.912  53
 -16   4  -2 47.5323 93.2535  44
  16  -4   2 69.8440 78.5659  91
 -16   4  -2 78.1489 84.9844  92
 -14   5   2 4878.91 321.267  92
 -13   5   2 18412.8 694.620  92
  13  -5  -2 18185.8 676.889  55
  13  -5  -2 18506.7 710.460  93
 -13   5   2 17923.9 624.654  46
  13   5  -2 19642.5 697.077  53
  13  -5  -2 18706.6 647.399  52
  13  -5  -2 16429.1 616.478  90
  12  -5  -2 20972.8 784.706  55
  12  -5  -2 19873.4 810.647  93
 -12   5   2 21132.6 711.302  58
 -12   5   2 21212.2 803.780  92
 -12   5   2 20785.5 741.739  46
  12   5  -2 21741.0 834.011  53
 -12   5   2 21398.4 867.548  44
 -11   5   2 665.692 179.947  92
 -11   5   2 791.314 184.463  58
  11   5  -2 646.061 187.724  89
  11   5  -2 903.344 209.973  53
  11  -5  -2 712.707 175.052  55
  11  -5  -2 592.328 177.229  93
 -11   5   2 1064.05 227.933  44
  10  -5  -2 105.930 137.970  93
  10   5  -2 177.670 151.771  89
 -10   5   2 143.231 109.713  58
  10  -5  -2 290.620 133.333  54
 -10   5   2 29.9458 97.6277  98
  10  -5  -2 329.616 147.095  55
 -10   5   2 122.847 108.561  92
  10   5  -2 101.566 148.595  53
 -10   5   2 310.919 179.141  44
   9  -5  -2 901.456 238.410  54
   9   5  -2 625.549 201.137  53
   9   5  -2 788.656 197.220  89
   9  -5  -2 808.897 189.738  69
   9  -5  -2 735.814 186.787  55
  -9   5   2 951.433 206.703  44
  -9   5   2 734.771 195.516  58
  -9   5   2 840.104 206.857  92
   9  -5  -2 501.563 173.730  93
  -9   5   2 1026.89 201.693  98
  -8   5   2 2638.50 339.196  92
   8   5  -2 2990.08 357.751  89
  -8   5   2 2589.80 332.423  58
  -8   5   2 2703.71 316.385  98
   8  -5  -2 2636.33 340.039  69
   8  -5  -2 2313.20 331.852  93
  -8   5   2 2509.16 354.318  44
   8   5  -2 2339.33 327.184  53
   8  -5  -2 2675.35 372.687  54
   8  -5  -2 2892.58 336.093  55
   7  -5  -2 3961.36 413.068  93
  -7   5   2 3879.05 416.773  58
  -7   5   2 3704.66 396.344  92
   7  -5  -2 3830.67 448.714  54
   7   5  -2 3844.28 413.457  89
   7   5  -2 4032.64 429.594  53
   7  -5  -2 3818.29 386.720  55
  -7   5   2 4191.56 396.823  98
   7  -5  -2 4029.04 417.005  69
   6   5  -2 351.662 163.247  89
   6  -5  -2 202.291 120.797  93
  -6   5   2 203.393 139.145  58
   6  -5  -2 553.956 194.024  54
   6   5  -2 295.723 164.923  53
  -6   5   2 315.055 124.326  98
  -6   5   2 457.620 155.690  92
   5   5  -2 324.415 155.787  53
  -5  -5   2 185.631 106.057  39
   5   5  -2 444.845 158.555  89
  -5   5   2-29.9293 131.458  92
  -5   5   2 352.126 149.303  58
   5  -5  -2 287.418 134.238  88
  -5   5   2 4.77714 124.243  98
   5  -5  -2 219.784 156.814  54
   5  -5  -2 49.3112 124.337  93
  -4  -5   2 16511.7 766.920  39
  -4  -5   2 15219.7 714.785  88
  -4   5   2 17689.8 857.800  92
   4  -5  -2 16405.2 852.766  43
   4  -5  -2 17281.7 806.152  88
  -4   5   2 17819.8 875.009  58
   4   5  -2 18404.2 848.473  89
   4  -5  -2 17763.9 867.095  23
   4  -5  -2 18572.0 855.827  93
   4   5  -2 17628.3 862.365  53
   4  -5  -2 16794.3 893.670  54
  -4   5   2 16707.6 788.998  98
   3   5  -2 19216.0 847.255  89
   3   5  -2 19548.2 900.271  53
  -3   5   2 19373.9 911.570  58
   3  -5  -2 19515.1 905.340  23
   3  -5  -2 19272.3 853.565  93
   3  -5  -2 18900.6 936.069  54
  -3  -5   2 18576.3 801.644  88
   3  -5  -2 18742.8 846.526  88
  -3   5   2 19192.5 838.687  98
   3  -5  -2 18236.6 893.681  43
  -3  -5   2 16872.0 774.942  39
  -3   5   2 20106.0 901.598  92
  -2   5   2 29.3081 103.131  98
   2  -5  -2 48.9251 77.9524  93
   2  -5  -2 238.359 106.279  43
   2   5  -2-17.4772 119.468  53
   2  -5  -2 4.07407 79.8339  88
  -2  -5   2 39.2999 70.9291  39
  -2   5   2 4.16892 146.746  58
  -2  -5   2 29.4128 85.5938  88
   1  -5  -2 2815.25 344.670  88
  -1   5   2 2740.00 320.527  98
  -1   5   2 3282.07 402.726  58
   1   5  -2 3700.58 403.164  49
  -1  -5   2 3457.47 349.908  39
   1  -5  -2 2684.12 359.523  29
  -1  -5   2 3091.11 337.118  88
   1  -5  -2 2906.76 361.510  43
   1   5  -2 3296.70 400.522  58
   0   5  -2 10645.4 703.639  58
   0   5   2 11539.5 726.288  58
   0   5  -2 10777.0 674.791  49
   0  -5  -2 10466.8 632.389  88
   0  -5  -2 10809.0 700.734  29
   0  -5   2 9444.73 647.383  55
   0   5   2 10683.5 608.778  98
   0  -5   2 9971.30 636.464  23
   0  -5   2 9951.73 602.532  88
  -1   5  -2 1136.79 271.782  37
  -1  -5  -2 928.908 222.078  29
  -1   5  -2 1095.19 218.678  49
  -1  -5  -2 1138.86 216.614  88
   1   5   2 1026.43 190.829  98
  -1   5  -2 1345.52 280.557  58
   1  -5   2 848.395 190.758  23
   1  -5   2 1054.12 245.689  55
   1  -5   2 848.762 174.409  88
   1   5   2 1076.77 244.467  58
   2   5   2 42163.4 1385.65  58
  -2   5  -2 40792.9 1511.57  37
   2  -5   2 39384.5 1199.09  43
   2  -5   2 40830.7 1290.73  23
  -2   5  -2 41108.5 1297.22  49
   2   5   2 39686.0 1189.13  53
   2  -5   2 37508.6 1175.02  88
  -2  -5  -2 36170.4 1260.31  29
   2  -5   2 39181.8 1306.77  55
  -2   5  -2 40132.1 1362.67  58
   2  -5   2 38686.0 1255.61  93
  -2  -5  -2 36537.9 1168.11  88
  -3  -5  -2-38.3745 87.6490  29
   3  -5   2-27.2610 126.281  93
   3   5   2-6.11767 126.844  53
   3  -5   2 158.811 145.676  55
  -3   5  -2 85.9990 115.950  49
   3   5   2 30.3376 91.6343  70
  -3   5  -2 142.201 146.749  58
  -3  -5  -2 298.357 106.084  88
   3   5   2 264.469 107.588  96
   3  -5   2-4.51548 84.5673  88
   3  -5   2 2.76201 76.1408  23
  -3   5  -2-117.319 113.795  37
   3  -5   2 296.910 127.319  43
   3   5   2-24.2709 149.392  58
   4   5   2 7885.82 624.757  58
   4   5   2 7813.97 528.288  70
   4  -5   2 7502.49 583.094  55
   4  -5   2 7236.44 524.606  88
  -4   5  -2 7479.62 602.140  58
   4   5   2 7637.00 531.364  96
   4  -5   2 7561.67 570.819  23
   4  -5   2 7627.06 553.317  43
   4  -5   2 8020.70 582.551  93
  -4  -5  -2 7441.38 567.458  29
  -4  -5  -2 7470.99 513.969  88
  -4   5  -2 6932.35 630.683  37
  -4   5  -2 7505.14 552.572  49
   4   5   2 7745.10 554.012  53
   4  -5   2 7806.83 612.132  54
  -5   5  -2 1510.27 256.947  49
   5  -5   2 1477.13 286.438  54
  -5   5  -2 1741.92 352.422  37
   5   5   2 1287.73 242.204  96
  -5  -5  -2 1355.18 212.312  88
   5  -5   2 1038.58 236.984  23
  -5   5  -2 1052.56 263.696  58
   5  -5   2 1081.03 215.337  88
   5  -5   2 1159.54 249.801  55
   5  -5   2 1347.58 267.891  93
   5   5   2 1218.29 248.202  53
   5   5   2 1222.85 229.292  70
  -5  -5  -2 996.209 215.662  29
   6   5   2 7173.25 525.477  89
  -6   5  -2 6874.30 520.036  49
   6  -5   2 6454.32 553.740  54
   6  -5   2 7135.36 551.043  93
  -6   5  -2 7445.50 564.386  92
  -6   5  -2 7028.19 586.664  58
   6  -5   2 6330.81 545.799  55
   6   5   2 6804.30 530.461  53
   7   5   2 5161.35 454.730  89
   7  -5   2 5105.99 482.906  55
  -7   5  -2 4467.59 475.809  58
   7  -5   2 5023.63 489.352  54
  -7   5  -2 4897.69 465.753  92
   7   5   2 5158.24 468.502  53
   7  -5   2 4833.11 461.136  93
   8  -5   2 378.688 160.647  91
  -8   5  -2 189.059 97.9883  98
   8   5   2 188.695 113.711  89
   8  -5   2-3.21966 107.348  93
   8  -5   2 390.362 155.848  54
   8   5   2 279.054 144.812  53
  -8   5  -2 184.035 115.503  92
   8  -5   2 60.0384 127.418  55
  -8   5  -2 64.7913 181.109  58
  -9   5  -2 3247.54 393.307  58
   9  -5   2 3823.64 415.011  55
   9   5   2 3632.35 397.493  53
   9  -5   2 3017.80 361.967  93
   9  -5   2 2429.85 314.617  91
  -9   5  -2 3345.64 338.864  98
  -9   5  -2 3011.78 368.145  92
  10  -5   2 30.5805 123.873  55
 -10   5  -2 82.3879 77.0999  98
 -10   5  -2 113.975 137.014  58
  10   5   2 29.8303 155.922  53
  10  -5   2-113.061 171.021  93
  10  -5   2 138.451 95.3368  91
 -10   5  -2 114.365 130.134  92
  11   5   2 38737.5 1155.07  53
  11  -5   2 36482.3 1058.09  91
  11  -5   2 38843.0 1137.78  93
  11  -5   2 39361.9 1198.95  55
 -11   5  -2 39613.8 1187.76  92
 -11   5  -2 35914.8 1137.00  58
 -12   5  -2 18694.3 778.530  92
 -12   5  -2 17996.9 753.925  58
  12  -5   2 20909.9 775.293  93
  12   5   2 20025.6 789.314  53
  12  -5   2 20030.0 813.621  55
  13   5   2 1379.06 210.049  53
  13  -5   2 1006.71 197.264  55
 -13   5  -2 1196.80 184.537  58
  13  -5   2 1319.32 178.475  93
 -13   5  -2 1183.12 195.236  92
 -14   5  -2 6027.62 358.390  92
  14  -5   2 6015.33 360.549  55
  -9   6   2 2919.17 262.328  58
   9   6  -2 3139.15 286.050  53
  -9   6   2 3084.49 262.217  98
   9  -6  -2 3172.08 282.838  93
  -9   6   2 3323.16 284.334  92
   8  -6  -2 50.6159 72.9652  69
   8   6  -2-29.4424 109.343  53
   8  -6  -2 64.5594 93.7324  93
  -8   6   2 281.566 108.216  58
  -8   6   2-49.4375 102.966  98
  -8   6   2 191.104 116.933  92
   8  -6  -2 152.024 98.2526  54
  -7   6   2 612.170 154.845  58
  -7   6   2 764.651 161.258  98
  -7   6   2 792.702 179.164  92
   7  -6  -2 490.331 137.002  93
   7   6  -2 490.354 129.984  89
   7  -6  -2 640.805 153.634  69
   7   6  -2 658.951 169.170  53
   7  -6  -2 559.782 162.236  54
   6  -6  -2 1293.00 221.504  69
  -6   6   2 1139.57 204.738  98
   6   6  -2 1236.82 207.445  89
   6  -6  -2 1510.80 253.425  54
  -6   6   2 1151.25 210.736  58
  -6   6   2 1396.65 194.045  96
  -6   6   2 1202.35 206.607  92
   6   6  -2 1105.63 206.555  53
   6  -6  -2 1247.65 206.810  93
   5   6  -2 3654.18 323.629  89
  -5   6   2 3653.83 322.739  96
  -5   6   2 3811.08 353.653  98
   5  -6  -2 3126.30 332.717  69
   5  -6  -2 3624.83 382.239  54
   5   6  -2 3389.17 349.032  53
  -5   6   2 3784.36 371.292  58
   5  -6  -2 3430.62 327.291  93
  -5   6   2 3417.93 310.706  70
   4  -6  -2 2558.52 288.439  93
   4   6  -2 2326.73 302.345  53
   4   6  -2 2005.53 246.120  96
  -4   6   2 1817.77 239.153  70
   4  -6  -2 2261.99 319.630  54
  -4   6   2 2660.56 292.033  96
   4  -6  -2 1995.33 273.026  69
   4   6  -2 2094.33 249.880  70
  -4   6   2 2031.91 262.018  98
  -4   6   2 2376.62 315.289  58
  -3   6   2 27446.6 911.174  96
   3   6  -2 28337.9 981.211  53
   3   6  -2 27638.5 904.030  96
   3  -6  -2 28511.1 1066.85  54
   3  -6  -2 28455.8 896.591  93
  -3   6   2 26612.3 887.684  70
   3   6  -2 27544.0 900.683  70
  -3   6   2 28966.3 1041.86  58
  -3   6   2 28253.3 929.047  98
  -2   6   2 29.9548 115.243  96
   2  -6  -2 18.2520 125.754  54
   2   6  -2 77.8407 135.121  53
  -2   6   2 75.7302 107.228  98
  -2   6   2 39.6484 108.361  70
  -2   6   2 170.019 138.941  58
   1  -6  -2-245.787 131.186  54
  -1   6   2-23.5719 91.4299  98
  -1   6   2 71.8207 122.889  96
  -1  -6   2 31.2406 82.5413  55
  -1   6   2 32.1992 154.836  58
   1   6  -2 21.7359 127.543  53
  -1   6   2 185.296 100.975  70
  -1  -6   2-41.5498 88.0110  93
   0  -6  -2-17.4375 108.204  54
   0   6   2 36.1151 122.349  70
   0   6  -2-13.2598 107.818  53
   0   6   2 144.554 94.1006  98
   0  -6   2 223.186 100.500  55
   0   6  -2-243.431 117.269  98
   0  -6   2 6.16810 72.0697  93
   0   6   2-41.4833 124.567  96
   0   6  -2-453.839 183.705  58
   0   6   2 175.255 165.157  58
   1   6   2 22738.9 856.260  70
  -1  -6  -2 23717.3 919.881  54
   1   6   2 23041.6 860.323  96
   1   6   2 26809.9 1036.85  58
  -1   6  -2 22915.9 835.975  98
   1  -6   2 23721.8 889.425  55
  -1   6  -2 23163.3 862.239  53
   1  -6   2 23719.2 975.808  54
   1  -6   2 23884.8 872.191  93
   2   6   2 983.124 224.801  58
   2  -6   2 670.087 169.075  55
  -2   6  -2 624.284 167.837  98
  -2   6  -2 774.954 168.198  53
   2   6   2 675.113 155.296  96
  -2  -6  -2 552.824 160.263  54
   2   6   2 602.670 165.693  70
   2  -6   2 533.067 178.230  54
   2  -6   2 642.295 163.928  93
  -2   6  -2 766.458 219.958  58
  -3   6  -2 1396.21 218.483  98
   3   6   2 1767.53 247.924  96
  -3   6  -2 2154.53 314.834  58
   3   6   2 1511.76 238.947  70
   3   6   2 1581.22 231.729  53
   3  -6   2 1347.35 246.198  54
   3  -6   2 1611.92 247.163  55
   3  -6   2 1722.29 251.506  93
   4  -6   2 5045.42 417.344  55
   4  -6   2 4976.70 415.638  93
   4  -6   2 4952.79 445.994  54
   4   6   2 5192.32 400.863  96
   4   6   2 5166.86 393.905  53
   4   6   2 5060.28 399.000  70
  -4   6  -2 5665.94 485.095  58
  -4   6  -2 4559.05 386.584  98
   5   6   2 1749.69 240.892  53
   5  -6   2 1659.78 250.365  55
  -5   6  -2 1548.51 240.565  98
  -5   6  -2 2175.26 315.788  58
   5   6   2 1914.87 242.515  70
   5   6   2 2520.70 272.111  96
   5  -6   2 2359.98 303.215  54
   5  -6   2 1800.17 253.338  93
  -6   6  -2 108.476 112.180  98
   6   6   2-22.3627 113.176  53
   6  -6   2 248.071 114.246  55
   6  -6   2-39.6567 116.843  54
  -6   6  -2 28.4218 119.120  58
   6  -6   2-70.4661 124.138  93
  -7   6  -2 179.989 104.224  98
   7   6   2 410.785 129.373  53
  -7   6  -2 169.847 94.2980  96
   7  -6   2 233.230 92.1568  69
   7  -6   2 157.070 112.308  93
  -7   6  -2 136.418 73.3491  70
  -7   6  -2 366.497 142.935  58
   7  -6   2 162.560 117.125  55
   8  -6   2 28.6033 93.3879  93
   8   6   2 44.8936 91.0764  53
   8  -6   2 102.458 90.7675  55
  -8   6  -2 25.7052 92.0636  98
  -8   6  -2 158.324 123.199  58
   9  -6   2 17057.3 625.270  93
  -9   6  -2 15885.5 653.605  58
   9  -6   2 15808.3 602.814  55
   9   6   2 14943.2 579.762  53
  20   0  -3 114.950 98.0455  50
  19   0  -3 13.2404 74.3708  91
  19   0  -3 32.4877 72.6515  63
  19   0  -3 229.050 125.538  50
  19   0  -3 112.389 89.4967  95
  18   0  -3-40.8291 131.968  50
  18   0  -3 31.8306 99.9700  91
  18   0  -3-12.8585 151.165  95
  18   0  -3-19.1842 129.335  63
  17   0  -3-205.440 119.279  95
  17   0  -3 50.6135 91.6802  91
  17   0  -3 126.140 86.3104  63
  17   0  -3-18.8138 107.167  50
 -16   0   3 146.990 133.072  33
  16   0  -3-36.9176 135.513  95
  16   0  -3 38.4503 95.3758  91
  16   0  -3 20.9383 113.197  50
 -16   0   3 131.442 89.3506  27
  16   0  -3 148.002 107.639  63
 -15   0   3 139.835 116.136  87
 -15   0   3-18.0327 148.021  33
  15   0  -3 20.7814 124.246  50
  15   0  -3 133.613 108.517  84
  15   0  -3-79.7777 164.420  91
  15   0  -3-34.8732 65.7698  63
  15   0  -3-35.7209 107.586  95
 -14   0   3-36.1904 140.339  33
 -14   0   3 29.4930 99.3050  87
  14   0  -3-40.9829 120.735  84
 -14   0   3 145.371 102.944  14
  14   0  -3-115.568 92.3741  40
 -14   0   3 356.073 140.655  15
 -13   0   3-13.9948 124.515  15
 -13   0   3 88.9735 114.831  33
  13   0  -3 129.662 111.001  40
 -13   0   3-27.8589 116.522  87
  13   0  -3 181.054 119.335  84
 -13   0   3-28.7625 109.786  14
 -12   0   3-47.2135 91.8326  87
 -12   0   3-45.6369 119.448  14
 -12   0   3 91.9010 94.5665  15
  12   0  -3-94.3246 111.152  40
 -12   0   3 29.6859 104.500  32
  12   0  -3 150.306 102.484  84
  11   0  -3-185.132 103.317  84
 -11   0   3 64.2622 64.0464  32
  11   0  -3 12.5530 101.620  36
 -11   0   3 38.8102 99.3221  14
  11   0  -3 252.760 104.156  40
 -11   0   3 76.8829 96.6649  15
  10   0  -3-6.17106 72.7173  84
  10   0  -3 26.6245 99.6449  36
  10   0  -3-5.73945 68.9216  40
 -10   0   3-48.9711 59.9477  78
 -10   0   3-198.732 113.130  32
 -10   0   3 73.9512 87.9204  15
 -10   0   3 87.6003 90.7206  14
  -9   0   3 160.673 93.4847  32
   9   0  -3 10.8845 63.6677  40
   9   0  -3-27.3909 62.1433  84
  -9   0   3 160.823 88.1840  15
  -9   0   3-58.6402 60.9424  78
   9   0  -3-14.1346 93.9444  36
   8   0  -3 26.5863 41.0032  86
  -8   0   3 53.9743 69.1377  78
   8   0  -3 152.960 61.8167  83
   8   0  -3-2.46114 58.4949  84
   8   0  -3 16.5160 84.6405  36
  -8   0   3-22.7800 69.4622  15
   8   0  -3 15.5349 58.8791  85
   8   0  -3-15.9143 52.3923  40
  -8   0   3-20.8905 70.7701  32
   7   0  -3 133.773 87.6797  36
   7   0  -3 100.519 69.6858  84
  -7   0   3 130.878 88.2492  78
  -7   0   3 124.540 102.194  32
   7   0  -3 237.793 82.1208  40
   7   0  -3 89.2510 65.9550  85
   6   0  -3 37.2681 54.1140  84
  -6   0   3 20.3124 62.3409  14
   6   0  -3-14.5492 52.3243  31
   6   0  -3 1.53806 66.2694  36
  -6   0   3 118.638 74.9243  32
   6   0  -3 53.9317 47.9903  85
  -6   0   3 143.267 87.8831   1
  -6   0   3-32.6702 81.0603  79
  -6   0   3 42.4519 58.9907  15
  -6   0   3 157.423 72.0829  78
   5   0  -3 159.149 62.8975  84
   5   0  -3 121.443 24.7018  76
   5   0  -3 89.4316 56.8440   1
  -5   0   3 240.956 95.7791  79
  -5   0   3 223.647 73.2923  15
   5   0  -3 126.476 63.1788   6
  -5   0   3 184.924 74.9938   1
  -5   0   3 312.263 76.9948  74
   5   0  -3 57.1406 54.8565   7
   5   0  -3 50.4747 42.1810  74
  -5   0   3 113.303 64.4546  14
  -5   0   3 192.339 65.8370   8
  -5   0   3 65.0746 57.2782  78
   4   0  -3 71.5100 50.4265  84
  -4   0   3 49.8300 47.3360  15
  -4   0   3 41.0904 44.8677   8
  -4   0   3 155.666 64.8937   1
   4   0  -3 66.9062 30.6174  75
   4   0  -3 154.377 36.0297  76
  -4   0   3 277.921 64.5946  74
   4   0  -3 148.027 59.9457  74
  -4   0   3 24.1841 71.3931  79
  -4   0   3 85.8268 58.2007  14
   4   0  -3 39.5460 51.5172   1
   4   0  -3 95.5734 65.3816   7
   3   0  -3 48.8065 33.4278  75
  -3   0   3 4.73783 61.7537   1
  -3   0   3 76.2986 57.3389  79
   3   0  -3 131.230 40.2613  76
   3   0  -3 111.527 61.5857   7
  -3   0   3 69.3625 70.5881   7
   3   0  -3 2.09821 42.3581   8
  -3   0   3 16.5997 38.3028   8
  -2   0   3-5.32808 22.7399  10
  -2   0   3 19.4399 52.9443   7
   2   0  -3-6.16291 36.3215  75
  -2   0   3 20.0062 48.3267   1
  -2   0   3 16.4455 37.2850  79
  -2   0   3 69.3334 36.3669  75
   2   0  -3 23.2670 39.3133  74
   2   0  -3 6.69019 37.4132   8
  -1   0   3 110.598 47.4324   7
   1   0  -3 211.064 57.4837  75
   1   0  -3 121.610 48.2152  74
  -1   0   3 245.390 57.8043  75
  -1   0   3 217.845 61.4382   1
   0   0  -3 82.6998 46.0251  74
   0   0   3 94.2288 47.5267   1
   0   0   3 13.6915 47.7179  75
   0   0  -3 70.3806 49.3679   1
   1   0   3 136.293 42.3464   1
  -1   0  -3 174.473 42.9416   9
  -1   0  -3 140.163 47.7425   1
   2   0   3 582.027 58.1023   5
  -2   0  -3 696.659 89.9963   9
  -2   0  -3 693.886 71.3105  79
   2   0   3 705.869 100.578  75
  -2   0  -3 777.163 66.2071   1
  -3   0  -3 129.287 29.6285   1
  -3   0  -3 31.1489 51.2901  75
   3   0   3 101.677 25.0413   5
  -3   0  -3 95.8267 54.4216  79
   3   0   3 100.377 72.4804  75
  -4   0  -3 63.4548 41.1650  13
  -4   0  -3 1.04790 48.1125  75
  -4   0  -3 36.8861 58.8716  18
   4   0   3 8.47644 36.0498   7
  -4   0  -3-7.86692 69.3308   9
   4   0   3 22.6957 53.0509  75
  -4   0  -3 50.3056 55.5969   6
  -4   0  -3 111.191 47.8740  81
  -4   0  -3 6.51375 31.2348   4
   4   0   3 61.4689 48.9720  83
  -4   0  -3 42.0647 67.8695  12
   4   0   3 24.8240 58.8252  20
   4   0   3 43.7759 14.7866   2
  -4   0  -3 79.9683 17.8719   1
  -5   0  -3 35.3312 69.4423  12
   5   0   3 88.3551 56.8595  83
  -5   0  -3 66.5468 69.0606  79
  -5   0  -3 77.8728 60.0772  75
   5   0   3 62.6323 56.2130  75
  -5   0  -3-21.3817 58.4896  18
   5   0   3 175.373 77.6646  20
  -5   0  -3 20.0563 48.0906   6
  -5   0  -3 33.3944 36.0647   4
  -5   0  -3 51.1375 48.1429  81
   6   0   3 260.184 85.7457  83
  -6   0  -3 101.550 68.6786  77
   6   0   3-5.13751 44.8892   7
  -6   0  -3 28.9946 45.2844  81
   6   0   3 36.7006 51.7199  75
  -6   0  -3-0.47067 70.7750  18
  -6   0  -3-6.60990 53.1417  75
   6   0   3 14.6870 55.2283  20
  -6   0  -3-39.1190 82.2017  12
   6   0   3 25.6759 40.6505  40
  -6   0  -3 24.2030 40.4752   4
  -6   0  -3-3.46952 84.7852  79
  -7   0  -3 33.3951 47.5974  81
  -7   0  -3 91.9710 67.7566  27
  -7   0  -3 122.033 74.1749  77
   7   0   3 46.1287 54.1993  40
   7   0   3 73.0414 71.8862  83
   7   0   3 88.4051 59.6206  20
  -7   0  -3 123.836 90.3744  18
  -8   0  -3 55.6284 58.6212  18
   8   0   3 8.11979 76.3223  83
  -8   0  -3 82.1619 61.6925  81
  -8   0  -3 103.756 77.6663  77
  -8   0  -3-31.7762 76.8974  11
  -8   0  -3-6.92968 58.0366  33
   8   0   3 28.9535 60.7844  40
   8   0   3 25.8962 69.4534  20
  -8   0  -3 21.3246 61.2824  27
  -9   0  -3 66.9627 66.2487  27
   9   0   3-1.10968 80.5225  83
  -9   0  -3-28.4617 68.7002  77
  -9   0  -3-6.62656 53.4003  81
  -9   0  -3 27.0432 70.2536  11
   9   0   3-34.5486 77.7357  20
   9   0   3 50.3062 51.7372  40
 -10   0  -3-161.339 79.5517  81
  10   0   3 225.309 98.8473  83
 -10   0  -3 67.3797 75.7917  11
 -10   0  -3-144.560 83.8243  78
 -10   0  -3-41.8122 89.0310  27
  10   0   3 33.0704 85.6800  40
  10   0   3 36.3468 73.4534  20
 -11   0  -3 17.1391 74.2017  27
 -11   0  -3 238.966 95.1081  81
  11   0   3 28.9412 87.5927  42
 -11   0  -3 53.1451 83.6831  11
  11   0   3 119.615 96.9338  40
  11   0   3 32.6382 72.7293  83
 -12   0  -3-104.066 94.0854  27
  12   0   3-254.297 121.643  42
 -12   0  -3 64.7554 89.1947  11
 -12   0  -3 58.8804 74.7095  81
  12   0   3-11.0894 88.5115  83
  13   0   3-1.19653 104.679  42
 -13   0  -3 33.4074 73.0853  11
 -13   0  -3 103.228 83.5076  27
  13   0   3 26.1737 68.3620  83
  13   0   3 57.3426 46.6802  40
 -13   0  -3 173.937 105.667  81
  14   0   3 264.152 116.528  72
  14   0   3 97.6027 102.166  50
 -14   0  -3-115.077 102.417  15
  14   0   3-269.256 136.438  47
  14   0   3 260.513 106.808  42
  14   0   3 109.549 109.640  91
 -14   0  -3 17.0115 68.1750  27
 -14   0  -3 26.3634 84.3651  25
  15   0   3 371.593 125.798  50
  15   0   3 70.1329 164.537  91
  15   0   3-14.8667 165.424  47
  15   0   3 157.797 148.192  72
 -15   0  -3 22.8422 86.9548  27
 -15   0  -3 63.0429 79.4483  25
 -16   0  -3-100.980 108.282  25
 -16   0  -3 106.414 69.5153  27
  16   0   3 152.389 142.036  47
  16   0   3 123.788 99.7428  91
  16   0   3 37.4931 131.676  50
  17   0   3-101.808 157.955  91
  17   0   3 60.3033 138.702  50
  18   0   3-75.6747 154.418  91
  18   0   3-34.4868 125.549  50
  19   0   3-17.4094 110.371  50
  19   0   3 82.0749 124.010  91
  20   0   3-65.6526 102.407  50
  20   0   3-69.3341 96.3950  91
  20   1  -3 206.551 106.644  50
  20  -1  -3 261.069 97.1281  95
  20  -1  -3 284.405 90.9720  63
  19   1  -3 3519.96 307.632  56
  19  -1  -3 3535.45 328.541  95
  19  -1  -3 3380.85 320.174  63
  19   1  -3 3422.24 334.174  50
  19   1  -3 3453.07 306.661  94
  18   1  -3 55391.4 1383.24  50
  18  -1  -3 56351.5 1360.66  95
  18   1  -3 55819.2 1329.23  94
  18  -1  -3 58085.2 1382.17  63
  17   1  -3 5183.84 442.450  94
  17   1  -3 5052.20 465.255  91
  17  -1  -3 4985.76 440.075  95
  17   1  -3 5532.62 474.197  50
  17  -1  -3 5515.51 458.384  63
  16   1  -3 34.4645 132.164  50
  16   1  -3 198.289 126.970  94
  16  -1  -3-224.295 117.104  95
  16   1  -3-5.86901 132.388  91
  16  -1  -3-8.85564 131.708  63
  15   1  -3 38574.7 1237.20  94
 -15   1   3 38916.9 1319.63  27
  15   1  -3 37461.2 1270.19  91
  15  -1  -3 37748.4 1197.51  63
 -15   1   3 38644.7 1334.88  33
  15  -1  -3 37519.7 1191.54  95
  15   1  -3 41529.1 1290.04  50
  15  -1  -3 38136.9 1231.65  40
 -15   1   3 38555.5 1236.74  87
 -15  -1   3 37477.8 1267.00  33
  14  -1  -3 963.413 204.735  63
  14  -1  -3 1208.49 241.142  40
  14   1  -3 1417.21 256.654  91
 -14   1   3 1385.52 251.785  87
  14  -1  -3 824.644 224.702  52
  14   1  -3 1555.19 268.249  50
  14  -1  -3 1396.80 249.311  84
 -14  -1   3 887.031 190.445  15
 -14   1   3 1542.13 288.909  33
 -14  -1   3 1482.51 259.923  14
 -14   1   3 1610.17 261.780  14
  14  -1  -3 1365.70 235.334  95
  14   1  -3 1373.39 269.240  36
  14   1  -3 1673.78 273.990  94
 -14   1   3 1494.08 266.382  27
  14  -1  -3 1486.76 280.521  55
  13  -1  -3 3868.66 386.555  84
  13   1  -3 3848.87 426.498  36
 -13   1   3 3871.18 407.882  27
 -13   1   3 3727.14 393.626  87
 -13  -1   3 3578.83 356.129  15
 -13  -1   3 4307.73 418.205  14
 -13   1   3 4025.91 388.965  14
  13   1  -3 4062.31 429.642  85
  13  -1  -3 3932.28 393.481  40
  13  -1  -3 4221.87 383.301  83
 -13   1   3 3968.56 433.802  33
 -12   1   3 1004.68 191.708  14
  12  -1  -3 971.058 185.159  83
  12  -1  -3 812.933 187.235  84
 -12  -1   3 774.659 211.607  32
 -12  -1   3 974.515 186.935  15
 -12   1   3 913.821 209.409  27
  12   1  -3 1268.20 241.417  85
  12   1  -3 1083.07 228.798  36
 -12  -1   3 1558.98 256.855  14
  12  -1  -3 793.902 191.541  40
 -12   1   3 765.173 202.892  33
 -12   1   3 981.099 205.375  32
 -12   1   3 904.022 196.760  87
 -11  -1   3 30340.7 1101.17  32
  11   1  -3 28210.0 1022.51  36
 -11   1   3 27613.4 940.663  87
 -11  -1   3 29984.7 911.852  15
 -11  -1   3 27687.5 942.357  10
  11   1  -3 28667.7 989.991  85
 -11   1   3 28107.6 1003.75  32
  11  -1  -3 26596.0 873.598  83
 -11   1   3 29995.0 954.399  14
 -11  -1   3 31065.8 1002.23  14
  11  -1  -3 26675.0 909.843  40
 -11   1   3 27484.8 1021.48  33
 -10   1   3 41568.2 1051.92  15
  10   1  -3 45383.2 1241.79  36
 -10  -1   3 42614.9 1025.43  15
  10  -1  -3 44323.3 1063.46  83
 -10   1   3 43271.6 1207.48  32
  10  -1  -3 44193.1 1107.53  84
  10   1  -3 49711.4 1087.94  22
 -10  -1   3 47980.9 1174.17  14
 -10   1   3 44510.4 1137.22  87
 -10  -1   3 44514.9 1310.81  79
 -10   1   3 48569.5 1141.60  14
 -10   1   3 43677.1 1220.54  33
  10  -1  -3 43285.9 1091.15  40
  10   1  -3 46622.4 1163.43  85
   9  -1  -3 16747.2 645.761  84
  -9   1   3 16069.3 652.322  87
  -9   1   3 17456.4 645.614  14
   9  -1  -3 16700.5 628.671  86
  -9  -1   3 17858.3 675.239  14
  -9   1   3 16360.9 701.973  33
   9   1  -3 16803.1 719.320  36
  -9  -1   3 16790.9 777.723  79
  -9   1   3 15432.1 694.244  32
   9   1  -3 16439.6 649.807  85
  -9   1   3 15638.7 608.059  15
  -9  -1   3 16997.3 606.224  15
   9   1  -3 17263.9 574.682  84
  -9  -1   3 17163.1 646.324  78
   9   1  -3 15731.6 597.478  22
  -9  -1   3 15547.7 674.798   9
   9  -1  -3 16608.2 640.373  40
  -8  -1   3 17874.9 543.794  11
  -8  -1   3 17082.5 585.930  77
   8   1  -3 17191.3 695.742  36
  -8  -1   3 17324.9 610.822  78
  -8   1   3 16459.9 663.997  33
   8  -1  -3 17911.1 605.019  86
  -8   1   3 16630.3 618.381  87
  -8   1   3 16090.3 673.485  32
  -8   1   3 17480.3 599.671  15
   8   1  -3 16638.1 611.938  85
   8  -1  -3 17041.9 605.127  40
  -8  -1   3 16755.4 662.281   9
   8   1  -3 16888.0 531.750  84
  -8  -1   3 16981.2 738.419  79
  -8   1   3 17799.6 602.114  14
  -8  -1   3 18862.3 649.510  14
  -8  -1   3 16174.6 549.246  15
   8  -1  -3 16952.6 607.681  84
  -7  -1   3 123570. 1393.13  15
   7   1  -3 115060. 1698.68  36
  -7  -1   3 111214. 1606.65   9
   7  -1  -3 121120. 1519.58  24
  -7  -1   3 110450. 1728.28  79
  -7   1   3 118306. 1644.96  33
   7   1  -3 120319. 1533.71  85
   7  -1  -3 119645. 1500.26  84
  -7  -1   3 121845. 1511.54  78
   7   1  -3 122944. 1325.09  84
   7  -1  -3 118919. 1480.01  40
  -7  -1   3 111711. 1502.79  10
   7  -1  -3 123856. 1484.96  86
  -7   1   3 121338. 1450.03  14
  -7  -1   3 122842. 1284.44  11
  -7   1   3 106677. 1624.17  32
  -7  -1   3 124644. 1551.35  14
  -7  -1   3 114252. 1403.30  77
  -6  -1   3 8079.29 408.232   9
  -6  -1   3 8129.44 383.873  10
   6  -1  -3 8886.72 385.494  31
  -6  -1   3 7951.91 365.344  78
   6   1  -3 8252.32 385.355  85
  -6  -1   3 8975.37 367.501  82
   6  -1  -3 8441.11 376.964  84
  -6  -1   3 7796.36 317.729  74
  -6  -1   3 8720.79 462.886  79
   6  -1  -3 8411.72 380.096  24
   6   1  -3 8295.86 317.512  74
   6   1  -3 8686.33 447.214  36
  -6  -1   3 9449.81 402.143  14
  -6   1   3 8609.90 416.722  33
  -6   1   3 9075.39 365.023  14
  -6  -1   3 8512.84 340.331  15
   6  -1  -3 8755.78 376.672  86
  -6   1   3 8277.42 431.722  32
   6   1  -3 8045.70 318.061   6
  -6  -1   3 8338.81 305.809   8
   6   1  -3 8716.98 331.635  84
  -6   1   3 8837.09 333.034  82
  -6  -1   3 8738.16 310.437  11
  -6  -1   3 8549.37 354.301  77
   5   1  -3 1501.31 161.288  85
  -5  -1   3 1411.35 131.459  15
  -5  -1   3 1470.51 154.580  14
  -5  -1   3 1352.11 180.190  79
   5  -1  -3 1492.45 151.686  24
  -5  -1   3 1437.75 145.202   5
   5  -1  -3 1397.48 148.770  86
   5   1  -3 1470.59 129.722  84
  -5  -1   3 1655.06 155.956  82
  -5  -1   3 1493.65 153.103  78
   5  -1  -3 1300.39 147.537  84
  -5  -1   3 1414.06 113.565  11
  -5  -1   3 1483.29 160.638  10
  -5  -1   3 1495.05 120.608   8
  -5   1   3 1453.24 135.749  82
  -5   1   3 1569.24 123.004  76
  -5  -1   3 1453.67 136.763  77
   5  -1  -3 1695.76 125.522  76
   5  -1  -3 1650.02 166.157   1
  -5   1   3 1566.66 144.291  14
  -5   1   3 1424.41 175.848  32
   5   1  -3 1333.77 118.988   6
  -5  -1   3 1526.21 137.504  74
   5   1  -3 1526.48 130.097  74
  -4  -1   3 33521.2 603.852  74
  -4  -1   3 36522.7 653.661  82
  -4  -1   3 33231.6 664.299  10
   4   1  -3 33407.4 495.269   6
  -4  -1   3 32515.5 633.483   5
  -4   1   3 37311.4 608.317  14
  -4  -1   3 34596.2 650.188   1
  -4   1   3 35241.9 631.787  82
  -4   1   3 34255.6 537.376  76
  -4  -1   3 32983.1 452.084  11
  -4  -1   3 36666.3 678.364  14
  -4  -1   3 34927.9 642.854  78
  -4   1   3 34869.4 668.732   2
   4  -1  -3 35604.9 674.346   8
  -4  -1   3 34117.1 542.150  15
   4  -1  -3 33958.1 655.228  84
   4   1  -3 33751.4 558.067  74
  -4  -1   3 35238.3 586.278  77
   4  -1  -3 32911.4 540.216  76
   4   1  -3 35019.4 426.742  76
   4   1  -3 33682.1 685.022  85
  -4   1   3 35198.4 656.229   8
  -4   1   3 32836.1 706.793   4
  -4  -1   3 34968.3 481.604   8
   4   1  -3 35360.1 680.608   3
  -4  -1   3 34449.7 754.531   7
  -4   1   3 35170.5 631.095  74
   4  -1  -3 33879.8 692.109   1
   4  -1  -3 34070.3 632.404  74
   3   1  -3 902042. 3345.01  85
   3   1  -3 956461. 2221.05   6
  -3  -1   3 961511. 3209.04  14
  -3  -1   3 969628. 3176.77  82
   3   1  -3 935127. 2403.09  76
  -3   1   3 951556. 3180.89  82
   3  -1  -3 957275. 3085.54  74
  -3  -1   3 957495. 2681.38  77
  -3   1   3 928074. 3002.45  74
  -3  -1   3 939587. 2123.83   8
  -3   1   3 925857. 3260.02   2
  -2  -1   3 124321. 863.996  75
  -2   1   3 124859. 1109.69   4
   2   1  -3 127107. 1051.59  74
  -2   1   3 125291. 1139.00   2
   2   1  -3 123889. 1141.37   3
   2  -1  -3 132251. 1072.22  76
   2  -1  -3 121899. 1139.52   1
  -2  -1   3 129117. 1181.53   5
   2  -1  -3 125395. 1034.69  74
  -2   1   3 134833. 1059.87  76
   2  -1  -3 127158. 1160.42   8
  -2  -1   3 131054. 1101.41   1
   2   1  -3 129037. 636.622   6
   2  -1  -3 129163. 1067.81  75
  -1   1   3 391248. 1882.35   2
  -1  -1   3 396385. 1789.28   1
  -1   1   3 408116. 1850.80  76
   1   1  -3 400323. 1927.39   3
  -1   1   3 379484. 1661.86  74
   1  -1  -3 376015. 1992.88   8
   1  -1  -3 376112. 1659.50  74
   1   1  -3 411148. 1979.70   5
   1   1  -3 405793. 1182.28  77
  -1  -1   3 391359. 1648.38  75
   0   1  -3 76127.5 777.169   3
   0   1   3 77303.2 786.821   2
   0  -1   3 77595.1 777.275  75
   0  -1   3 74072.6 710.419   1
   0  -1  -3 78974.9 833.522  76
   0  -1  -3 79535.9 621.867   4
   0   1  -3 79653.3 842.029   5
   0  -1  -3 77241.6 713.502  74
   0   1  -3 78216.1 428.080   6
   0   1   3 73613.5 731.649  74
  -1  -1  -3 37401.0 380.377   4
  -1  -1  -3 36528.9 515.534  10
   1   1   3 36070.5 498.177   2
  -1   1  -3 37513.5 565.597   5
  -1  -1  -3 34374.1 481.922  74
  -1  -1  -3 34912.1 562.312  76
   1  -1   3 33087.4 541.234  75
  -1   1  -3 36309.1 380.931   6
   1  -1   3 34292.8 442.663   1
  -2   1  -3 3590.37 150.316   6
   2   1   3 3588.61 145.710   2
  -2   1  -3 3584.25 178.016   5
   2  -1   3 3367.70 123.806   1
  -2  -1  -3 3518.11 200.731  75
  -2  -1  -3 3467.85 166.995  74
  -2   1  -3 4195.54 206.153  76
   2  -1   3 4322.90 211.806  75
  -2  -1  -3 3487.40 182.767  76
   2   1   3 3386.48 192.412  75
  -2   1  -3 3235.13 95.0698  77
  -2  -1  -3 3746.44 192.093  17
   3   1   3 883.123 64.7010   2
   3   1   3 921.658 111.613  75
   3  -1   3 877.841 104.505  83
  -3  -1  -3 1106.28 110.211  17
  -3  -1  -3 1062.44 123.660  75
  -3   1  -3 1010.98 110.651  81
  -3   1  -3 910.859 93.6420   5
  -3   1  -3 966.794 74.2144  77
  -3  -1  -3 874.970 99.0051  76
  -3   1  -3 961.213 109.382  76
   3  -1   3 934.007 108.929  75
   3   1   3 994.573 117.914  20
   3  -1   3 924.412 109.942   4
   3  -1   3 1153.94 60.7262   1
  -3  -1  -3 1158.09 81.1858   7
  -4  -1  -3 44801.2 644.240  16
   4   1   3 49007.4 761.808  85
   4  -1   3 47562.2 764.112  75
   4   1   3 49489.4 819.679  20
  -4  -1  -3 44710.4 665.908  76
   4   1   3 44779.6 343.059   5
  -4  -1  -3 48343.6 716.502  17
  -4   1  -3 48275.2 750.681  81
  -4   1  -3 47491.0 734.621  11
  -4   1  -3 49723.2 722.408   6
   4  -1   3 47786.8 780.504   4
   4  -1   3 48431.5 776.365  83
  -4   1  -3 47056.9 583.689  77
  -4   1  -3 48362.3 740.752  76
   4   1   3 44603.1 740.908  75
  -4  -1  -3 46251.8 808.739  75
  -4   1  -3 49252.1 647.873   5
  -4  -1  -3 46020.7 540.739   7
  -5  -1  -3 148069. 1193.89   3
  -5   1  -3 154878. 1532.17  27
   5   1   3 149305. 1397.62  75
   5  -1   3 161912. 1345.12  20
   5   1   3 157386. 1508.51  85
   5  -1   3 163867. 1548.77   4
  -5   1  -3 154134. 1413.43   6
  -5  -1  -3 159340. 1343.63  17
   5   1   3 162443. 1593.11  83
  -5   1  -3 175085. 1310.20  77
  -5  -1  -3 164784. 1805.05  79
  -5   1  -3 159348. 1382.74  76
  -5  -1  -3 157641. 1531.63  75
   5  -1   3 166024. 1227.95   2
   5   1   3 158686. 1566.77  20
  -5   1  -3 148479. 1407.82  81
  -5   1  -3 152753. 1474.32  11
   5  -1   3 162426. 1716.94  23
  -5   1  -3 152034. 1151.20   5
  -5   1  -3 156735. 1482.97  25
   5  -1   3 159841. 1530.74  83
   5  -1   3 160762. 1486.22  40
   5   1   3 161286. 1233.08  22
  -5  -1  -3 153456. 1148.53  74
   6  -1   3 10339.1 359.227  20
   6   1   3 10599.8 432.793  83
  -6   1  -3 10216.5 399.858  81
   6   1   3 10327.5 427.134  85
   6   1   3 10391.8 431.887  42
  -6   1  -3 10343.4 429.152  27
   6   1   3 10318.6 429.350  20
   6  -1   3 10039.1 420.157  83
  -6  -1  -3 10293.4 494.282  79
  -6  -1  -3 10694.3 529.150   9
  -6   1  -3 10606.9 365.929  77
  -6   1  -3 10151.8 392.278  87
  -6   1  -3 10934.7 422.926  25
  -6   1  -3 9298.43 412.566  11
   6  -1   3 10247.0 411.115  40
  -6  -1  -3 9673.94 381.554  13
   6   1   3 10145.7 379.083  75
  -6  -1  -3 9880.23 426.984  12
   6  -1   3 8738.81 447.397  23
  -7  -1  -3 131753. 1642.51  77
  -7   1  -3 138202. 1697.91  11
  -7  -1  -3 147198. 1979.65  79
  -7   1  -3 137794. 1525.93  87
   7  -1   3 142621. 1893.89  23
   7   1   3 138700. 1653.25  20
  -7   1  -3 132824. 1594.64  25
   7   1   3 144413. 1686.09  42
  -7   1  -3 131980. 1514.81  81
   7   1   3 143376. 1705.41  85
  -7  -1  -3 140812. 1694.29  12
  -7   1  -3 147506. 1494.62  77
  -7  -1  -3 142219. 2018.91   9
   7   1   3 144789. 1662.20  83
   7  -1   3 141026. 1653.09  83
  -7   1  -3 134021. 1631.04  27
  -7  -1  -3 144912. 1528.20  13
   7  -1   3 138317. 1611.36  40
  -8   1  -3 13603.9 575.831  11
  -8   1  -3 15284.7 590.822  27
  -8  -1  -3 15004.4 705.793   9
  -8   1  -3 13127.5 474.409  78
   8   1   3 15055.6 566.981  83
   8  -1   3 13711.6 563.075  83
  -8  -1  -3 13780.9 557.954  77
   8   1   3 14749.6 574.608  20
  -8   1  -3 13099.6 517.251  81
  -8   1  -3 14196.2 514.222  77
  -8  -1  -3 13962.2 576.138  12
  -8  -1  -3 14865.1 679.049  79
   8   1   3 13838.1 580.183  85
   8   1   3 14309.5 569.210  42
  -8   1  -3 14301.8 527.299  87
   8  -1   3 14227.3 650.707  23
  -8  -1  -3 15183.4 521.276  13
   8  -1   3 15207.9 574.441  40
  -9  -1  -3 24162.2 801.079  12
   9   1   3 22574.5 743.916  20
  -9   1  -3 24850.2 832.403  11
  -9  -1  -3 21477.4 781.008  18
   9   1   3 23563.0 766.898  42
   9  -1   3 23606.7 779.681  83
   9  -1   3 24243.0 895.099  23
  -9  -1  -3 24722.9 945.232   9
  -9   1  -3 22823.7 721.234  81
  -9  -1  -3 23312.2 904.288  79
  -9   1  -3 23145.5 704.839  87
   9  -1   3 24717.0 776.798  40
  -9   1  -3 23637.5 780.653  27
 -10  -1  -3 6959.07 530.176   9
 -10  -1  -3 6863.58 514.003  79
  10  -1   3 6551.03 443.972  83
 -10   1  -3 6378.54 391.895  87
 -10   1  -3 6739.82 419.222  81
  10   1   3 6596.88 429.902  20
 -10   1  -3 6226.58 429.574  27
  10   1   3 6658.97 430.020  42
 -10   1  -3 6325.26 422.859  25
  10  -1   3 6491.10 431.330  40
 -10  -1  -3 6664.83 452.131  12
 -11   1  -3 49325.4 1251.83  27
 -11   1  -3 48478.6 1126.64  87
 -11   1  -3 49139.4 1179.51  81
  11  -1   3 49093.5 1246.57  83
  11  -1   3 48392.4 1228.44  40
 -11   1  -3 47436.7 1199.26  25
  11   1   3 45577.7 1164.59  20
 -11  -1  -3 47548.7 1281.80  11
 -12  -1  -3 84605.3 1758.07  11
 -12   1  -3 89194.5 1720.02  15
 -12   1  -3 83900.8 1715.34  27
  12  -1   3 85162.7 1710.31  83
  12   1   3 84819.8 1633.56  20
 -12   1  -3 84655.2 1682.82  25
  12  -1   3 85579.6 1709.69  40
 -12   1  -3 85003.8 1619.39  81
 -13   1  -3 877.679 194.720  15
 -13  -1  -3 944.712 192.446  11
 -13   1  -3 931.714 210.578  27
  13   1   3 786.908 176.224  20
 -13   1  -3 937.066 207.734  25
  13  -1   3 709.612 177.081  83
 -13   1  -3 886.197 189.475  81
  13  -1   3 803.999 205.401  40
  14  -1   3 41194.2 1269.31  83
  14  -1   3 39678.5 1214.23  50
  14   1   3 44997.5 1475.24  53
  14   1   3 38799.6 1380.47  91
 -14   1  -3 41117.5 1232.06  15
 -14  -1  -3 39740.3 1226.25  25
  14  -1   3 39781.5 1253.23  72
 -14   1  -3 38945.7 1168.61  81
  14   1   3 37225.3 1227.67  47
  14   1   3 40749.5 1276.49  50
  14  -1   3 38686.5 1257.97  42
 -14   1  -3 36949.2 1200.03  25
  14  -1   3 39295.7 1248.12  40
  14  -1   3 39069.4 1347.96  91
 -14   1  -3 39250.4 1252.73  27
  15   1   3 10147.1 658.831  47
  15  -1   3 9333.65 602.444  50
  15  -1   3 8894.31 658.047  91
  15   1   3 9668.09 637.641  50
  15   1   3 10807.6 741.182  91
  15  -1   3 9625.15 635.652  42
  15  -1   3 9566.51 636.579  72
 -15   1  -3 8925.82 615.105  27
 -15  -1  -3 9508.29 610.806  25
 -15   1  -3 9774.12 630.598  25
  16   1   3 19407.3 904.918  50
  16  -1   3 18416.9 877.485  72
  16  -1   3 17796.0 916.408  91
  16   1   3 17464.4 860.960  47
  16   1   3 18503.6 954.408  91
  16  -1   3 18036.5 840.004  50
  17   1   3 2133.53 340.853  91
  17  -1   3 2269.15 323.822  72
  17  -1   3 2194.52 282.860  63
  17  -1   3 2034.59 292.039  50
  17   1   3 1939.85 303.513  47
  17  -1   3 1909.88 271.341  95
  17  -1   3 2530.59 349.457  91
  17   1   3 2184.19 305.985  50
  18  -1   3-107.600 166.020  91
  18   1   3 11.5846 96.4059  91
  18   1   3 34.4986 115.375  50
  18  -1   3 31.3835 120.545  50
  18  -1   3 175.977 90.9346  95
  18  -1   3 141.277 84.3972  63
  19  -1   3 6875.30 399.450  95
  19   1   3 6664.44 455.647  50
  19  -1   3 6060.24 406.268  50
  19   1   3 5888.22 444.201  91
  19  -1   3 6630.99 398.163  63
  19  -1   3 6192.61 452.085  91
  20  -1   3 5654.53 369.405  91
  20   1   3 5407.94 352.696  50
 -20   1  -3 5662.28 336.253  44
 -19   2   3 159.283 96.8609  61
  19  -2  -3 239.251 106.009  95
  19   2  -3 338.655 117.988  50
  19   2  -3 121.420 101.786  94
  19   2  -3 334.990 114.962  56
  19  -2  -3 280.088 102.297  63
  18   2  -3 17311.6 732.870  50
  18   2  -3 16274.3 715.226  94
 -18   2   3 16919.8 636.891  46
  18   2  -3 17275.2 745.393  56
  18  -2  -3 17446.6 724.020  95
 -18   2   3 17772.9 682.533  44
  18  -2  -3 18476.8 739.508  63
  17  -2  -3 36.4975 122.480  95
  17  -2  -3 4.68893 80.7357  90
 -17   2   3 58.2757 110.459  44
  17   2  -3 47.4593 128.090  50
  17   2  -3-64.0842 122.900  56
  17  -2  -3 122.877 114.336  63
  17   2  -3 152.841 86.4981  94
  16   2  -3 5848.46 493.893  94
  16   2  -3 6545.76 514.175  50
  16  -2  -3 6308.76 489.202  95
  16  -2  -3 6394.07 482.051  90
 -16   2   3 6761.79 502.464  44
  16  -2  -3 6493.02 497.956  63
  15   2  -3 3615.76 398.694  50
  15  -2  -3 3822.22 386.106  63
  15  -2  -3 3224.77 361.925  95
  15   2  -3 2936.24 370.119  94
  15  -2  -3 3583.90 401.607  52
 -15   2   3 3478.99 376.575  44
  15  -2  -3 3280.33 402.014  55
  14   2  -3 6084.57 518.137  94
  14  -2  -3 6735.67 557.142  52
 -14   2   3 6635.07 534.001  87
  14  -2  -3 6988.04 566.655  93
  14  -2  -3 6227.62 484.579  72
  14   2  -3 6648.58 525.119  50
  14  -2  -3 6646.80 499.240  95
  14  -2  -3 7431.45 589.601  55
  14  -2  -3 6321.99 513.809  40
 -14   2   3 6411.13 502.141  44
 -14   2   3 6194.29 532.820  27
  14   2  -3 6402.38 537.454  36
  14  -2  -3 6424.93 499.990  63
  13   2  -3 15056.4 778.742  94
  13  -2  -3 15278.1 772.766  83
  13   2  -3 14790.9 809.182  36
  13  -2  -3 15864.6 750.797  95
  13  -2  -3 15890.7 857.115  52
 -13   2   3 15346.2 763.720  44
  13   2  -3 15197.8 761.355  59
  13  -2  -3 15786.3 802.469  40
  13  -2  -3 15068.8 778.553  84
  13   2  -3 15266.9 838.623  85
  13  -2  -3 16286.2 851.348  93
 -13   2   3 15925.6 842.674  27
 -13  -2   3 15493.3 775.770  14
  13   2  -3 16066.4 781.019  50
 -13   2   3 14429.5 779.344  87
  13  -2  -3 17197.8 874.860  55
  13  -2  -3 16360.1 761.201  63
 -13  -2   3 15559.5 858.062  32
 -12   2   3 154.970 128.855  87
  12  -2  -3 32.3841 85.2716  84
  12  -2  -3 40.8841 103.454  83
 -12  -2   3 276.588 100.429  14
  12  -2  -3-2.45606 115.452  40
  12   2  -3 76.2914 112.382  85
  12   2  -3 168.590 105.079  36
 -12   2   3 243.780 149.648  27
  11   2  -3 10963.2 685.906  36
  11  -2  -3 11385.9 641.142  84
  11   2  -3 10877.8 650.614  85
  11   2  -3 11557.8 603.157  22
  11  -2  -3 10679.1 620.490  83
 -11  -2   3 12923.5 663.610  14
 -11   2   3 11225.8 703.369  33
 -11   2   3 11692.6 677.214  27
  11  -2  -3 11447.6 647.827  40
 -11   2   3 11514.5 675.708  32
  10  -2  -3 39.1767 99.4262  84
 -10   2   3 51.5225 94.7676  33
  10   2  -3 138.188 110.353  36
  10  -2  -3 49.4948 101.969  40
 -10   2   3 3.24326 116.720  87
  10   2  -3 169.729 111.888  22
 -10   2   3 24.8974 90.1435  32
  10   2  -3 111.331 94.4820  85
  10  -2  -3 60.5144 100.340  83
  10  -2  -3 108.371 86.3583  86
 -10   2   3 134.146 84.8038  27
 -10  -2   3-121.804 77.0197  14
 -10  -2   3 59.4118 91.0386  10
   9   2  -3 1753.53 232.352  22
   9   2  -3 1727.08 269.033  36
   9  -2  -3 1573.07 228.187  86
  -9   2   3 1823.97 263.779  32
  -9  -2   3 1990.39 239.519  14
   9  -2  -3 1721.62 234.711  84
  -9  -2   3 1685.98 249.787   9
  -9   2   3 1694.92 235.408  27
   9   2  -3 1849.88 251.579  85
  -9  -2   3 1606.11 235.446  10
  -9   2   3 1761.00 254.120  87
  -9   2   3 1611.28 253.371  33
   9  -2  -3 1608.29 232.109  40
   8   2  -3 295.679 134.725  36
   8  -2  -3 289.803 124.989  24
  -8  -2   3 430.963 129.945  79
   8   2  -3 242.287 115.502  85
   8  -2  -3 237.697 107.385  84
  -8   2   3 861.462 158.298  27
  -8  -2   3 464.731 134.815  10
  -8  -2   3 389.945 99.8212  78
   8  -2  -3 232.032 108.211  86
  -8  -2   3 333.207 100.017  14
  -8  -2   3 452.976 149.726   9
   8  -2  -3 317.671 105.244  43
   8   2  -3 330.565 115.874  22
  -8   2   3 563.540 149.658  87
  -8   2   3 376.270 132.833  32
  -8   2   3 488.637 144.697  33
   8  -2  -3 439.036 129.094  40
  -7   2   3 22139.9 741.959  87
  -7  -2   3 21813.4 693.766  14
   7  -2  -3 22958.2 751.450  24
   7  -2  -3 22602.3 745.419  86
   7   2  -3 20682.2 742.250  85
   7   2  -3 22344.0 739.483  22
  -7   2   3 22151.0 812.093  32
  -7  -2   3 21518.0 855.650  79
  -7  -2   3 22219.9 694.929  78
   7  -2  -3 22331.7 705.861  84
   7  -2  -3 22608.2 723.301  43
   7  -2  -3 20563.6 693.457  40
  -7   2   3 21802.2 796.393  33
  -7  -2   3 19615.8 732.407  10
   6  -2  -3 3226.35 261.441  40
  -6   2   3 2768.77 228.280  80
   6  -2  -3 3210.64 275.403  24
  -6   2   3 3116.95 267.653  87
  -6  -2   3 2472.81 260.484  10
  -6   2   3 3055.10 288.781  33
   6  -2  -3 3232.42 262.575  43
   6  -2  -3 2994.83 265.304  86
  -6  -2   3 3070.18 248.353  14
   6   2  -3 2910.04 275.400  85
   6   2  -3 2680.77 256.840  22
   6  -2  -3 2909.64 245.482  84
  -6   2   3 3093.36 296.803  32
  -6  -2   3 3068.07 244.538  78
  -6  -2   3 3180.68 245.467  82
  -5   2   3 4236.00 267.245  35
   5  -2  -3 4164.76 296.457  86
   5  -2  -3 3822.95 286.902  24
  -5   2   3 4504.73 286.879  80
   5  -2  -3 4311.39 274.387  84
  -5  -2   3 4684.71 281.079  14
   5   2  -3 4210.41 313.669  85
   5   2  -3 4191.67 305.756  22
  -5   2   3 4429.70 342.018  32
  -5   2   3 4382.67 296.093  87
  -5  -2   3 4398.02 279.836  82
  -5  -2   3 3526.91 292.594  10
  -5  -2   3 4525.04 274.897  78
   5  -2  -3 4240.73 289.562  43
   4  -2  -3 43946.9 891.358  24
  -4   2   3 41967.2 989.126  32
   4   2  -3 40982.8 766.047  25
  -4  -2   3 41440.3 751.741  29
   4  -2  -3 41496.5 767.592  84
  -4   2   3 42582.2 832.215  35
  -4  -2   3 40381.3 710.775  88
   4   2  -3 42201.2 941.817  85
  -4   2   3 40736.6 824.747  87
  -4  -2   3 40870.9 751.732  78
  -4   2   3 39683.4 824.722  80
  -4   2   3 41718.5 785.996  41
   4  -2  -3 42795.7 873.326  86
   4  -2  -3 40651.2 762.190  29
   4   2  -3 41916.9 905.644  22
   3  -2  -3 1781.02 181.301  24
  -3   2   3 1737.09 162.817  87
  -3  -2   3 1655.92 153.925  29
   3  -2  -3 1548.09 141.839  84
   3   2  -3 1721.66 186.581  22
  -3   2   3 1717.07 202.371  32
  -3  -2   3 1716.38 219.120  21
   3   2  -3 1627.21 145.062  76
  -3  -2   3 1500.11 138.757  76
   3  -2  -3 1389.47 136.212  74
   3   2  -3 1705.90 172.166  80
   3   2  -3 1704.07 189.494  28
  -3   2   3 1705.63 147.692  74
  -3  -2   3 1595.06 150.568  88
  -3   2   3 1704.64 174.705  35
  -3   2   3 1642.54 164.328  41
   3   2  -3 2066.40 215.466  85
  -3   2   3 1471.21 163.222  80
   3  -2  -3 1964.83 185.861  86
   2  -2  -3 6008.07 324.325  38
  -2  -2   3 5759.10 375.205  19
  -2   2   3 5607.08 296.373  41
  -2   2   3 5214.48 293.335  80
  -2   2   3 5878.67 243.687  74
   2   2  -3 5721.35 338.685  87
  -2   2   3 5653.97 338.715  32
  -2  -2   3 5551.95 363.579  21
   2   2  -3 5646.00 333.919  85
   2   2  -3 5479.49 310.201  22
   2   2  -3 6319.62 349.645  28
  -2  -2   3 5205.36 237.772  75
  -2  -2   3 5411.37 267.713  88
   2   2  -3 6033.65 307.846  80
  -2  -2   3 5947.25 290.941  29
   2   2  -3 6080.74 378.831  37
   2  -2  -3 6174.69 317.184  24
   2  -2  -3 5648.24 295.679  86
  -1  -2   3 1727.04 203.927  19
  -1   2   3 1689.37 176.388  80
   1   2  -3 1656.36 182.736  87
   1  -2  -3 1584.37 154.573  86
   1   2  -3 1337.67 171.410  85
   1   2  -3 1429.63 158.970  22
   1  -2  -3 1610.85 173.523  38
  -1   2   3 1444.06 156.142  41
   1   2  -3 1623.75 162.365  80
  -1  -2   3 1433.78 133.074  75
  -1  -2   3 1594.65 157.019  29
   1   2  -3 1800.56 139.255  74
  -1  -2   3 1779.40 206.943  21
   1  -2  -3 1612.61 146.410   4
   1   2  -3 1624.11 195.250  37
  -1  -2   3 1621.31 153.227  88
  -1   2   3 1537.98 178.338  32
   0  -2  -3 1385.83 158.169  17
   0   2  -3 1708.31 162.086  22
   0   2   3 1380.40 159.256  80
   0   2  -3 1627.86 176.207  87
   0  -2   3 1863.55 164.337  88
   0   2  -3 1773.12 168.485  80
   0  -2   3 1696.64 174.526  16
   0   2   3 1632.97 179.207  32
   0  -2   3 1479.72 186.803  21
   0  -2  -3 1440.91 156.378  26
   0  -2   3 1655.67 162.858  29
   0  -2  -3 1691.18 165.104   8
   0  -2   3 1446.62 183.857  19
   0  -2  -3 1538.60 138.962   4
   0   2   3 1663.60 168.622  41
   0  -2  -3 2008.82 195.922  38
   0   2  -3 2018.03 205.234  85
   0   2  -3 1615.37 193.238  37
  -1   2  -3 21275.7 643.221  85
  -1   2  -3 24314.6 587.943  80
  -1   2  -3 23238.9 540.745  22
  -1  -2  -3 24948.1 524.757   4
   1  -2   3 21559.4 487.679   3
  -1   2  -3 22649.4 611.315  87
   1   2   3 22907.3 585.817  80
  -1   2  -3 23568.5 675.026  37
   1   2   3 24746.7 681.722  32
   1   2   3 21276.1 486.384  20
  -1  -2  -3 21616.6 586.440  17
   1  -2   3 23812.3 583.151  88
   1  -2   3 22994.5 534.696  39
   1   2   3 23350.5 540.279   2
  -1  -2  -3 22488.6 608.515  26
   1   2   3 22181.7 590.303  41
  -1   2  -3 23303.0 506.323  81
   1  -2   3 22307.0 589.084  16
   2  -2   3 3345.22 186.357   3
  -2  -2  -3 3459.50 245.253  17
  -2  -2  -3 3281.68 238.932  16
  -2  -2  -3 3025.13 234.533  10
   2  -2   3 3454.64 226.095  43
  -2   2  -3 3246.76 194.836  22
   2   2   3 3348.50 188.869  85
   2  -2   3 3379.18 198.126  83
   2  -2   3 3691.69 247.071  23
   2   2   3 3231.95 234.336  22
  -2   2  -3 3724.08 233.933  80
  -2   2  -3 3156.81 238.379  87
   2   2   3 2952.60 204.132  20
   2  -2   3 3312.83 226.101  88
  -2   2  -3 3448.43 267.919  37
   2   2   3 3210.48 232.316  41
   2   2   3 3376.70 203.103   2
   2   2   3 3468.59 230.202  80
  -2   2  -3 3054.43 195.962  81
  -2  -2  -3 3300.50 247.462  26
   3  -2   3 58855.5 1005.66  23
  -3   2  -3 59820.7 917.285  80
   3   2   3 55917.4 952.696  22
   3   2   3 60468.1 872.383  85
   3  -2   3 60995.2 898.899  83
   3   2   3 59083.3 942.711  20
  -3  -2  -3 58117.4 990.464  16
  -3   2  -3 56898.8 885.999  81
  -3  -2  -3 52682.3 1019.27  10
  -3  -2  -3 58533.8 1003.53  17
   3  -2   3 60601.2 988.760  43
   3  -2   3 59203.4 960.356  88
   3   2   3 58773.0 981.898  41
  -3   2  -3 57239.5 1070.30  37
   3   2   3 56757.2 902.194  80
  -3   2  -3 57690.0 1006.15  87
  -4   2  -3 3744.42 273.480  87
  -4  -2  -3 3917.58 273.984  17
   4  -2   3 4396.17 273.278  88
   4   2   3 4037.18 251.666  85
   4   2   3 4381.03 274.596  22
  -4   2  -3 3993.99 241.685  80
   4   2   3 3863.49 238.993  80
  -4  -2  -3 3877.74 306.017  10
   4  -2   3 3769.35 250.045  83
  -4   2  -3 4396.30 267.273  25
  -4  -2  -3 4132.23 277.518  16
   4  -2   3 4110.68 281.495  43
   4   2   3 4249.93 277.148  20
  -4   2  -3 4162.13 304.755  37
   4   2   3 4344.86 274.534  41
  -4   2  -3 3910.43 249.873  81
   4  -2   3 4153.27 290.228  23
   4  -2   3 3815.86 237.703  40
   5  -2   3 63826.3 1068.64  83
   5   2   3 66320.1 1068.03  22
   5  -2   3 58864.9 1107.67  43
  -5  -2  -3 68052.6 1129.50  16
   5   2   3 65501.0 1077.91  85
  -5   2  -3 66194.0 1064.64  25
  -5   2  -3 61505.1 1028.91  81
  -5   2  -3 62917.8 1135.81  87
  -5  -2  -3 58809.5 1247.96  10
   5  -2   3 63811.9 1058.12  88
   5  -2   3 58232.0 1138.25  23
  -5  -2  -3 64697.9 1118.41  17
   5   2   3 67316.9 1056.67  41
   5   2   3 61647.9 1097.72  20
   5  -2   3 64346.6 1035.97  40
  -5   2  -3 63020.5 1195.79  37
   6   2   3 170.575 72.5693  22
   6   2   3 177.160 86.5165  85
  -6  -2  -3 188.732 76.3528  16
  -6   2  -3 824.168 134.668  25
  -6  -2  -3 256.188 83.1437  17
   6  -2   3 166.462 81.8437  83
  -6   2  -3 355.390 119.233  37
  -6  -2  -3 417.130 117.193  10
   6  -2   3 174.704 80.2134  88
   6  -2   3 132.092 101.105  23
   6   2   3 1056.42 162.743  20
  -6   2  -3 133.609 85.7371  87
   6  -2   3 177.852 74.5448  40
  -6   2  -3 231.243 84.5051  81
  -7   2  -3 91.6297 61.3759  25
  -7  -2  -3 183.344 114.643  79
   7  -2   3 89.5860 64.9341  40
  -7   2  -3 15.8638 59.9159  81
   7  -2   3 241.249 100.382  83
  -7   2  -3 216.240 97.6083  87
  -7  -2  -3 152.211 62.2293  16
   7  -2   3 101.894 73.6172  88
  -7  -2  -3 109.967 90.0418  10
   7   2   3 191.237 78.5079  22
   7   2   3 289.136 109.435  85
   7  -2   3 0.46408 102.318  23
  -7  -2  -3 226.165 76.2482  17
  -7   2  -3 283.268 118.055  37
   7   2   3 165.813 94.7018  20
  -8   2  -3 14384.1 587.442  25
  -8   2  -3 12888.7 623.265  27
  -8  -2  -3 15171.7 596.934  17
  -8   2  -3 13693.5 597.915  87
   8   2   3 14042.5 615.605  85
   8  -2   3 14918.3 627.291  83
  -8   2  -3 13548.0 571.630  81
  -8  -2  -3 13592.7 734.002   9
  -8  -2  -3 13354.1 711.945  79
   8   2   3 13635.6 612.073  20
   8  -2   3 13787.8 590.835  40
  -8  -2  -3 11997.9 675.963  10
   8  -2   3 14712.5 701.063  23
   9  -2   3 8721.81 498.754  40
  -9   2  -3 9041.66 496.081  25
  -9  -2  -3 8757.36 612.573   9
   9  -2   3 7958.00 556.387  23
  -9  -2  -3 9511.02 486.023  17
   9  -2   3 7847.73 487.785  83
  -9  -2  -3 7638.24 570.353  10
  -9   2  -3 8306.48 479.157  81
   9   2   3 9686.96 550.427  85
  -9   2  -3 8870.97 537.735  27
   9   2   3 8520.35 515.044  20
  -9  -2  -3 9171.80 541.339  12
  -9  -2  -3 9938.33 516.046  13
  -9   2  -3 8469.98 497.649  87
  10  -2   3 21668.9 822.782  40
 -10   2  -3 20221.5 849.598  27
  10   2   3 20504.4 844.634  85
 -10   2  -3 20439.2 800.960  87
  10  -2   3 22767.1 958.514  23
 -10   2  -3 20205.3 772.388  81
 -10  -2  -3 19879.4 944.175  10
  10   2   3 19086.0 793.286  20
 -10  -2  -3 22618.2 884.783  12
 -10   2  -3 21182.0 790.077  25
 -10  -2  -3 22427.4 794.402  13
  11  -2   3 9742.29 581.658  40
 -11   2  -3 8956.21 553.522  87
 -11  -2  -3 9777.73 605.291  12
  11  -2   3 10032.8 599.518  83
 -11   2  -3 9506.41 602.332  27
 -11   2  -3 9379.00 556.955  81
  11  -2   3 10535.9 674.664  23
 -11   2  -3 9275.05 553.868  25
  11   2   3 9781.68 595.748  20
  12   2   3 8292.78 559.727  20
  12  -2   3 9639.85 600.890  40
 -12   2  -3 8822.47 552.851  81
  12  -2   3 9054.46 592.226  83
 -12  -2  -3 8985.12 585.011  11
 -12   2  -3 9241.83 577.238  25
 -12   2  -3 8539.34 557.349  87
 -12   2  -3 8311.66 586.399  27
  13   2   3 10841.4 656.160  94
  13  -2   3 11847.7 723.100  55
  13  -2   3 11669.3 741.338  91
 -13   2  -3 11139.2 638.320  87
  13  -2   3 11057.4 663.416  40
  13   2   3 10487.0 640.934  50
  13  -2   3 11475.1 675.762  83
  13   2   3 12067.5 688.853  47
 -13   2  -3 10655.1 675.769  37
  13  -2   3 11315.1 663.152  72
  13   2   3 10655.2 750.680  91
  13   2   3 11141.2 671.951  56
 -13   2  -3 11169.5 636.882  81
  13   2   3 12966.2 796.193  53
  13   2   3 10441.9 636.301  20
 -13   2  -3 10960.0 643.738  25
  14  -2   3 5358.95 520.588  91
  14   2   3 4776.06 451.379  50
 -14   2  -3 4901.16 433.441  25
  14   2   3 4307.85 481.698  91
  14   2   3 5330.91 527.554  53
 -14   2  -3 4515.87 413.666  87
  14  -2   3 5678.08 514.372  55
 -14   2  -3 4719.23 448.741  57
  14   2   3 5017.40 459.515  94
  14   2   3 4491.25 435.994  47
  14  -2   3 4879.33 454.373  72
 -14   2  -3 4941.71 463.643  37
  14  -2   3 4732.68 439.200  40
  14   2   3 4229.95 431.247  56
  15  -2   3 792.333 240.943  91
  15   2   3 638.139 193.316  91
 -15   2  -3 954.663 203.448  57
  15  -2   3 768.290 212.244  55
 -15   2  -3 786.626 182.943  92
  15  -2   3 591.108 192.765  72
  15   2   3 832.199 214.091  94
  15   2   3 590.970 190.430  47
  15   2   3 476.524 165.050  56
  15   2   3 967.354 219.250  50
  15   2   3 742.567 249.783  53
  16  -2   3 5343.11 474.246  55
  16  -2   3 4721.66 443.601  72
  16   2   3 4915.99 442.772  56
  16   2   3 4316.51 414.966  47
  16   2   3 4911.12 443.376  94
 -16   2  -3 4210.36 379.654  92
  16   2   3 4749.90 431.375  50
  16  -2   3 4397.56 451.129  91
  17  -2   3 810.923 215.953  72
  17   2   3 901.740 200.312  50
  17   2   3 828.768 197.182  94
  17   2   3 902.791 191.458  56
  17  -2   3 673.570 201.520  91
  17   2   3 561.815 179.636  47
  18  -2   3 3556.29 350.184  91
  18  -2   3 3549.21 329.882  95
  18   2   3 4385.04 366.554  50
  18   2   3 3342.14 322.810  94
  18   2   3 4176.69 340.310  56
  18  -2   3 3222.80 314.611  63
  19   2   3 6471.09 376.531  50
 -19   2  -3 5763.76 381.719  44
  19  -2   3 5917.95 394.346  91
  19  -2   3 5988.34 369.710  63
  19  -2   3 6549.87 384.435  95
 -18   3   3 2725.18 249.301  61
  18  -3  -3 2875.01 248.578  90
  18  -3  -3 2559.60 243.080  95
  18   3  -3 2805.32 280.578  94
 -18   3   3 2996.16 263.940  44
 -18   3   3 2743.69 240.378  46
  18   3  -3 2853.79 279.689  56
  18  -3  -3 2625.19 240.570  63
  17   3  -3 12735.7 634.869  94
  17  -3  -3 11988.4 568.912  63
 -17   3   3 12920.3 604.981  61
  17   3  -3 12552.9 637.721  56
 -17   3   3 12501.5 582.846  46
 -17   3   3 12561.7 601.540  44
  17  -3  -3 12697.8 588.078  95
  17  -3  -3 12515.8 592.474  90
  16  -3  -3 16123.9 727.911  90
  16  -3  -3 17378.6 819.048  55
 -16   3   3 17748.1 776.812  61
  16  -3  -3 17554.4 734.401  95
  16   3  -3 16971.5 785.041  94
  16  -3  -3 19436.8 812.125  93
 -16   3   3 17082.9 774.643  44
  16   3  -3 17717.0 811.711  56
  16  -3  -3 17806.2 740.167  63
  15  -3  -3 23310.4 982.733  55
  15   3  -3 20817.6 917.363  94
  15  -3  -3 21946.2 931.680  52
  15   3  -3 21298.4 936.844  56
  15  -3  -3 23222.6 878.394  95
 -15   3   3 22998.7 941.873  44
  15  -3  -3 22475.2 869.468  63
  15  -3  -3 23799.3 977.892  93
  14   3  -3 76.9347 132.957  59
  14  -3  -3 203.298 135.292  55
 -14   3   3 59.6148 81.1066  92
  14  -3  -3 197.989 124.189  95
  14   3  -3 22.0478 124.238  56
  14  -3  -3 308.442 160.690  93
 -14   3   3 288.361 135.084  44
  14   3  -3 85.1670 130.253  94
  14  -3  -3-32.0158 101.865  52
  14  -3  -3 411.510 129.579  63
  13  -3  -3-19.9483 94.3078  93
  13  -3  -3 27.8454 130.828  52
  13   3  -3 155.322 122.068  89
 -13   3   3-41.8958 99.1801  44
  13  -3  -3 349.607 135.927  55
 -13   3   3 114.464 104.532  87
  13   3  -3-20.1184 124.534  59
 -13   3   3-79.8206 59.9945  92
  13   3  -3 35.0791 102.954  94
  13   3  -3 146.941 90.2021  36
 -13   3   3 203.192 124.405  37
  13  -3  -3 94.0075 113.077  95
  13  -3  -3 403.215 128.409  40
  13  -3  -3 197.473 109.575  63
 -12   3   3 453.280 163.847  87
  12  -3  -3 677.162 159.887  95
  12   3  -3 757.219 200.885  94
  12   3  -3 743.009 205.340  36
 -12   3   3 656.228 159.879  92
 -12   3   3 655.602 182.221  44
  12   3  -3 880.227 226.701  89
  12   3  -3 246.917 95.9133  59
  12  -3  -3 349.806 142.598  93
  12  -3  -3 541.376 173.728  55
  12  -3  -3 739.663 169.725  40
 -11   3   3 53310.4 1461.34  44
  11   3  -3 51968.3 1466.09  94
 -11   3   3 50075.6 1457.24  87
  11  -3  -3 57514.7 1552.56  93
  11   3  -3 53516.5 1490.95  85
  11   3  -3 55898.3 1415.23  22
 -11   3   3 55883.7 1435.23  92
  11   3  -3 57931.9 1538.60  89
  11  -3  -3 52684.0 1452.79  83
  11   3  -3 55731.3 1558.95  36
 -11  -3   3 45992.8 1586.89  19
  11  -3  -3 53505.0 1411.40  84
  11   3  -3 58704.1 1538.44  59
 -11  -3   3 49177.7 1615.31  21
  11  -3  -3 53591.2 1441.53  40
  11  -3  -3 56477.3 1514.98  55
 -11   3   3 55090.1 1547.59  32
  10   3  -3 53777.5 1531.77  36
 -10   3   3 49696.1 1426.18  87
  10  -3  -3 53371.3 1356.51  84
 -10   3   3 54826.9 1549.63  32
 -10  -3   3 47208.5 1578.88  21
  10   3  -3 54300.9 1398.23  22
  10  -3  -3 52902.5 1420.41  83
 -10  -3   3 48674.5 1626.54  19
  10   3  -3 52169.9 1446.17  85
  10  -3  -3 53066.7 1387.19  40
   9   3  -3 7441.12 517.336  22
  -9  -3   3 6910.54 618.777  19
  -9   3   3 8090.40 595.506  32
   9   3  -3 7152.13 528.992  85
  -9   3   3 7789.51 551.299  87
   9  -3  -3 8727.65 580.183  86
   9  -3  -3 7920.00 540.100  83
   9   3  -3 8239.10 606.439  36
  -9  -3   3 7755.43 631.313  21
   9  -3  -3 7372.39 504.316  40
  -9  -3   3 8164.92 494.699  39
   9  -3  -3 7817.19 551.375  43
  -8   3   3 26629.0 971.074  87
   8  -3  -3 28233.1 982.675  86
   8   3  -3 25847.1 970.530  85
   8   3  -3 26587.2 948.140  22
  -8  -3   3 28529.1 1168.96  21
  -8   3   3 25957.0 1038.89  32
  -8  -3   3 28290.3 1185.97  19
   8  -3  -3 28550.5 1006.20  43
   8  -3  -3 28032.6 927.028  40
  -7   3   3 487.585 155.469  32
   7  -3  -3 222.589 120.889  86
  -7   3   3 95.6746 90.3080  37
  -7   3   3 173.065 121.405  87
   7  -3  -3 384.526 126.180  43
   7   3  -3 256.320 123.517  22
  -7  -3   3 301.117 144.748  21
  -7  -3   3 498.196 186.854  19
   7  -3  -3 431.850 137.097  24
   7  -3  -3 328.684 113.303  40
   6   3  -3 26881.4 930.917  85
  -6   3   3 26923.1 981.363  37
  -6   3   3 26182.3 832.428  80
   6  -3  -3 29309.6 922.857  86
  -6   3   3 28530.3 1029.76  32
   6   3  -3 27993.1 934.191  22
   6  -3  -3 26863.0 921.253  43
  -6  -3   3 26019.9 1046.84  21
  -6   3   3 25115.7 876.250  87
  -6  -3   3 26644.8 816.605  82
   6  -3  -3 29467.8 925.399  24
  -6  -3   3 25513.2 1063.54  19
   5  -3  -3 4283.54 351.340  24
  -5  -3   3 4567.43 441.950  19
  -5   3   3 4361.27 339.172  80
  -5   3   3 4897.13 423.344  32
  -5   3   3 4795.77 365.106  87
   5   3  -3 4724.37 389.790  85
   5   3  -3 3752.68 342.463  22
  -5  -3   3 4072.17 409.344  21
  -5   3   3 4413.63 384.584  37
   5  -3  -3 4851.05 371.201  86
  -5  -3   3 4260.05 322.169  29
   5  -3  -3 4557.76 339.778  88
  -5   3   3 4644.42 336.373  41
   5  -3  -3 4530.80 374.132  43
  -4   3   3 70897.1 1429.17  37
  -4  -3   3 65202.1 1583.65  19
   4   3  -3 68973.9 1302.74  80
   4  -3  -3 77111.2 1389.51  24
  -4   3   3 75077.8 1588.16  32
  -4  -3   3 74009.0 1236.09  88
   4   3  -3 69701.9 1424.53  85
  -4   3   3 70848.0 1291.63  87
  -4  -3   3 71378.7 1552.47  16
  -4  -3   3 65943.7 1550.22  21
  -4   3   3 70028.8 1333.22  80
   4  -3  -3 73809.6 1360.61  86
  -4  -3   3 74474.2 1307.68  29
   4  -3  -3 77570.8 1396.64  29
  -4   3   3 71528.6 1307.80  41
   4   3  -3 72524.6 1418.67  22
  -3  -3   3 30660.3 1057.19  19
  -3  -3   3 31879.9 817.703  88
  -3   3   3 31222.9 871.498  41
   3   3  -3 29841.3 842.188  80
  -3   3   3 29126.5 846.899  80
   3  -3  -3 33185.7 892.572  24
   3   3  -3 29855.9 915.571  85
  -3  -3   3 29994.8 983.320  16
   3  -3  -3 31189.7 844.660  86
  -3   3   3 33977.7 1056.77  32
   3  -3  -3 34074.8 924.066  29
  -3  -3   3 32244.0 858.833  29
  -3  -3   3 30947.3 1037.85  21
   3   3  -3 31288.7 916.674  22
  -2  -3   3 441.125 158.502  19
   2   3  -3 742.176 151.488  28
   2   3  -3 691.081 182.858  37
  -2  -3   3 1131.06 164.924  88
   2   3  -3 608.176 138.203  80
  -2   3   3 732.214 148.788  80
  -2  -3   3 584.817 145.108  16
  -2  -3   3 698.522 140.502  29
  -2   3   3 527.925 132.328  41
   2   3  -3 703.013 156.256  22
  -2   3   3 566.934 159.627  32
   2  -3  -3 636.998 126.265  86
  -2  -3   3 710.485 178.613  21
   2  -3  -3 593.512 133.012  29
   2   3  -3 550.427 142.482  85
   2   3  -3 686.126 152.144  87
   2  -3  -3 1240.46 172.997  24
   1  -3  -3 16964.2 611.473  24
  -1   3   3 18995.1 781.028  32
   1   3  -3 17377.3 653.239  22
   1  -3  -3 17891.2 682.632  29
   1   3  -3 18428.3 709.679  87
   1   3  -3 17272.2 760.152  37
   1  -3  -3 17966.5 696.689  38
   1   3  -3 16910.7 672.670  85
   1   3  -3 18395.2 697.529  28
  -1   3   3 17126.8 643.081  80
   1   3  -3 17039.7 628.324  80
  -1  -3   3 16504.1 593.555  88
  -1  -3   3 17465.0 638.752  29
   1  -3  -3 17682.6 589.118  86
  -1   3   3 18042.4 658.510  41
  -1  -3   3 16549.8 696.857  16
   0  -3  -3 57.0432 72.7342  24
   0   3  -3 102.546 103.104  37
   0  -3   3 102.073 73.9124  88
   0   3  -3 56.5409 75.4002  80
   0   3   3-36.9887 77.2601  80
   0  -3   3 300.751 124.407  16
   0   3  -3 253.990 95.8428  22
   0  -3  -3 329.676 115.741  29
   0  -3  -3 82.5244 87.8406  17
   0  -3   3 145.555 88.2045  29
   0   3  -3 80.3882 63.9500  28
   0  -3   3 209.336 87.5492  43
   0   3  -3 129.417 84.4937  85
   0   3  -3 44.5444 87.9135  87
   0  -3  -3 3.73156 78.8372  38
   0   3   3 40.8287 77.7200  41
   1  -3   3 2835.82 247.324  43
  -1   3  -3 3000.16 289.636  85
   1  -3   3 2869.47 239.979  39
  -1  -3  -3 2742.59 267.268  17
  -1  -3  -3 2976.24 294.872  38
  -1   3  -3 2826.05 314.911  37
   1  -3   3 3166.40 270.899  88
  -1   3  -3 2673.13 274.011  87
   1   3   3 2755.35 263.355  80
  -1   3  -3 2669.53 243.552  22
  -1   3  -3 2845.69 258.675  80
   1   3   3 2679.97 264.691  41
  -2  -3  -3 10839.2 504.288  26
  -2   3  -3 10907.4 544.933  87
  -2  -3  -3 11080.6 540.602  17
  -2   3  -3 10531.0 491.026  80
  -2   3  -3 10389.1 541.215  85
   2   3   3 10989.9 513.313  80
  -2   3  -3 11269.5 607.352  37
   2  -3   3 10737.0 489.045  43
   2   3   3 10768.1 520.305  41
  -2  -3  -3 10955.9 562.239  38
   2  -3   3 11731.7 471.556  39
   2  -3   3 10298.8 485.942  88
  -3  -3  -3 21205.5 757.772  17
   3   3   3 21766.7 759.131  22
   3  -3   3 21215.5 738.431  23
  -3   3  -3 20283.7 771.425  85
   3  -3   3 20948.5 693.699  88
  -3   3  -3 20864.6 754.167  87
   3   3   3 20587.9 699.404  80
  -3   3  -3 22115.4 696.777  80
   3  -3   3 20642.9 700.823  43
   3   3   3 19504.1 702.062  41
  -3  -3  -3 20326.1 776.858  38
  -3   3  -3 20342.0 813.733  37
  -4   3  -3 90698.5 1725.96  37
   4  -3   3 92739.5 1470.80  88
  -4  -3  -3 93949.7 1629.02  17
  -4  -3  -3 89941.1 1662.14  38
   4   3   3 97203.8 1506.47  80
   4   3   3 91432.9 1559.79  22
   4   3   3 94130.6 1538.51  41
   4  -3   3 90814.9 1580.87  23
  -4   3  -3 87650.8 1641.62  85
  -4   3  -3 89466.4 1418.66  80
  -4   3  -3 88332.4 1566.60  87
   4  -3   3 91623.5 1528.59  43
  -4  -3  -3 95956.5 1648.32  16
   4   3   3 87844.1 1409.92  20
   5  -3   3 2425.39 284.871  23
   5  -3   3 2483.98 257.643  88
   5   3   3 2382.31 258.753  41
  -5   3  -3 2374.07 234.923  80
   5  -3   3 2184.05 259.284  43
  -5   3  -3 2032.18 257.474  87
  -5  -3  -3 2376.72 270.314  16
   5   3   3 2631.08 248.278  85
   5  -3   3 2435.41 241.357  83
  -5   3  -3 2188.29 289.404  37
   5   3   3 2491.63 269.942  22
   5   3   3 2178.52 229.902  80
   5   3   3 1871.22 226.334  20
  -5  -3  -3 1989.90 250.693  17
  -6   3  -3 1921.56 261.095  87
   6  -3   3 2082.04 245.725  88
  -6   3  -3 2247.37 296.515  37
   6   3   3 2048.27 249.205  22
   6  -3   3 2129.42 241.778  83
  -6  -3  -3 2372.60 272.232  16
  -6  -3  -3 1922.84 282.051  10
  -6  -3  -3 2302.12 273.783  17
   6   3   3 2110.24 251.545  85
  -6   3  -3 2123.86 228.801  81
   6   3   3 2417.92 263.437  41
   6   3   3 2077.19 251.862  20
   6  -3   3 2653.58 308.635  23
  -7  -3  -3 10221.0 655.486  10
  -7   3  -3 10382.2 632.176  37
  -7  -3  -3 12102.0 615.405  16
   7  -3   3 11542.3 576.725  83
   7   3   3 10755.1 562.784  85
  -7  -3  -3 11441.2 612.669  17
  -7   3  -3 10737.9 535.590  81
   7   3   3 10076.2 559.861  20
   7   3   3 11140.2 577.870  22
   7  -3   3 10975.5 555.563  88
   7  -3   3 11578.3 653.622  23
  -7   3  -3 11064.8 607.053  87
   8  -3   3 33956.4 1171.57  23
   8   3   3 33892.6 1017.61  22
   8  -3   3 33988.1 1031.79  83
  -8   3  -3 33214.5 974.820  81
   8   3   3 33879.7 1042.00  85
   8   3   3 34034.3 1061.32  20
  -8  -3  -3 35945.5 1092.26  17
  -8   3  -3 33275.1 1146.73  37
   9  -3   3 14015.9 695.410  83
   9  -3   3 14232.2 795.395  23
   9   3   3 13658.8 702.141  85
   9   3   3 14204.0 717.779  20
  -9  -3  -3 14207.2 696.545  17
  -9   3  -3 14114.7 661.793  81
  -9   3  -3 14893.9 789.405  37
 -10   3  -3 5569.79 496.030  37
 -10   3  -3 5876.32 474.264  87
  10   3   3 5508.71 466.247  20
  10   3   3 5298.02 463.580  85
  10  -3   3 5519.44 449.064  83
 -10   3  -3 5146.64 417.459  81
 -10  -3  -3 5294.20 465.316  12
 -10  -3  -3 5730.36 454.774  13
 -10  -3  -3 5645.97 442.905  17
  10  -3   3 6305.71 469.655  40
  10  -3   3 5872.49 535.678  23
  11  -3   3 8369.28 623.079  91
  11   3   3 9071.41 607.157  71
  11  -3   3 8932.89 573.961  40
  11   3   3 10378.5 659.094  56
 -11   3  -3 10140.6 645.238  92
  11   3   3 9309.12 583.414  47
  11   3   3 9178.53 605.486  20
 -11   3  -3 8762.82 633.232  57
  11   3   3 10521.3 692.851  53
 -11   3  -3 8867.09 594.297  87
 -11   3  -3 9118.99 597.838  65
 -11   3  -3 8935.34 558.854  81
  11  -3   3 9665.38 604.452  72
 -11  -3  -3 8336.80 552.284  13
  11  -3   3 9454.54 599.106  83
  11  -3   3 10399.0 682.181  55
  11   3   3 9254.71 630.108  94
 -11   3  -3 9073.99 642.379  37
 -12   3  -3 2559.69 355.341  37
 -12   3  -3 2921.30 360.985  92
  12   3   3 3389.13 417.560  53
  12   3   3 2598.73 345.863  94
 -12   3  -3 2966.39 352.135  87
  12  -3   3 3040.48 385.368  55
  12  -3   3 3254.12 361.262  72
  12   3   3 3111.95 345.283  47
  12   3   3 2764.72 362.295  56
  12  -3   3 3299.69 412.035  91
 -12   3  -3 3027.86 382.170  57
  12  -3   3 3028.88 344.640  40
 -12   3  -3 3111.90 356.327  65
  13   3   3 8073.30 606.378  56
 -13   3  -3 8423.82 625.783  57
  13   3   3 8291.99 617.029  94
  13  -3   3 8558.78 587.010  72
  13   3   3 8567.13 655.594  53
  13  -3   3 7900.85 615.917  91
 -13   3  -3 8490.08 575.267  87
 -13   3  -3 7583.89 577.782  37
  13  -3   3 9774.76 676.937  55
 -13   3  -3 8855.58 583.808  65
 -13   3  -3 8396.07 597.606  92
  13   3   3 8451.17 576.305  47
  14  -3   3 862.781 231.578  91
  14   3   3 481.805 161.801  56
 -14   3  -3 350.627 149.059  57
  14  -3   3 992.339 223.620  55
  14   3   3 527.070 209.635  53
  14   3   3 662.484 181.850  94
  14   3   3 703.737 175.924  47
 -14   3  -3 1364.13 255.910  92
  14  -3   3 439.179 174.052  72
 -14   3  -3 673.974 166.980  65
 -15   3  -3 12749.7 709.860  57
  15  -3   3 12728.6 730.785  91
 -15   3  -3 12780.5 690.149  92
  15   3   3 13565.8 768.948  53
  15  -3   3 12664.5 675.190  72
  15   3   3 13245.9 725.493  56
 -15   3  -3 12998.2 746.038  44
  15   3   3 12678.2 663.748  47
  15   3   3 12591.8 709.800  94
  15  -3   3 13178.4 748.273  55
  16   3   3 2445.41 309.273  94
  16  -3   3 2491.47 318.159  91
 -16   3  -3 2504.70 288.026  57
  16   3   3 2604.75 322.229  56
 -16   3  -3 2606.45 294.540  92
  16  -3   3 2759.74 321.022  72
  16   3   3 2356.26 294.842  47
  16   3   3 2962.86 353.688  53
 -16   3  -3 2450.09 324.747  44
  16  -3   3 3344.01 358.033  55
  17  -3   3 266.882 133.850  91
 -17   3  -3 195.085 91.9264  92
  17  -3   3 210.795 110.644  55
  17   3   3 247.667 124.312  47
  17  -3   3 616.377 166.553  72
  17  -3   3 119.678 101.134  95
  17  -3   3 121.425 93.0533  63
 -17   3  -3 282.448 123.060  44
  17   3   3 258.791 133.557  94
  18  -3   3 3548.73 285.457  95
  18  -3   3 3739.54 288.636  63
 -18   3  -3 4031.52 315.915  44
  18  -3   3 4110.66 304.259  91
 -16   4   3 525.933 105.161  92
  16   4  -3 444.662 126.999  94
  16  -4  -3 366.548 117.025  90
 -16   4   3 485.139 127.650  44
  16  -4  -3 645.244 134.433  93
 -16   4   3 442.825 116.374  46
  16   4  -3 255.477 104.301  56
  15   4  -3 155.333 91.9425  56
  15   4  -3 34.7166 128.718  94
 -15   4   3 260.912 124.504  46
 -15   4   3 185.818 125.229  44
  15  -4  -3 237.280 97.6676  52
  15  -4  -3 147.322 105.808  90
  15  -4  -3 360.045 124.958  55
  15  -4  -3 284.106 114.958  93
 -15   4   3 139.584 94.9229  92
 -14   4   3 5543.98 427.522  92
  14  -4  -3 5924.70 461.918  55
  14  -4  -3 5433.45 441.709  52
 -14   4   3 5621.99 436.393  46
  14   4  -3 5550.00 461.615  94
 -14   4   3 5360.51 458.364  44
  14  -4  -3 5823.65 470.966  93
  14   4  -3 5395.10 456.200  56
  13   4  -3 2266.75 321.414  59
  13  -4  -3 2591.43 333.083  55
  13   4  -3 1885.56 289.467  94
  13   4  -3 2756.66 342.851  89
 -13   4   3 1902.45 270.964  46
  13   4  -3 1992.41 299.415  56
  13  -4  -3 2374.24 328.055  93
 -13   4   3 1834.78 281.741  44
 -13   4   3 2341.66 298.573  92
  13  -4  -3 2005.11 293.411  52
 -12   4   3 4767.04 434.492  92
  12   4  -3 4217.26 439.081  56
  12  -4  -3 4084.23 426.149  93
  12   4  -3 4012.37 428.323  89
  12   4  -3 4525.06 441.889  94
  12  -4  -3 3900.47 405.219  55
 -12   4   3 4515.67 418.408  46
 -12   4   3 3887.07 418.017  44
  12   4  -3 3899.21 414.192  59
  12   4  -3 5613.99 492.598  53
  11   4  -3 638.585 170.913  56
  11  -4  -3 107.043 146.589  93
 -11   4   3 315.357 147.376  44
  11   4  -3 463.435 166.957  89
  11   4  -3 265.426 146.306  94
  11   4  -3 524.083 173.098  53
  11  -4  -3 411.982 145.612  55
 -11   4   3 459.958 158.591  92
 -11   4   3 136.104 124.162  46
  11   4  -3 360.229 154.282  59
 -10   4   3 2464.44 366.584  32
  10   4  -3 2243.94 320.964  53
 -10   4   3 1952.29 359.343  37
  10  -4  -3 2247.34 308.481  55
  10   4  -3 2260.68 314.812  36
 -10   4   3 2058.93 297.260  46
 -10   4   3 2282.57 320.405  92
  10  -4  -3 1971.23 295.463  93
 -10   4   3 1878.53 291.833  44
  10  -4  -3 2570.79 380.750  54
  10  -4  -3 2054.08 295.484  69
  10   4  -3 2395.81 333.623  89
  10   4  -3 2331.76 332.117  59
 -10   4   3 1876.55 297.762  87
 -10  -4   3 1982.10 266.808  39
   9  -4  -3 8680.21 608.069  69
   9  -4  -3 8553.62 635.252  43
   9  -4  -3 9088.18 603.909  55
  -9   4   3 9007.24 631.638  87
  -9   4   3 8766.03 552.198  98
   9  -4  -3 8832.11 672.708  54
  -9   4   3 9511.76 720.082  37
   9   4  -3 9711.42 640.715  59
   9   4  -3 8517.78 623.155  36
   9  -4  -3 9238.72 633.551  93
   9   4  -3 9035.60 628.787  53
  -9   4   3 8988.91 629.754  44
  -9   4   3 9606.54 703.570  32
  -9   4   3 9442.99 617.545  92
  -9   4   3 8153.32 555.634  46
  -9   4   3 8441.69 560.278  58
   9   4  -3 9303.04 640.759  89
  -9  -4   3 8676.41 549.542  39
   8   4  -3 6568.13 523.830  59
  -8   4   3 6150.50 470.432  98
   8  -4  -3 6809.64 531.658  93
  -8   4   3 7016.54 530.277  92
  -8  -4   3 6015.23 570.230  19
  -8  -4   3 5759.69 544.076  21
  -8   4   3 6232.51 582.615  37
  -8   4   3 6778.48 597.440  32
   8   4  -3 5910.53 491.247  85
   8  -4  -3 6061.76 492.059  83
   8   4  -3 6805.55 549.224  53
   8   4  -3 6657.69 529.062  89
   8  -4  -3 6651.92 504.877  55
  -8   4   3 6100.46 516.123  44
  -8   4   3 5741.09 463.546  46
  -8   4   3 6207.49 484.232  58
   8  -4  -3 6160.67 524.494  43
   8  -4  -3 6239.43 503.692  69
   8   4  -3 6210.73 506.816  22
   8  -4  -3 6327.38 558.038  54
  -8  -4   3 5930.24 458.722  39
  -7  -4   3 640.318 160.277  39
  -7   4   3 319.834 133.008  46
   7   4  -3 628.570 194.429  85
   7   4  -3 724.199 188.643  59
  -7  -4   3 979.779 237.974  19
   7   4  -3 440.982 145.729  89
  -7   4   3 393.448 139.391  58
   7  -4  -3 536.417 185.572  54
   7  -4  -3 304.882 148.747  93
  -7   4   3 547.410 197.176  32
   7   4  -3 487.175 161.964  53
  -7  -4   3 454.429 162.139  16
  -7  -4   3 280.232 145.333  21
   7   4  -3 550.092 158.433  22
  -7   4   3 592.214 167.976  44
  -7   4   3 516.340 149.862  98
  -7   4   3 423.516 131.448  92
   7  -4  -3 442.787 167.422  83
   7  -4  -3 493.540 165.309  86
   7  -4  -3 410.971 150.521  43
   7   4  -3 835.243 178.004  48
  -6  -4   3 262.986 123.013  16
  -6   4   3 114.265 87.3985  80
   6   4  -3 100.937 118.160  22
  -6  -4   3 32.7841 86.6483  82
   6  -4  -3-264.008 129.762  86
   6  -4  -3 91.8144 84.1755  43
  -6   4   3-192.619 135.097  32
  -6  -4   3 318.286 147.940  21
  -6  -4   3 110.584 120.337  19
   6   4  -3 5.65204 127.334  85
   5   4  -3 1437.50 252.177  85
  -5  -4   3 1387.50 267.317  16
   5   4  -3 1597.39 267.350  22
  -5  -4   3 1570.59 236.226  29
   5  -4  -3 1381.51 236.239  88
  -5   4   3 1365.24 226.554  80
  -5   4   3 1941.64 324.973  32
   5  -4  -3 1902.99 291.757  43
  -5  -4   3 1351.47 294.149  19
   4  -4  -3 1677.15 273.675  43
  -4   4   3 1096.28 200.418  80
   4  -4  -3 1433.06 238.377  88
   4   4  -3 1045.11 217.283  85
  -4  -4   3 1462.86 276.886  16
  -4  -4   3 1405.86 234.625  29
   4   4  -3 1285.81 242.637  22
  -4  -4   3 1169.85 200.726  88
  -4   4   3 1345.56 228.234  41
   3   4  -3 42974.9 1274.76  22
  -3  -4   3 43339.7 1139.36  88
  -3   4   3 40468.3 1186.40  80
   3  -4  -3 39914.3 1167.30  88
  -3  -4   3 42617.4 1370.32  16
   3   4  -3 41310.4 1214.80  85
   3   4  -3 41458.0 1182.19  80
  -3  -4   3 43483.0 1198.14  29
   3  -4  -3 42769.5 1256.55  29
  -3   4   3 42399.9 1228.65  41
   2   4  -3 965.590 200.440  80
  -2  -4   3 1315.79 203.653  88
  -2  -4   3 1272.55 254.626  16
   2   4  -3 1158.23 219.743  22
   2  -4  -3 1074.86 222.577  29
   2  -4  -3 1377.23 227.017  88
   2   4  -3 1262.33 225.728  85
  -2  -4   3 1265.37 225.967  29
  -2   4   3 906.359 193.446  80
  -2   4   3 1001.84 199.857  41
  -1  -4   3 8483.63 512.362  88
   1   4  -3 9375.81 676.269  37
   1   4  -3 9329.91 577.215  85
  -1   4   3 8693.42 561.036  41
  -1   4   3 9168.91 564.087  80
   1  -4  -3 8515.67 573.740  29
   1   4  -3 8368.78 524.073  80
   1   4  -3 9214.30 584.828  22
  -1  -4   3 8410.10 505.127  39
   0   4  -3 36110.9 1112.70  85
   0  -4   3 36420.4 1060.94  88
   0   4  -3 38972.0 1155.97  22
   0   4   3 33648.5 1073.75  80
   0   4  -3 38437.0 1211.99  87
   0  -4  -3 37233.3 1193.36  29
   0   4  -3 37879.4 1336.69  37
   0   4   3 37105.5 1143.47  41
   0   4  -3 36992.4 1091.53  80
   0  -4   3 37162.2 1024.85  39
  -1   4  -3-24.9161 108.030  37
  -1   4  -3-42.7155 130.880  85
   1  -4   3 73.5480 69.9814  43
  -1   4  -3 25.1749 99.2570  80
  -1   4  -3-2.19247 113.290  87
   1   4   3-30.2796 101.141  80
   1  -4   3 23.3454 68.4161  39
  -1  -4  -3 62.4457 87.0845  29
   1   4   3-18.6864 84.2651  41
  -2  -4  -3 17639.6 808.494  17
  -2   4  -3 18065.6 928.809  37
  -2   4  -3 17393.5 827.218  87
  -2  -4  -3 16985.4 817.274  38
   2   4   3 16804.0 765.492  80
  -2   4  -3 17960.7 758.743  80
   2  -4   3 16971.7 769.793  23
  -2  -4  -3 16493.7 807.745  29
   2  -4   3 17249.5 738.497  43
   2   4   3 16804.2 777.341  41
  -3   4  -3 840.452 175.774  80
  -3  -4  -3 1055.69 217.459  17
   3  -4   3 705.985 169.799  23
   3   4   3 1046.95 199.303  80
  -3  -4  -3 788.717 199.436  38
  -3   4  -3 1043.33 259.545  37
   3  -4   3 835.610 179.165  43
  -3  -4  -3 1170.71 229.238  29
   3   4   3 833.938 189.946  41
   3  -4   3 810.647 190.426  88
  -3   4  -3 890.670 207.591  87
  -4   4  -3 6332.84 516.583  87
   4   4   3 6627.77 478.422  80
  -4   4  -3 6558.68 570.022  37
   4  -4   3 6429.05 467.587  88
  -4  -4  -3 6284.80 498.043  17
   4  -4   3 6513.22 484.202  43
  -4   4  -3 6490.89 454.450  80
  -4  -4  -3 5987.38 499.044  29
   4  -4   3 5968.76 487.051  23
  -4  -4  -3 5860.00 491.667  38
   4   4   3 6140.84 482.089  41
  -5  -4  -3 637.438 182.894  17
   5  -4   3 737.071 197.468  23
  -5   4  -3 490.328 164.666  87
   5  -4   3 398.807 136.700  88
  -5  -4  -3 576.756 163.472  29
   5  -4   3 613.319 164.831  43
   5   4   3 287.424 117.334  41
  -5   4  -3 404.800 176.205  37
  -5  -4  -3 543.649 160.426  38
   6  -4   3 224.873 98.8205  88
   6   4   3-224.646 115.546  41
  -6   4  -3 115.906 135.808  37
  -6  -4  -3 482.526 149.347  29
   6  -4   3 467.141 148.590  23
  -6  -4  -3-65.6153 111.034  38
  -6   4  -3 100.568 110.045  87
  -6  -4  -3 122.694 83.7331  17
  -7  -4  -3 31959.6 1142.00  38
   7  -4   3 35231.1 1243.64  55
  -7   4  -3 38305.7 1342.78  57
   7  -4   3 34271.7 1094.23  88
   7   4   3 36882.2 1261.21  56
   7   4   3 40489.1 1251.17  89
   7   4   3 40346.5 1261.91  53
  -7  -4  -3 36197.2 1185.49  17
  -7   4  -3 34345.6 1163.06  65
  -7   4  -3 34831.0 1171.83  92
  -7  -4  -3 33164.5 1184.02  29
   7  -4   3 34668.1 1252.92  23
  -7   4  -3 34624.5 1317.30  37
   7   4   3 36243.6 1163.97  71
   7  -4   3 35709.0 1189.61  93
  -7   4  -3 34759.7 1194.49  87
   7   4   3 36380.5 1239.32  94
   8   4   3 4941.86 465.217  94
  -8   4  -3 4494.16 487.611  37
   8   4   3 5672.58 491.750  53
  -8   4  -3 5103.80 466.975  87
   8  -4   3 5376.13 508.695  23
   8   4   3 5653.31 487.137  89
  -8  -4  -3 4747.88 453.873  29
   8   4   3 5375.13 450.608  71
  -8   4  -3 5405.98 522.483  57
   8   4   3 4559.22 426.016  20
  -8   4  -3 5322.05 481.966  92
   8  -4   3 5366.57 472.888  93
   8   4   3 4907.07 472.077  56
   8  -4   3 4457.12 455.683  55
  -8   4  -3 4763.33 454.598  65
   9   4   3 16095.8 861.874  56
   9  -4   3 16999.6 927.096  23
   9   4   3 19765.7 924.520  89
   9  -4   3 17013.8 892.145  55
  -9   4  -3 17890.4 870.063  65
   9   4   3 17554.5 828.644  71
  -9  -4  -3 16305.9 817.813  29
   9  -4   3 16776.9 826.712  93
  -9   4  -3 17654.9 936.374  57
  -9   4  -3 17413.8 855.344  87
  -9   4  -3 17330.4 932.368  37
   9   4   3 17301.9 880.860  94
  -9   4  -3 17848.3 874.212  92
   9   4   3 17450.3 874.977  53
  10  -4   3 2789.00 382.218  55
  10  -4   3 3111.30 398.550  91
 -10   4  -3 3290.23 418.540  57
 -10   4  -3 3315.84 389.232  92
  10   4   3 3249.97 399.426  56
 -10   4  -3 2989.05 367.255  87
 -10   4  -3 2369.24 329.639  65
  10   4   3 3051.85 381.187  94
  10   4   3 3297.13 387.158  53
 -10  -4  -3 2861.20 339.802  29
  10  -4   3 3615.21 393.063  93
  10  -4   3 2648.02 375.675  23
  10   4   3 2897.56 340.908  71
 -10   4  -3 2814.86 385.934  37
  11   4   3 27914.9 1122.07  53
  11  -4   3 24933.6 1078.57  55
 -11   4  -3 26756.2 1132.81  57
 -11   4  -3 28661.9 1088.71  65
  11  -4   3 27491.3 983.386  72
 -11   4  -3 26481.7 1117.64  44
  11  -4   3 27183.0 1112.87  91
 -11   4  -3 27513.7 1087.28  92
  11   4   3 26901.0 1092.45  56
  11  -4   3 27357.3 1043.48  93
  11   4   3 25138.3 1037.89  94
  12   4   3 11898.4 718.656  56
 -12   4  -3 11259.8 697.088  92
  12  -4   3 12608.1 751.610  91
  12  -4   3 12254.6 748.270  55
  12   4   3 13708.6 778.361  53
 -12   4  -3 13149.4 784.106  57
  12  -4   3 12655.4 656.865  72
  12   4   3 11582.8 699.917  94
 -12   4  -3 12362.6 702.549  65
 -12   4  -3 13270.4 786.918  44
  13   4   3 3668.92 405.261  53
 -13   4  -3 3239.96 375.507  57
  13  -4   3 3688.97 410.279  55
  13   4   3 2419.06 328.843  94
 -13   4  -3 3506.91 391.363  44
  13  -4   3 3018.94 328.972  72
 -13   4  -3 3440.10 382.837  92
  13  -4   3 2818.01 348.300  91
  14   4   3 17470.5 791.735  94
  14   4   3 18857.5 826.619  53
 -14   4  -3 17448.0 804.374  57
 -14   4  -3 17202.2 778.772  92
  14  -4   3 19188.3 845.709  55
  14  -4   3 18288.6 722.623  72
 -14   4  -3 19036.8 844.580  44
  14  -4   3 17366.4 783.735  91
 -15   4  -3 1726.58 240.390  44
  15   4   3 1638.16 243.514  53
 -15   4  -3 1115.12 187.156  92
  15  -4   3 1649.58 221.447  72
  15  -4   3 1372.88 213.189  91
  15  -4   3 1531.89 238.428  55
 -16   4  -3 2890.80 271.540  44
  16  -4   3 3463.60 294.370  55
 -16   4  -3 2623.53 231.822  58
 -16   4  -3 2876.13 267.463  92
  16  -4   3 2656.92 247.498  91
  16  -4   3 2775.44 249.341  95
  16  -4   3 2931.16 249.866  63
  13  -5  -3 12.7712 84.3115  93
  13  -5  -3 196.683 96.5092  90
  13   5  -3 350.144 107.904  53
  13  -5  -3 56.3996 87.7912  55
  13  -5  -3 60.9351 60.3367  52
 -13   5   3 25.3627 85.8121  46
 -13   5   3-19.5760 106.044  92
  12  -5  -3 10985.6 586.357  52
  12   5  -3 11786.4 587.261  53
  12  -5  -3 10365.8 519.163  90
 -12   5   3 10875.5 567.768  92
  12  -5  -3 10712.8 592.850  93
  12  -5  -3 10980.9 544.844  55
 -12   5   3 11739.3 548.169  46
  11   5  -3 1335.77 242.413  89
 -11   5   3 1554.82 217.735  46
  11   5  -3 1400.60 232.863  53
 -11   5   3 1203.28 225.239  92
  11  -5  -3 1188.11 209.654  55
  11  -5  -3 1367.32 235.936  93
 -10   5   3 28.4323 139.600  92
  10  -5  -3 307.078 157.818  93
 -10   5   3 150.288 92.6600  98
  10   5  -3 228.489 137.110  53
  10  -5  -3 134.190 95.6716  69
 -10   5   3 40.0340 103.461  58
 -10   5   3-64.0598 168.359  44
  10  -5  -3 31.3362 131.804  55
  -9   5   3 5694.75 449.160  58
   9  -5  -3 5874.78 496.813  93
   9   5  -3 5123.68 469.135  53
  -9   5   3 5222.28 456.502  92
   9  -5  -3 5092.57 460.922  69
   9   5  -3 5215.45 466.185  89
  -9   5   3 5052.76 417.001  98
   9   5  -3 4968.36 446.044  59
   9  -5  -3 5496.81 521.238  54
  -8   5   3 18747.9 859.398  92
   8  -5  -3 18875.4 968.112  54
   8   5  -3 18401.9 858.359  89
   8  -5  -3 19732.2 891.994  93
  -8   5   3 18516.8 810.368  98
   8   5  -3 20246.3 916.412  53
   8  -5  -3 19165.9 884.615  69
  -8   5   3 19804.7 857.859  58
   8   5  -3 18082.1 833.921  59
  -7   5   3 4399.40 423.358  58
   7   5  -3 4821.81 449.146  89
  -7   5   3 4469.81 406.490  98
   7  -5  -3 4419.05 440.732  93
   7   5  -3 4672.62 424.821  59
   7   5  -3 5146.70 474.554  53
   7  -5  -3 4527.51 487.212  54
   7  -5  -3 4613.38 447.670  69
  -7   5   3 4615.73 439.289  92
  -6   5   3 9499.10 603.349  98
   6  -5  -3 9185.08 678.269  54
   6   5  -3 9856.47 641.817  89
   6  -5  -3 10354.9 649.805  93
   6   5  -3 9387.68 644.724  53
  -6   5   3 9736.52 632.451  92
   6  -5  -3 8784.46 609.967  69
  -6   5   3 8971.56 608.318  58
  -5   5   3 7467.12 561.292  58
  -5   5   3 7744.31 572.287  92
   5  -5  -3 7249.73 543.155  93
  -5   5   3 7767.20 519.627  96
  -5   5   3 8337.12 570.446  98
   5   5  -3 7631.68 566.675  89
  -5  -5   3 7528.46 517.179  39
   5   5  -3 7930.46 587.839  53
  -5   5   3 7593.86 511.943  70
   5  -5  -3 7871.20 626.762  54
  -4   5   3 6768.03 493.102  96
  -4   5   3 7307.87 563.800  58
   4  -5  -3 7741.89 613.189  54
  -4   5   3 7889.08 548.810  98
   4  -5  -3 7420.97 539.102  93
   4  -5  -3 7774.29 591.555  43
   4   5  -3 7920.71 584.712  53
   4  -5  -3 7064.87 520.835  88
  -4   5   3 7804.42 579.988  92
   4   5  -3 7811.64 565.599  89
   4  -5  -3 7021.14 545.536  23
  -4  -5   3 7005.31 504.871  39
   3  -5  -3 306.743 151.739  43
   3   5  -3 643.535 172.494  89
   3   5  -3 642.846 194.533  53
  -3   5   3 466.238 141.615  98
   3  -5  -3 654.697 164.637  88
   3   5  -3 615.754 178.048  48
  -3   5   3 909.045 187.052  92
   3  -5  -3 1308.61 226.153  93
  -3  -5   3 991.589 182.212  39
   3  -5  -3 718.063 188.685  54
  -3  -5   3 1080.93 185.101  88
  -3   5   3 661.725 198.578  58
  -2   5   3 12968.6 727.250  92
   2  -5  -3 11733.6 726.989  54
   2  -5  -3 11537.0 675.546  88
  -2  -5   3 11286.4 632.051  88
  -2  -5   3 10974.8 647.084  23
   2   5  -3 12402.9 710.929  48
  -2   5   3 11626.9 655.101  98
  -2   5   3 11641.9 712.145  58
   2  -5  -3 11303.6 710.728  43
   2   5  -3 11938.2 722.127  49
   2   5  -3 12851.0 706.100  89
  -2  -5   3 11443.5 638.758  39
   1   5  -3 512.184 160.889  48
  -1  -5   3 1302.67 219.467  88
  -1  -5   3 537.487 174.541  23
   1  -5  -3 469.063 174.052  43
   1  -5  -3 595.286 174.854  88
   1   5  -3 804.963 181.464  49
  -1   5   3 539.550 150.350  98
  -1  -5   3 574.023 168.933  39
   1  -5  -3 472.823 170.828  29
  -1   5   3 944.379 243.888  58
   0   5   3 113765. 1990.27  98
   0  -5   3 111799. 1998.42  88
   0  -5  -3 106222. 2017.69  88
   0  -5  -3 105641. 2171.47  29
   0   5   3 114008. 2235.16  58
   0   5  -3 112523. 2173.61  49
   0   5  -3 108411. 2049.88  48
   0  -5   3 108493. 2054.91  23
   0   5   3 108410. 1981.51  96
  -1   5  -3 5045.25 499.134  58
   1   5   3 5259.30 448.652  96
  -1   5  -3 5113.26 476.194  49
   1   5   3 5284.25 433.000  98
  -1  -5  -3 6229.46 534.855  29
  -1  -5  -3 5080.92 447.767  88
   1  -5   3 5392.10 471.754  23
   1   5   3 4950.36 438.136  70
   1   5   3 4853.76 478.048  58
   1  -5   3 5473.47 513.326  55
   1  -5   3 4941.39 432.430  88
   2  -5   3 485.942 194.995  55
   2  -5   3 435.144 173.866  23
  -2  -5  -3 313.304 120.304  88
   2   5   3 319.812 162.651  58
  -2   5  -3 688.162 211.101  58
   2  -5   3 296.682 136.899  88
  -2   5  -3 750.875 199.628  37
  -2  -5  -3 328.922 154.294  29
   2   5   3 458.347 138.836  70
  -2   5  -3 319.396 149.650  49
   2   5   3 416.672 140.560  96
  -3   5  -3 160.836 119.485  37
  -3   5  -3-26.0337 159.087  58
   3   5   3 83.7463 118.954  58
   3  -5   3 165.996 146.112  93
   3  -5   3 139.846 132.796  55
   3   5   3 20.0173 111.608  53
   3  -5   3 153.158 110.721  88
  -3   5  -3 79.5249 89.8248  49
  -3  -5  -3 416.107 137.730  29
  -3  -5  -3-47.6145 131.556  88
   3   5   3 4.49195 109.129  70
   3   5   3-131.890 104.241  96
   3  -5   3-7.29257 66.0140  23
  -4   5  -3 12501.0 730.248  49
   4   5   3 12367.9 778.392  58
  -4   5  -3 12274.6 828.822  37
  -4  -5  -3 12538.7 675.731  88
   4  -5   3 12669.3 736.002  93
   4   5   3 12537.0 691.235  53
   4  -5   3 13219.5 782.190  55
   4   5   3 12074.2 675.533  96
   4  -5   3 13029.8 754.011  23
   4  -5   3 11551.2 662.245  88
  -4  -5  -3 11627.5 723.003  29
   4   5   3 12935.8 697.790  70
  -4   5  -3 13404.5 809.177  58
   5  -5   3 34121.5 1205.40  93
   5   5   3 35551.1 1141.30  96
   5   5   3 35912.3 1150.16  70
   5   5   3 34532.4 1160.75  53
   5  -5   3 34767.9 1245.46  54
  -5   5  -3 35243.2 1309.34  58
  -5   5  -3 32527.2 1160.08  49
   5  -5   3 34095.6 1243.26  55
   6  -5   3 12997.4 744.000  93
   6   5   3 12177.3 698.800  53
   6   5   3 13200.3 694.772  96
  -6   5  -3 12640.2 790.800  58
   6  -5   3 13135.9 769.920  54
   6  -5   3 11291.9 725.090  55
   6   5   3 13690.2 699.159  70
  -6   5  -3 12726.3 709.790  49
   7  -5   3 8439.49 604.687  93
  -7   5  -3 8887.86 663.969  58
  -7   5  -3 9267.88 626.721  92
   7   5   3 9835.73 631.442  53
   7  -5   3 9136.52 648.944  55
  -8   5  -3 651.055 206.159  58
   8  -5   3 891.025 230.578  55
   8  -5   3 904.243 207.869  93
  -8   5  -3 734.610 199.106  92
   8   5   3 842.154 215.044  53
  -9   5  -3 4617.82 393.708  98
   9  -5   3 4360.42 421.015  93
   9  -5   3 5105.26 472.153  55
   9  -5   3 4492.16 441.159  91
  -9   5  -3 4706.51 467.523  58
  -9   5  -3 4202.49 422.296  92
   9   5   3 4875.67 444.811  53
  10  -5   3 21309.0 920.350  55
  10  -5   3 20837.4 879.315  91
  10   5   3 22546.4 921.761  53
 -10   5  -3 20978.3 769.042  98
  10  -5   3 22375.0 898.562  93
 -10   5  -3 21572.3 944.757  58
 -10   5  -3 21738.8 914.271  92
 -11   5  -3 80.9674 114.145  58
  11  -5   3 119.170 119.484  93
  11  -5   3 197.897 109.405  91
  11   5   3 86.8884 114.414  53
 -11   5  -3 279.400 132.168  92
  11  -5   3 64.3522 106.464  55
 -12   5  -3 10499.4 574.981  58
  12  -5   3 10458.5 585.012  55
 -12   5  -3 10757.5 581.258  92
  12  -5   3 9963.15 522.358  91
  12  -5   3 10803.7 532.188  93
  12   5   3 9356.18 538.805  53
  13  -5   3 600.411 127.941  91
  13   5   3 694.559 150.901  53
  13  -5   3 965.482 178.386  55
 -13   5  -3 659.151 149.823  92
 -13   5  -3 957.204 166.151  58
  -9   6   3 137.518 84.9567  92
   9   6  -3 118.281 85.0382  53
   9  -6  -3 187.008 91.2912  93
  -8   6   3 14515.7 600.673  92
  -8   6   3 13747.7 575.011  58
  -8   6   3 13480.3 568.223  98
   8   6  -3 15132.8 608.911  89
   8   6  -3 15030.2 632.116  53
   8  -6  -3 13705.5 594.497  69
   8  -6  -3 15378.4 610.959  93
  -7   6   3 4125.17 342.956  98
   7  -6  -3 3915.50 327.071  93
   7   6  -3 4740.52 390.657  53
   7   6  -3 4369.32 355.420  89
   7  -6  -3 4889.15 417.437  54
  -7   6   3 4221.07 353.556  58
   7  -6  -3 4187.34 360.105  69
  -7   6   3 4874.37 371.776  92
   6  -6  -3 8766.16 492.996  93
   6   6  -3 8484.13 490.576  89
  -6   6   3 9667.33 536.795  92
   6   6  -3 9367.24 550.046  53
   6  -6  -3 9223.80 583.104  54
   6  -6  -3 8235.19 520.103  69
  -6   6   3 8504.86 500.117  98
  -6   6   3 9432.70 535.394  58
   5  -6  -3 2840.04 292.224  93
   5  -6  -3 3149.93 359.227  54
   5   6  -3 2997.00 292.191  89
  -5   6   3 2822.70 309.095  98
   5   6  -3 2870.59 324.299  53
  -5   6   3 3227.04 316.954  92
  -5   6   3 2873.45 280.303  70
   5  -6  -3 2812.89 315.131  69
  -5   6   3 2481.53 305.174  58
  -5   6   3 3114.44 294.805  96
   4   6  -3 4947.11 381.463  89
   4   6  -3 4783.44 358.261  96
  -4   6   3 4972.33 382.139  96
   4  -6  -3 4777.07 364.462  93
  -4   6   3 4660.48 389.849  98
   4   6  -3 4750.23 361.882  70
  -4   6   3 4726.13 372.754  70
   4  -6  -3 4257.39 391.322  69
   4  -6  -3 5422.47 467.490  54
   4   6  -3 5055.09 426.652  53
  -4   6   3 4985.03 427.376  58
  -3   6   3 6920.93 471.345  98
  -3   6   3 7550.62 531.589  58
   3   6  -3 7377.66 468.448  96
  -3  -6   3 7391.77 476.048  55
   3  -6  -3 7296.54 502.459  69
   3  -6  -3 7304.60 486.296  64
  -3   6   3 7623.62 482.106  96
  -3   6   3 8244.85 501.060  70
   3  -6  -3 7615.05 552.776  54
   3   6  -3 8152.15 534.727  53
  -2  -6   3 327.882 110.787  55
  -2   6   3 60.2300 146.325  96
   2   6  -3 244.366 142.570  53
  -2   6   3 168.830 112.384  70
   2  -6  -3 336.805 170.577  54
  -2   6   3 315.352 147.445  58
  -2   6   3 199.406 122.716  98
  -2  -6   3 516.248 119.470  93
  -1   6   3 25086.0 891.570  96
  -1   6   3 25162.2 984.377  58
   1  -6  -3 24611.0 945.569  54
  -1  -6   3 22078.9 818.283  93
  -1   6   3 23427.9 843.670  98
  -1  -6   3 22917.0 873.334  55
   1   6  -3 26408.0 960.783  53
  -1   6   3 23750.8 865.563  70
   0   6   3 16721.5 809.515  58
   0   6  -3 15582.4 740.339  53
   0   6   3 15812.5 711.671  96
   0  -6   3 16415.9 755.969  55
   0   6  -3 15853.0 681.130  98
   0  -6  -3 15848.3 754.685  54
   0  -6   3 14481.9 683.495  93
   0   6   3 16022.4 712.798  70
   0   6   3 16643.5 694.633  98
   1   6   3 596.010 169.219  96
   1  -6   3 679.991 167.523  93
   1  -6   3 455.633 171.322  55
  -1   6  -3 838.127 201.800  53
   1   6   3 516.461 156.226  70
  -1   6  -3 1094.03 225.572  58
   1   6   3 779.580 200.306  58
  -1   6  -3 509.702 153.921  98
  -1  -6  -3 464.613 160.354  54
   1  -6   3 766.510 201.334  54
   2  -6   3 819.334 199.546  54
   2  -6   3 751.929 194.270  55
   2  -6   3 1033.25 200.925  93
  -2  -6  -3 923.188 188.737  54
  -2   6  -3 806.153 190.320  53
  -2   6  -3 1062.85 215.787  58
   2   6   3 829.130 187.354  96
   2   6   3 899.477 181.862  70
  -2   6  -3 966.925 187.035  98
   3  -6   3 2149.61 286.022  93
  -3   6  -3 1957.94 259.319  98
   3   6   3 2267.76 273.672  70
   3  -6   3 2132.87 292.189  54
  -3  -6  -3 2293.96 260.219  54
   3  -6   3 2120.36 284.685  55
  -3   6  -3 2478.16 329.454  58
  -3   6  -3 1936.31 258.214  53
   3   6   3 2093.04 259.092  96
  -4   6  -3 8.96398 116.023  98
   4  -6   3 23.4854 105.138  93
  -4  -6  -3 24.2689 79.9565  54
   4   6   3 61.2035 91.3272  96
   4  -6   3-17.8269 116.193  55
   4  -6   3-157.493 121.150  54
   4   6   3 50.0803 103.040  70
  -4   6  -3 95.2599 136.085  58
  -5   6  -3 7072.05 469.186  98
   5  -6   3 6681.20 472.623  55
  -5   6  -3 7417.94 539.032  58
   5   6   3 7640.68 456.772  53
   5   6   3 7936.24 472.048  70
   5  -6   3 6867.80 473.630  93
   5  -6   3 7312.32 491.890  54
   5   6   3 7311.48 452.914  96
  -6   6  -3 10832.8 621.514  58
   6  -6   3 9792.51 553.501  93
   6  -6   3 10201.5 562.491  55
  -6   6  -3 10448.5 548.378  98
   6  -6   3 11234.0 565.395  54
   6   6   3 10169.4 509.628  53
   7  -6   3 854.767 183.841  55
   7  -6   3 1197.00 201.769  93
   7   6   3 1042.84 184.471  53
   7  -6   3 1036.89 178.519  91
  -7   6  -3 1303.89 199.544  98
  -7   6  -3 1290.35 235.541  58
   8  -6   3 1339.02 200.078  93
  -8   6  -3 1017.45 167.569  98
  -8   6  -3 910.017 179.926  58
   8  -6   3 1011.80 177.250  55
   8   6   3 1204.09 170.641  53
  -9   6  -3 3490.25 307.031  58
   9  -6   3 3129.89 268.183  93
   9   6   3 3212.29 257.107  53
   9  -6   3 3265.65 274.441  55
  20   0  -4 22834.4 688.154  50
  19   0  -4 21931.1 781.062  50
  19   0  -4 22356.5 776.827  95
  19   0  -4 22231.7 774.645  63
  18   0  -4 7538.95 505.380  95
  18   0  -4 7487.84 509.035  50
  18   0  -4 6760.45 479.977  63
  17   0  -4 2624.58 324.906  50
  17   0  -4 2525.39 319.920  95
  17   0  -4 2196.90 298.323  63
  16   0  -4 8674.68 585.052  95
  16   0  -4 9045.95 597.356  50
 -16   0   4 8171.77 613.854  33
 -16   0   4 8062.16 598.510  27
  16   0  -4 8182.12 567.098  63
  15   0  -4 9766.39 618.887  94
  15   0  -4 9762.73 651.080  52
  15   0  -4 11311.4 661.899  50
  15   0  -4 9450.05 615.587  95
 -15   0   4 11001.6 719.897  33
 -15   0   4 8769.97 623.538  87
  15   0  -4 9744.14 617.290  63
 -14   0   4 27970.8 1046.69  87
  14   0  -4 27333.1 1002.59  84
  14   0  -4 29075.8 1119.15  52
  14   0  -4 28582.4 1022.16  63
  14   0  -4 32090.8 1088.58  50
  14   0  -4 28082.6 1018.51  94
 -14   0   4 29915.0 1162.90  33
 -14   0   4 30991.9 1114.21  14
  14   0  -4 28970.0 1031.44  95
  14   0  -4 29505.1 1031.06  40
 -13   0   4 31067.8 1165.07  33
 -13   0   4 29337.6 1053.37  87
 -13   0   4 32365.4 1176.77  32
  13   0  -4 31199.0 1034.49  84
 -13   0   4 32168.1 1103.58  14
  13   0  -4 29659.7 1004.58  40
  12   0  -4 45248.0 1190.81  40
  12   0  -4 46341.1 1209.13  84
 -12   0   4 48370.9 1411.85  32
 -11   0   4 16787.0 810.591  32
  11   0  -4 16936.9 700.710  84
  11   0  -4 15432.5 666.813  40
  11   0  -4 15875.0 785.221  36
 -11   0   4 17476.8 748.355  14
 -11   0   4 16380.1 696.398  15
  10   0  -4 62398.4 1273.38  84
  10   0  -4 62611.7 1247.01  40
  10   0  -4 59049.2 1434.12  36
 -10   0   4 62309.4 1279.34  15
 -10   0   4 63688.5 1513.03  32
   9   0  -4 1070.99 198.469  36
  -9   0   4 940.267 164.634  14
   9   0  -4 886.909 158.110  84
  -9   0   4 1133.65 200.609  32
  -9   0   4 1225.80 179.301  15
   9   0  -4 1060.84 162.147  40
  -8   0   4 81121.9 1332.73  14
   8   0  -4 82961.0 1304.92  84
  -8   0   4 81178.7 1280.43  15
  -8   0   4 80289.6 1298.84  34
   8   0  -4 77945.3 1451.27  36
   8   0  -4 80844.7 1249.26  40
  -8   0   4 82330.7 1565.97  32
  -7   0   4 165.865 87.4686  34
  -7   0   4 173.220 104.197  32
   7   0  -4 117.920 52.8882  86
   7   0  -4 25.8433 65.6178  84
   7   0  -4 103.350 71.8331  31
   7   0  -4 99.7829 84.7994  36
  -7   0   4 97.6000 81.0491  14
   6   0  -4 49424.8 831.432  24
   6   0  -4 48560.9 987.177  36
   6   0  -4 50635.7 919.123  31
  -6   0   4 49432.1 917.512  34
  -6   0   4 50667.4 928.896  14
   6   0  -4 49221.2 884.247  84
  -6   0   4 49889.7 871.581  82
  -5   0   4 3225.75 264.946  32
   5   0  -4 2911.21 208.135  31
  -5   0   4 2727.76 184.988   8
   5   0  -4 2852.15 127.715  76
   5   0  -4 2731.35 203.910  84
  -5   0   4 2800.03 210.725  14
  -4   0   4 2444.45 177.816  74
  -4   0   4 2292.78 193.370  82
   4   0  -4 2553.62 197.235   1
  -4   0   4 2430.75 182.104  14
   4   0  -4 2601.56 137.710  76
   4   0  -4 2234.16 174.474  74
  -4   0   4 2219.26 157.451   8
   4   0  -4 2399.05 137.105  75
  -4   0   4 2252.58 190.120   1
  -3   0   4 433569. 1521.86  10
  -3   0   4 431527. 2197.26  74
   3   0  -4 427445. 1889.07  75
  -3   0   4 415901. 2324.39   1
   3   0  -4 420212. 2024.33   8
  -3   0   4 421723. 2454.72  82
  -3   0   4 409459. 2178.40  14
  -3   0   4 413722. 1643.20  75
   3   0  -4 446657. 2274.09  74
   3   0  -4 434130. 2168.46  81
   3   0  -4 429539. 2376.22   1
  -2   0   4 489524. 2219.85   7
   2   0  -4 481058. 2064.95   8
  -2   0   4 480806. 2359.21   1
   2   0  -4 489572. 2171.55  75
   1   0  -4 180130. 1418.88   1
  -1   0   4 177899. 1159.81   7
  -1   0   4 157081. 1265.37   1
   1   0  -4 172445. 1363.47  74
  -1   0   4 160794. 1235.76  75
   0   0  -4 326789. 1879.36  74
   0   0   4 323871. 1681.06   1
   0   0   4 343785. 1943.11  75
   0   0   4 355144. 1366.15   7
  -1   0  -4 56294.6 690.931   1
   1   0   4 54033.3 623.140   1
   2   0   4 18743.1 354.195   5
   2   0   4 19507.5 245.576   4
  -2   0  -4 18829.0 364.218   1
  -3   0  -4 180931. 1606.97  75
  -3   0  -4 196886. 1411.39  81
   3   0   4 198781. 1567.71  83
   3   0   4 194921. 988.097   5
  -3   0  -4 197644. 1718.58  18
  -3   0  -4 188238. 1029.36   1
   3   0   4 182088. 1610.40  75
   3   0   4 197679. 1586.27  20
  -4   0  -4 28586.9 700.406  18
  -4   0  -4 28413.0 628.413   6
  -4   0  -4 27600.2 563.066  81
   4   0   4 25231.2 628.296  75
   4   0   4 29973.5 461.358   7
   4   0   4 28545.8 631.823  83
  -4   0  -4 28682.1 648.810  75
  -4   0  -4 26748.7 340.745   1
   4   0   4 27505.7 304.448   2
   4   0   4 27188.3 626.734  20
   5   0   4 24244.9 618.412  83
   5   0   4 25810.9 659.323  75
  -5   0  -4 25460.5 568.327  81
   5   0   4 24548.0 617.965  20
   5   0   4 26141.1 640.188  42
  -5   0  -4 26276.1 597.171  25
  -5   0  -4 24880.3 693.725  18
  -6   0  -4 207372. 1723.99  27
  -6   0  -4 208329. 1834.43  77
  -6   0  -4 211027. 2127.83  18
  -6   0  -4 212061. 1742.13  81
   6   0   4 210374. 1900.05  83
   6   0   4 217287. 1918.37  20
   6   0   4 205175. 1920.67  42
  -6   0  -4 213257. 1827.00  25
  -7   0  -4 95718.1 1253.66  81
  -7   0  -4 99732.7 1530.67  18
  -7   0  -4 94007.2 1332.91  77
   7   0   4 95505.6 1375.54  83
   7   0   4 100514. 1377.10  20
  -7   0  -4 98510.2 1279.67  27
   7   0   4 96373.2 1400.95  42
   7   0   4 97887.2 1369.42  40
  -8   0  -4 1597.04 178.861  81
   8   0   4 1591.45 202.376  83
  -8   0  -4 1315.39 199.973  11
  -8   0  -4 1784.29 193.067  27
  -8   0  -4 1633.45 191.811  77
   8   0   4 1592.97 193.028  20
   8   0   4 1491.44 199.380  42
  -8   0  -4 1601.54 217.019  18
   8   0   4 2047.39 224.821  40
   9   0   4 53768.2 1186.72  42
   9   0   4 51165.3 1134.07  83
  -9   0  -4 52792.5 1235.55  11
  -9   0  -4 53278.9 1066.69  81
  -9   0  -4 55525.1 1159.79  77
  -9   0  -4 52568.5 1088.09  27
   9   0   4 53343.0 1140.43  40
 -10   0  -4 4671.38 354.072  27
 -10   0  -4 4682.27 398.736  11
  10   0   4 4707.19 349.756  20
 -10   0  -4 4386.77 325.555  81
  10   0   4 4078.45 350.085  42
  10   0   4 4447.94 364.876  83
  10   0   4 4359.85 361.329  40
 -11   0  -4 121745. 2074.02  11
  11   0   4 113679. 1924.28  42
 -11   0  -4 120107. 1790.84  81
 -11   0  -4 121180. 1872.90  27
  11   0   4 119316. 1774.07  20
 -11   0  -4 118324. 1878.80  25
  11   0   4 117230. 1902.48  83
  12   0   4 2110.31 285.352  83
 -12   0  -4 2078.11 250.816  81
 -12   0  -4 2143.20 271.151  27
  12   0   4 1929.07 269.663  42
 -12   0  -4 2269.92 300.029  11
 -12   0  -4 1840.51 260.673  25
  13   0   4 116175. 2047.60  83
 -13   0  -4 113086. 1983.78  27
 -13   0  -4 116035. 2172.24  11
 -13   0  -4 112963. 2025.15  25
  13   0   4 113149. 2061.37  42
 -14   0  -4 179.343 123.477  25
  14   0   4 250.315 101.641  42
 -14   0  -4 126.091 109.987  27
  14   0   4 106.338 98.8869  50
  14   0   4 43.6966 102.532  47
  14   0   4 104.013 103.147  91
  15   0   4 12251.4 769.199  91
 -15   0  -4 12158.4 681.837  27
  15   0   4 12249.9 718.205  47
  15   0   4 12305.8 714.957  50
  15   0   4 12293.3 698.122  42
  15   0   4 12276.4 723.354  72
 -15   0  -4 10243.4 652.190  25
  16   0   4 22782.1 1033.10  91
  16   0   4 23456.2 980.732  50
  16   0   4 23170.9 977.773  72
  16   0   4 22564.5 979.052  47
  17   0   4 35003.5 1161.53  50
  17   0   4 32914.4 1191.32  91
  18   0   4 105916. 1898.48  50
  18   0   4 89056.8 1842.55  91
  19   0   4 54.0809 97.7196  91
  19   0   4 71.2277 115.621  50
  20   0   4 7329.97 410.227  91
  20   0   4 7321.15 404.111  50
 -20   1   4 964.540 151.799  61
  20  -1  -4 1188.93 169.829  95
  20   1  -4 1428.89 179.966  50
  20  -1  -4 1391.75 179.174  63
  19   1  -4 10777.8 532.108  56
  19   1  -4 10519.2 557.899  50
  19  -1  -4 10667.5 548.695  95
  19   1  -4 11186.3 539.147  94
  19  -1  -4 10262.1 538.513  63
  18  -1  -4 82.5096 100.224  63
  18   1  -4-71.1613 157.119  94
  18  -1  -4 88.7069 119.355  95
  17  -1  -4 39588.1 1194.46  95
  17   1  -4 40120.7 1234.41  50
  17  -1  -4 39533.1 1199.14  63
  17   1  -4 38387.6 1190.84  94
  17  -1  -4 40597.8 1202.43  52
  16   1  -4 30082.8 1100.66  50
  16   1  -4 27245.2 1052.63  91
  16  -1  -4 29382.9 1095.95  52
  16   1  -4 26418.5 1043.87  94
  16  -1  -4 27026.1 1022.29  95
  16  -1  -4 27916.2 1035.95  63
 -15   1   4 6714.88 575.485  33
  15   1  -4 6430.90 525.253  91
 -15  -1   4 6882.62 557.634  33
  15   1  -4 7099.54 543.953  50
 -15   1   4 7434.71 564.373  87
  15  -1  -4 7541.93 585.117  52
 -15   1   4 6329.35 538.776  27
  15  -1  -4 6518.44 508.874  95
  15  -1  -4 6258.83 509.895  40
  15  -1  -4 6369.33 507.415  63
  15   1  -4 6109.10 511.752  94
  14   1  -4 33837.5 1165.35  91
  14   1  -4 36112.1 1202.26  94
  14  -1  -4 37410.4 1180.21  95
 -14   1   4 35859.8 1220.38  87
 -14   1   4 36903.9 1331.16  33
  14  -1  -4 35650.5 1273.05  52
  14   1  -4 40696.1 1261.36  50
  14  -1  -4 38110.2 1229.59  84
 -14   1   4 34570.8 1238.27  27
  14  -1  -4 34419.2 1172.07  40
  14   1  -4 34789.8 1288.51  36
  14  -1  -4 35644.4 1156.33  63
 -13  -1   4 2910.45 369.673  32
 -13   1   4 2835.70 351.325  87
 -13   1   4 2791.84 354.084  32
  13   1  -4 3125.61 394.879  36
 -13   1   4 2671.62 321.865  14
  13  -1  -4 2887.40 343.313  84
 -13   1   4 2711.44 363.722  33
 -13   1   4 2957.84 374.329  27
 -13  -1   4 3087.41 351.962  14
  13  -1  -4 2537.72 326.297  40
 -12   1   4 6640.20 544.187  33
 -12   1   4 7023.20 524.347  87
  12  -1  -4 6523.83 489.410  40
  12   1  -4 6526.94 506.978  85
  12  -1  -4 6697.19 499.457  84
 -12  -1   4 6943.03 472.935  15
 -12  -1   4 6833.50 505.626  14
 -12   1   4 7521.38 515.762  14
 -12  -1   4 7384.80 580.322  32
 -12   1   4 6683.68 534.235  32
  12   1  -4 6451.01 537.897  36
  12  -1  -4 6447.38 457.924  83
 -11  -1   4 563.420 131.835  15
  11   1  -4 505.317 174.062  36
 -11   1   4 546.979 167.570  87
 -11   1   4 414.337 165.426  33
  11   1  -4 496.268 137.594  22
 -11  -1   4 757.146 194.751  32
 -11   1   4 693.380 176.744  32
  11   1  -4 771.201 185.073  85
  11  -1  -4 511.513 147.580  83
 -11  -1   4 394.268 129.602  10
 -11  -1   4 478.779 141.522  14
 -11   1   4 620.301 148.130  14
  11  -1  -4 807.120 185.096  40
  10   1  -4 947.814 173.327  22
 -10  -1   4 760.138 165.644  14
 -10   1   4 849.589 189.576  33
 -10  -1   4 863.040 169.621  10
  10  -1  -4 565.828 136.273  86
 -10   1   4 744.197 187.045  32
  10   1  -4 663.224 170.463  85
  10   1  -4 623.030 175.093  36
 -10   1   4 606.482 177.203  87
 -10  -1   4 640.567 135.303  15
 -10  -1   4 745.294 180.208  79
 -10   1   4 784.045 166.520  14
  10  -1  -4 651.826 164.387  40
   9   1  -4 71052.6 1542.72  36
   9  -1  -4 73227.1 1390.47  84
  -9   1   4 71593.9 1510.20  33
  -9  -1   4 75176.5 1367.93  34
   9  -1  -4 70331.6 1308.47  86
  -9   1   4 69246.6 1525.68  32
   9   1  -4 74204.6 1234.63  84
   9   1  -4 71253.5 1374.68  85
  -9  -1   4 72765.1 1572.23  79
  -9  -1   4 68835.8 1233.27  15
  -9  -1   4 72494.4 1355.10  10
  -9   1   4 71322.7 1419.92  87
  -9  -1   4 76559.0 1427.49  14
  -9   1   4 75763.4 1361.26  14
   9  -1  -4 70062.3 1338.14  40
   8  -1  -4 586.424 135.101  24
   8   1  -4 636.282 116.335  84
  -8  -1   4 510.784 123.838  10
  -8   1   4 1170.54 198.586  33
  -8  -1   4 445.648 107.201  15
  -8  -1   4 1244.98 202.641  79
  -8  -1   4 556.954 124.272  78
   8  -1  -4 589.245 130.303  86
  -8  -1   4 413.805 118.739  14
  -8   1   4 550.631 128.955  14
   8   1  -4 483.567 145.722  36
   8  -1  -4 609.963 137.852  84
   8  -1  -4 757.052 149.423  40
  -8   1   4 607.215 156.145  32
   8   1  -4 737.807 151.941  85
   7  -1  -4 42438.4 931.154  84
   7  -1  -4 42540.7 904.001  86
   7  -1  -4 40995.2 927.555  24
  -7  -1   4 41163.7 907.774  10
  -7   1   4 43021.7 1031.37  33
   7   1  -4 42959.7 842.461  84
  -7   1   4 40071.1 1054.86  32
  -7  -1   4 44211.8 961.154  14
   7   1  -4 45246.4 972.556  85
  -7  -1   4 42396.9 833.586  15
  -7  -1   4 41235.5 927.431   9
  -7  -1   4 40447.4 1036.61  79
  -7  -1   4 42118.2 909.689  78
  -7   1   4 47343.9 937.311  14
   7   1  -4 42055.9 1073.54  36
   7  -1  -4 43120.4 945.665  31
  -6  -1   4 21404.1 613.807  10
   6  -1  -4 23015.7 653.474  24
   6   1  -4 23089.7 749.303  36
  -6  -1   4 22713.7 559.849  39
   6  -1  -4 23056.6 654.471  31
  -6  -1   4 21256.4 554.694  15
  -6   1   4 20981.7 725.218  32
  -6  -1   4 22607.9 640.795  82
   6   1  -4 23247.0 581.698  84
  -6  -1   4 22930.7 730.204  79
  -6  -1   4 23311.8 648.502   9
  -6  -1   4 24376.6 674.654  14
  -6   1   4 22882.9 614.846  14
   6   1  -4 22132.1 643.022  85
  -6   1   4 23245.4 607.533  82
   6  -1  -4 23282.2 634.380  86
   6  -1  -4 23462.9 653.441  84
  -6   1   4 21667.5 683.186  33
   5   1  -4 129392. 1147.65   6
   5  -1  -4 139376. 1498.16  24
  -5  -1   4 133650. 1485.57  82
  -5   1   4 134594. 1413.99  82
   5   1  -4 129673. 1482.48  85
  -5   1   4 126207. 1665.03  32
   5  -1  -4 135311. 1459.41  31
   5   1  -4 138503. 1333.55  84
   5  -1  -4 128728. 1437.62  84
  -5   1   4 136977. 1552.05  33
  -5   1   4 145122. 1410.10  14
   5  -1  -4 128254. 1149.76  76
   5  -1  -4 136576. 1215.67  75
  -5  -1   4 128762. 1417.21   9
  -5  -1   4 125174. 1376.05  10
  -5  -1   4 131121. 1487.51  14
   5   1  -4 129447. 1280.12  74
   5  -1  -4 132340. 1421.27  86
  -5  -1   4 133593. 1624.78  79
   5   1  -4 134486. 1490.68  25
  -4   1   4 102475. 1209.47  82
   4   1  -4 99363.0 888.249   6
   4  -1  -4 101846. 1202.83  24
  -4  -1   4 105343. 1257.41  14
  -4   1   4 96053.2 1353.54  32
   4  -1  -4 100617. 1017.34  76
   4   1  -4 100854. 1069.69  81
   4   1  -4 101759. 1255.49  85
   4  -1  -4 99499.2 1186.91  84
  -4  -1   4 105199. 1246.44  82
   4  -1  -4 100996. 1175.35  86
  -4   1   4 109286. 1142.94  14
  -4  -1   4 100533. 1284.21  79
   4  -1  -4 106226. 1061.06  75
  -4  -1   4 101719. 1162.08  74
   4   1  -4 102988. 1107.27  74
  -4  -1   4 92914.8 1118.97  10
  -4  -1   4 104929. 884.685   8
  -4   1   4 104880. 1302.81   4
   4   1  -4 102235. 1228.06  25
   4  -1  -4 100897. 1132.31   7
   3  -1  -4 133479. 1400.79   1
  -3  -1   4 134791. 995.282  75
   3   1  -4 135659. 1219.45  81
  -3  -1   4 148904. 1348.41   1
   3  -1  -4 139964. 1315.29  84
   3   1  -4 137488. 1425.32  85
  -3  -1   4 138036. 1377.46  82
  -3   1   4 137691. 1377.89  82
  -3  -1   4 135834. 1386.59   5
   3  -1  -4 138720. 1206.13  76
   3  -1  -4 139698. 1214.64  75
  -3   1   4 142770. 1280.73  74
   3   1  -4 136697. 1260.47  74
   3  -1  -4 141500. 1295.93  74
   3   1  -4 133529. 1375.74   3
  -3   1   4 135914. 1343.52   4
   3   1  -4 136132. 902.533   6
   3  -1  -4 138121. 1366.74   8
   2   1  -4 44325.6 753.374   3
  -2  -1   4 47182.4 717.585   1
   2   1  -4 45365.0 804.869  85
   2  -1  -4 45014.4 761.834   1
  -2   1   4 44440.1 683.407   4
   2  -1  -4 48336.1 715.168  75
  -2  -1   4 46246.9 624.735  75
  -2  -1   4 47212.5 763.998  82
  -2   1   4 44427.6 765.247  82
  -2  -1   4 44181.3 774.339   5
   2  -1  -4 47587.6 786.166   8
   2  -1  -4 47106.0 709.735  76
   2   1  -4 45262.8 635.603  76
   2   1  -4 45827.9 733.271  74
   2  -1  -4 45961.4 705.629  74
  -2   1   4 46932.3 700.653  74
   1   1  -4 330128. 1908.23   3
  -1  -1   4 342087. 1794.09   1
   1  -1  -4 355642. 1935.67  75
   1  -1  -4 328901. 1792.94  13
   1  -1  -4 332163. 1577.02  12
   1   1  -4 337760. 1819.48  76
   1  -1  -4 340374. 1965.11   1
  -1   1   4 336310. 2025.73  82
   1  -1  -4 338025. 1919.07  76
  -1  -1   4 334730. 1760.63  75
   1  -1  -4 326086. 1797.30  74
   1  -1  -4 317135. 2032.79   8
  -1  -1   4 348521. 1973.67  82
   1   1  -4 339882. 1144.86   8
   1   1  -4 312809. 2070.29  85
  -1  -1   4 331890. 2031.31   5
   0  -1   4 168881. 1172.88   1
   0  -1  -4 169090. 1374.83  75
   0   1   4 162825. 1271.18   2
   0  -1   4 165517. 1398.91   5
   0   1   4 166831. 1381.92  82
   0   1  -4 173849. 1378.32   5
   0  -1  -4 163054. 1357.84  76
   0   1  -4 171838. 1311.00  75
   0  -1   4 166488. 1285.74  75
   0  -1  -4 163795. 1258.68  74
   0  -1   4 161928. 1311.40  82
   0  -1  -4 169813. 1338.94   1
   0  -1  -4 167683. 1324.38  13
   0   1  -4 174581. 1292.95   3
   0   1  -4 163806. 1320.51  76
  -1   1  -4 1052.64 99.0252   3
   1  -1   4 1156.30 94.5726   1
   1   1   4 994.955 113.424  82
   1  -1   4 1215.56 116.265  82
  -1   1  -4 1320.41 92.4736   6
   1   1   4 1153.35 105.182   2
  -1  -1  -4 1219.62 97.3625  10
  -1   1  -4 1192.10 118.914  81
   1  -1   4 1606.65 140.061   5
  -1   1  -4 1042.35 118.017  76
  -1   1  -4 1412.37 128.649   5
  -1  -1  -4 1563.23 140.690  76
  -1   1  -4 1161.22 123.789  75
   1  -1   4 1290.44 127.364  75
  -1  -1  -4 1247.63 128.800  75
   1   1   4 1356.71 137.748  75
  -1  -1  -4 1193.71 114.473  74
  -1  -1  -4 1110.28 118.384  13
  -1  -1  -4 1089.96 114.275  12
  -2  -1  -4 26985.0 571.191  12
   2  -1   4 28927.3 555.307  83
   2   1   4 26918.4 599.846  75
   2   1   4 27399.0 445.005   2
   2  -1   4 26259.8 525.580   5
   2  -1   4 26440.9 390.391   1
  -2  -1  -4 28942.2 586.902  13
  -2   1  -4 27434.4 554.665  81
  -2   1  -4 29325.1 474.680   6
  -2   1  -4 29307.7 538.354   5
  -2   1  -4 28516.5 589.352  76
  -2   1  -4 27975.9 599.429  75
   2  -1   4 28376.3 586.600  75
  -2  -1  -4 28097.6 618.672  75
  -2  -1  -4 27100.3 528.422  74
   2   1   4 29415.6 610.161  20
  -2  -1  -4 28092.4 557.846  17
  -2  -1  -4 25950.9 559.471  76
  -3   1  -4 61850.7 868.805  81
   3  -1   4 66449.6 900.921  83
  -3  -1  -4 63975.5 849.818  17
   3   1   4 70018.0 992.956  20
  -3   1  -4 66590.6 807.019   5
  -3   1  -4 61796.4 609.030  77
  -3  -1  -4 58001.8 858.467  76
  -3   1  -4 66556.8 921.566  76
   3  -1   4 59310.2 893.551  75
  -3  -1  -4 64207.6 990.980  75
   3   1   4 60639.7 936.374  75
   3   1   4 64053.2 590.447   2
   3  -1   4 64055.6 515.118   1
   3  -1   4 62097.5 863.348   4
  -3  -1  -4 64953.6 944.346  12
  -3  -1  -4 57503.7 860.771  13
   3  -1   4 65007.5 812.790   2
  -4  -1  -4 1185.49 147.821  12
   4  -1   4 1417.06 154.743  83
  -4  -1  -4 1322.79 128.715  17
  -4   1  -4 1225.85 128.849  11
   4   1   4 1354.51 159.850  20
  -4   1  -4 1686.81 131.393   5
  -4  -1  -4 1368.06 149.372  13
  -4   1  -4 1369.79 143.385  81
  -4   1  -4 1342.73 132.658   6
  -4  -1  -4 1086.82 125.570  76
  -4  -1  -4 1276.50 152.609  75
   4   1   4 1262.85 147.333  75
   4  -1   4 1232.91 164.363  23
   4  -1   4 1297.97 118.562   2
   4  -1   4 1353.64 141.645   4
  -4   1  -4 1247.17 143.477  25
   5  -1   4 158411. 1810.42  23
   5  -1   4 159725. 1632.11  83
   5   1   4 164384. 1700.95  20
  -5   1  -4 152457. 1521.25  81
   5  -1   4 167376. 1570.25   4
  -5  -1  -4 166664. 1769.71  79
  -5   1  -4 158921. 1289.81  77
  -5  -1  -4 143098. 1361.65  76
   5  -1   4 146914. 1462.99  20
  -5  -1  -4 172653. 1944.13   9
  -5   1  -4 161449. 1573.90  11
  -5   1  -4 153743. 1605.59  27
   5   1   4 169318. 1764.53  42
  -5   1  -4 152336. 1471.95  87
   5  -1   4 157633. 1552.94  88
  -5  -1  -4 161194. 1701.61  12
  -5   1  -4 158600. 1594.12  25
   5  -1   4 164975. 1596.21  40
  -5  -1  -4 159533. 1560.45  13
  -5  -1  -4 160210. 1402.54  17
  -6  -1  -4 2900.89 255.225  12
  -6   1  -4 3059.77 244.791  11
  -6  -1  -4 3049.17 269.484  79
  -6   1  -4 3024.10 224.647  87
   6  -1   4 2921.93 245.721  83
   6   1   4 3164.11 262.897  83
   6  -1   4 3214.39 227.909  20
  -6   1  -4 3303.51 213.752  77
  -6  -1  -4 3249.75 300.517   9
  -6   1  -4 2888.66 227.708  81
   6  -1   4 3007.78 230.810  88
   6   1   4 3705.15 282.208  20
   6   1   4 3099.87 260.002  42
  -6  -1  -4 2858.20 198.028  17
  -6   1  -4 3622.90 263.248  25
  -6  -1  -4 3220.19 238.695  13
   6  -1   4 3211.33 247.574  40
  -6   1  -4 3044.09 248.270  27
   6  -1   4 2894.90 280.816  23
   7  -1   4 41120.9 875.617  88
  -7  -1  -4 44239.4 1012.70  12
  -7  -1  -4 45172.5 1055.60  18
   7  -1   4 41101.6 1076.23  23
  -7   1  -4 45093.2 884.220  87
   7   1   4 43959.0 982.230  83
  -7  -1  -4 44539.2 1145.63   9
  -7   1  -4 43063.8 957.066  27
   7   1   4 40844.2 950.329  20
   7   1   4 45525.6 1013.77  42
  -7   1  -4 42364.9 901.459  81
  -7  -1  -4 43763.0 899.087  13
   7  -1   4 46636.5 993.014  83
  -7   1  -4 43778.9 941.093  25
  -7   1  -4 42964.3 978.701  11
  -7  -1  -4 46266.4 1089.06  79
   7  -1   4 45287.8 956.296  40
  -8   1  -4 879.109 155.461  25
  -8  -1  -4 890.447 164.939  18
  -8  -1  -4 992.165 145.143  13
   8  -1   4 1016.20 199.068  23
  -8   1  -4 978.213 146.299  87
   8   1   4 1033.85 177.340  42
   8  -1   4 906.114 162.178  83
  -8   1  -4 1068.70 166.411  81
  -8  -1  -4 788.314 161.352  79
  -8   1  -4 865.451 153.420  27
   8   1   4 1112.17 177.640  20
  -8  -1  -4 896.195 190.666   9
  -8   1  -4 1391.12 201.556  11
   8  -1   4 901.183 159.882  40
   8   1   4 1180.95 180.985  83
  -8  -1  -4 1121.53 180.078  12
  -9  -1  -4 4292.15 369.241  18
   9  -1   4 4040.51 390.358  23
  -9   1  -4 3897.22 346.855  11
   9   1   4 3938.61 326.601  83
  -9   1  -4 3826.62 323.523  25
   9  -1   4 3763.17 327.849  83
  -9   1  -4 3806.44 307.183  81
  -9  -1  -4 3853.41 360.122  79
  -9  -1  -4 4512.08 406.587   9
  -9   1  -4 3618.69 287.162  87
  -9   1  -4 3814.75 327.122  27
   9   1   4 3275.18 310.755  20
   9   1   4 3791.18 325.120  42
   9  -1   4 3977.59 327.802  40
  -9  -1  -4 3854.05 343.037  12
 -10  -1  -4 27948.2 962.667  18
 -10   1  -4 26974.6 946.556  11
 -10   1  -4 26366.5 835.558  81
 -10  -1  -4 28208.8 1018.10  79
  10  -1   4 27452.0 895.893  40
 -10   1  -4 26990.3 895.590  27
  10  -1   4 27137.9 909.252  83
  10   1   4 27263.0 896.043  42
 -10   1  -4 27657.9 807.204  87
  10   1   4 25656.6 863.904  20
 -10   1  -4 26320.0 874.146  25
 -10  -1  -4 26439.3 930.140  12
 -11  -1  -4 8762.57 575.602  11
 -11  -1  -4 9239.97 577.233  12
  11   1   4 10126.5 572.663  42
  11  -1   4 9961.28 583.448  83
  11   1   4 8994.63 540.446  20
 -11   1  -4 10051.3 584.998  27
 -11   1  -4 7840.15 510.762  25
  11  -1   4 9860.68 574.249  40
 -11   1  -4 9642.84 537.465  81
 -12   1  -4 418.291 147.871  25
 -12  -1  -4 248.011 124.404  11
  12  -1   4 176.025 124.176  83
 -12   1  -4 449.144 147.239  81
  12  -1   4 378.900 122.759  42
 -12   1  -4 141.421 111.163  27
 -12  -1  -4 314.421 133.547  25
  12  -1   4 263.046 122.098  40
  12   1   4 320.281 121.289  20
  13  -1   4 2143.16 305.147  83
  13  -1   4 2455.88 321.196  42
 -13   1  -4 1986.38 287.497  27
 -13  -1  -4 2014.72 292.838  11
 -13   1  -4 2597.09 312.661  15
 -13   1  -4 2209.07 282.528  81
  13   1   4 1835.83 264.532  20
 -13  -1  -4 2094.29 286.968  25
 -13   1  -4 1907.42 289.205  25
 -14  -1  -4 4738.27 423.084  25
  14  -1   4 4521.72 427.899  50
  14  -1   4 4934.62 459.375  42
 -14   1  -4 4729.14 413.893  81
  14  -1   4 4641.17 437.258  83
  14   1   4 4951.71 458.570  50
  14   1   4 4876.39 497.233  91
  14  -1   4 5084.99 493.278  91
  14  -1   4 4650.38 448.638  72
 -14   1  -4 5056.81 453.868  27
 -14   1  -4 4362.74 422.587  25
  14   1   4 4840.99 457.427  47
  15  -1   4 16407.2 891.487  91
  15   1   4 15380.5 808.739  50
  15   1   4 16568.8 898.040  91
  15  -1   4 15747.5 783.853  50
 -15   1  -4 16404.8 819.328  27
  15  -1   4 16664.6 828.366  72
  15  -1   4 15892.8 814.742  42
  15   1   4 15817.3 820.719  47
 -15  -1  -4 15247.3 779.973  25
 -15   1  -4 15307.2 782.963  25
  16   1   4 287.192 156.553  91
  16  -1   4 130.895 105.495  50
  16   1   4 123.891 136.105  50
  16  -1   4 37.8026 137.700  91
  16   1   4 38.8720 167.393  47
  16  -1   4 20.1328 149.768  72
  17   1   4 23572.9 999.904  91
  17  -1   4 23800.7 1009.25  91
  17  -1   4 23495.4 920.549  50
  17  -1   4 24000.2 965.333  72
  17   1   4 24134.6 958.460  50
  17   1   4 22798.1 943.301  47
  18  -1   4 2772.48 283.013  95
  18   1   4 2996.80 338.801  50
  18  -1   4 3071.42 323.106  50
  18   1   4 2524.32 323.098  91
  18  -1   4 2716.06 330.252  91
  18  -1   4 3078.00 299.196  63
  19  -1   4 5924.02 427.485  91
  19   1   4 5662.23 407.652  91
  19  -1   4 5971.24 395.733  50
  19   1   4 5459.82 395.662  50
  20   1   4 2602.49 237.316  50
  20  -1   4 2902.47 253.132  91
 -19   2   4 398.049 120.004  61
  19  -2  -4 59.8409 78.7052  95
  19   2  -4 435.634 127.609  50
  19  -2  -4 386.223 111.663  63
  19   2  -4 431.883 127.006  56
  19   2  -4 326.691 119.511  94
  18   2  -4 6027.61 443.704  56
  18  -2  -4 4991.09 386.949  95
  18   2  -4 5973.92 430.030  50
 -18   2   4 5616.66 356.789  46
  18   2  -4 5226.46 408.203  94
  18  -2  -4 5763.07 414.871  63
  17  -2  -4 6813.16 482.441  95
  17  -2  -4 6317.69 452.780  90
  17  -2  -4 5649.41 441.569  63
 -17   2   4 5884.06 413.188  46
  17   2  -4 5187.51 443.779  94
  17   2  -4 5989.49 464.750  50
 -17   2   4 6040.40 428.645  44
  17  -2  -4 5738.13 438.651  52
  16  -2  -4 29214.6 1017.78  90
  16   2  -4 28605.6 1066.10  94
 -16   2   4 28359.0 993.497  44
  16   2  -4 27271.2 1027.14  50
  16  -2  -4 29489.7 1026.77  95
  16  -2  -4 29532.5 1081.61  52
  16  -2  -4 28656.0 1010.32  63
  15   2  -4 5918.22 514.344  94
  15   2  -4 6100.96 500.738  50
  15  -2  -4 5791.66 473.530  63
  15  -2  -4 5996.12 540.526  55
  15  -2  -4 6372.40 532.875  93
  15  -2  -4 5611.96 512.117  52
 -15   2   4 5475.48 452.179  44
  15  -2  -4 5604.27 469.544  95
  14  -2  -4 7030.31 525.038  95
  14  -2  -4 8798.18 634.811  93
  14   2  -4 7852.26 605.496  36
 -14   2   4 7407.52 577.693  87
  14  -2  -4 8249.44 635.898  52
  14  -2  -4 8241.70 620.858  55
  14   2  -4 8512.51 588.037  50
  14   2  -4 6636.81 543.327  94
 -14   2   4 8368.43 569.245  44
  14  -2  -4 7751.76 580.460  40
  14  -2  -4 8070.03 558.048  63
  13   2  -4 10554.5 704.794  36
 -13   2   4 10294.3 668.388  87
  13   2  -4 10581.7 646.246  50
  13  -2  -4 10808.7 676.708  40
 -13  -2   4 11150.7 734.685  32
  13   2  -4 9993.23 645.601  94
  13  -2  -4 10223.9 650.370  84
  13   2  -4 9633.82 664.296  85
  13   2  -4 10916.4 648.209  59
  13  -2  -4 10792.7 716.673  52
  13  -2  -4 10346.6 641.756  83
  13  -2  -4 12189.4 744.884  93
  13  -2  -4 10736.3 624.062  95
 -13   2   4 9738.45 610.656  44
 -13   2   4 10065.7 670.209  27
  13  -2  -4 11382.5 712.035  55
  13  -2  -4 10848.0 632.103  63
 -12   2   4 38968.7 1369.88  33
  12   2  -4 39989.6 1348.78  36
 -12   2   4 40018.3 1284.40  87
  12   2  -4 40485.9 1296.11  85
  12  -2  -4 40461.9 1255.57  84
  12  -2  -4 38805.6 1216.23  83
 -12   2   4 41370.1 1367.28  32
 -12  -2   4 41907.4 1259.13  14
 -12   2   4 42445.8 1333.90  27
  12  -2  -4 40461.6 1266.45  40
  11   2  -4 35922.2 1091.67  22
  11  -2  -4 32354.7 1083.39  83
  11   2  -4 33918.4 1217.38  36
 -11   2   4 35037.7 1248.22  32
 -11   2   4 32439.0 1129.40  87
  11   2  -4 33812.3 1146.89  85
  11  -2  -4 35584.5 1130.33  84
 -11  -2   4 37437.7 1154.24  14
 -11   2   4 33560.4 1233.96  33
 -11   2   4 37952.0 1212.03  27
  11  -2  -4 34985.6 1135.46  40
 -10   2   4 9634.11 642.811  33
 -10   2   4 9509.40 639.748  32
 -10  -2   4 9039.78 561.115  10
  10   2  -4 10097.8 604.267  85
  10  -2  -4 9492.53 569.531  84
  10   2  -4 9696.82 566.103  22
  10  -2  -4 9868.25 586.022  40
 -10  -2   4 10572.6 589.925  14
 -10   2   4 9583.14 595.542  87
  10  -2  -4 9437.94 574.021  86
  10   2  -4 9548.98 641.551  36
  -9   2   4 33779.9 1139.41  33
  -9   2   4 33698.9 1055.77  87
   9   2  -4 34087.8 1071.15  85
   9   2  -4 34547.3 1032.30  22
   9   2  -4 35678.0 1183.55  36
  -9  -2   4 37669.9 1058.90  14
   9  -2  -4 35116.3 1047.98  86
  -9  -2   4 29555.0 978.264  10
   9  -2  -4 33788.2 1023.90  40
  -9   2   4 33207.3 1155.75  32
   9  -2  -4 36269.7 1040.23  84
   8  -2  -4 1442.54 225.098  24
   8   2  -4 1717.10 275.115  36
   8   2  -4 1222.78 198.830  22
   8  -2  -4 1557.28 213.063  43
   8   2  -4 1330.98 224.151  85
   8  -2  -4 1790.64 230.146  84
  -8   2   4 1835.96 278.360  32
  -8  -2   4 1582.27 247.618  79
  -8  -2   4 1721.12 218.625  14
   8  -2  -4 1555.25 222.998  40
  -8   2   4 1338.09 225.744  33
  -8   2   4 1629.28 231.215  87
  -8  -2   4 1594.77 192.268  39
  -8  -2   4 1363.03 212.429  10
  -7   2   4 21711.2 859.377  32
   7  -2  -4 22165.3 769.263  24
   7   2  -4 21173.0 757.648  22
  -7   2   4 21056.9 807.663  33
   7  -2  -4 21521.1 751.760  86
  -7  -2   4 18093.1 707.654  10
   7  -2  -4 20989.0 712.961  84
  -7   2   4 21437.5 672.839  80
  -7  -2   4 21991.6 730.212  14
  -7  -2   4 20905.8 827.774  79
  -7  -2   4 22373.5 711.741  82
   7  -2  -4 23035.2 729.966  43
  -7   2   4 19114.2 717.124  87
   7   2  -4 19154.5 752.761  85
   7  -2  -4 21655.8 732.400  40
  -7  -2   4 20619.3 656.154  39
  -6   2   4 5043.13 328.603  80
   6   2  -4 4616.32 349.694  22
  -6   2   4 5100.21 373.161  33
   6  -2  -4 4494.79 308.839  31
   6  -2  -4 5206.27 363.458  24
   6   2  -4 4802.09 366.722  85
   6  -2  -4 4922.59 324.147  84
  -6  -2   4 4859.57 324.643  82
   6  -2  -4 4986.23 330.221  43
  -6  -2   4 5042.25 332.843  14
   6  -2  -4 4364.90 333.782  86
  -6   2   4 4881.69 393.906  32
  -6   2   4 4800.10 342.424  87
  -6  -2   4 4694.63 308.758  39
  -5   2   4 3256.06 267.239  87
   5  -2  -4 2859.40 234.749  84
   5  -2  -4 2723.72 254.775  24
  -5   2   4 2507.27 231.436  80
  -5  -2   4 3051.46 248.108  82
   5  -2  -4 2706.87 253.787  86
  -5   2   4 2740.14 243.063  35
   5   2  -4 2744.97 269.843  85
   5  -2  -4 2676.80 225.305  31
  -5   2   4 2789.16 292.064  32
   5   2  -4 2627.14 263.829  22
  -5  -2   4 2708.49 230.568  39
   4  -2  -4 113484. 1345.51  31
   4   2  -4 105398. 1560.88  85
   4   2  -4 105436. 1518.66  22
  -4   2   4 110265. 1476.81  35
  -4   2   4 102837. 1357.25  87
   4  -2  -4 104068. 1469.68  24
  -4   2   4 104588. 1637.85  32
   4  -2  -4 106124. 1451.37  86
  -4  -2   4 108932. 1392.08  82
   4  -2  -4 104535. 1292.81  84
  -4   2   4 108572. 1347.92  41
  -4  -2   4 104380. 1345.42  39
   4   2  -4 105790. 1347.22  25
   3  -2  -4 81853.5 1086.65  31
  -3   2   4 84999.7 1285.64  35
  -3   2   4 79707.0 1093.78  87
   3  -2  -4 82216.7 1229.39  86
   3   2  -4 79675.8 1317.53  85
  -3   2   4 80801.9 1180.36  41
  -3  -2   4 79709.5 1046.54  88
   3   2  -4 83799.8 1147.98  25
   3  -2  -4 87604.9 1148.95  29
  -3  -2   4 80318.6 1457.05  21
  -3  -2   4 78969.8 1043.76  29
   3   2  -4 80882.7 1276.99  22
  -3   2   4 81004.5 1368.77  32
   3   2  -4 83676.3 1370.62  28
   3  -2  -4 81691.2 1258.15  24
   3  -2  -4 81817.4 1042.67  84
  -3  -2   4 82161.1 1161.39  39
  -2  -2   4 33603.6 909.020  19
   2  -2  -4 33607.0 788.783  24
   2  -2  -4 34724.2 806.157  38
   2   2  -4 34796.6 932.475  37
  -2  -2   4 33944.3 693.756  29
   2  -2  -4 34490.0 774.672  86
   2   2  -4 31354.7 828.931  85
  -2   2   4 33339.2 850.954  32
  -2  -2   4 33066.5 688.573  88
   2   2  -4 34948.4 808.073  22
   2   2  -4 33019.0 848.225  28
  -2   2   4 33063.9 760.436  41
  -2  -2   4 34894.2 919.505  21
   2  -2  -4 32278.5 637.383  13
  -2   2   4 33196.2 795.183  35
  -2  -2   4 33345.3 724.782  39
   2   2  -4 33941.7 718.490  25
  -1  -2   4 14456.4 459.436  88
  -1   2   4 13687.2 494.056  80
   1   2  -4 13930.3 530.743  87
  -1   2   4 14341.8 546.736  32
   1   2  -4 13107.0 532.053  85
   1   2  -4 15108.2 512.777  22
   1   2  -4 14493.8 579.901  37
   1   2  -4 15143.1 506.025  80
  -1  -2   4 14145.2 572.914  21
  -1  -2   4 13925.5 567.080  19
   1   2  -4 13624.7 427.497  74
   1  -2  -4 13798.5 484.752  86
   1   2  -4 13664.9 538.946  28
  -1   2   4 13837.0 496.810  41
   1  -2  -4 15397.8 545.348  38
   1  -2  -4 13357.6 428.653  13
  -1  -2   4 13409.4 451.752  39
   0  -2   4 129310. 1654.43  19
   0  -2   4 134507. 1414.75  88
   0   2   4 137339. 1615.30  32
   0  -2  -4 131940. 1469.27  86
   0  -2   4 127210. 1460.30  16
   0   2  -4 127288. 1654.66  85
   0   2  -4 125782. 1550.58  87
   0   2  -4 130712. 1306.55  81
   0  -2   4 128355. 1663.44  21
   0   2  -4 125207. 1336.45  74
   0   2  -4 139456. 1497.14  80
   0   2   4 131812. 1515.58  41
   0  -2  -4 127754. 1529.40  26
   0   2  -4 122224. 1630.60  37
   0  -2  -4 135414. 1628.07  38
   0  -2  -4 134349. 1389.64  13
   0   2  -4 133901. 1428.05  22
   0  -2   4 127259. 1352.72  39
   0   2   4 124406. 1465.49  80
  -1   2  -4 114213. 1331.91  25
   1  -2   4 99466.4 1185.71  39
   1  -2   4 104576. 1268.64  16
  -1  -2  -4 105548. 1311.62  86
  -1   2  -4 105880. 1201.14  81
  -1   2  -4 106361. 1404.63  87
   1   2   4 105313. 1321.73  80
  -1   2  -4 112313. 1331.08  80
   1  -2   4 110488. 1317.79  23
  -1  -2  -4 103844. 1345.83  17
   1  -2   4 106598. 1299.75  88
   1   2   4 116064. 1491.45  32
   1   2   4 95769.9 1106.73  20
  -1  -2  -4 105263. 1418.11  26
  -1   2  -4 104427. 1485.08  37
   1   2   4 107055. 1384.51  41
  -1   2  -4 105030. 1190.25  22
   2  -2   4 37538.8 810.943  23
  -2   2  -4 41513.8 802.793  80
   2   2   4 39444.5 804.007  80
  -2  -2  -4 39101.5 834.284  17
   2  -2   4 37203.6 781.853  88
  -2   2  -4 38533.7 855.498  87
  -2  -2  -4 36400.9 788.579  86
   2  -2   4 39786.1 705.496  83
  -2   2  -4 38809.4 752.639  81
   2  -2   4 39553.4 766.057  43
   2   2   4 39443.8 770.933  20
  -2  -2  -4 40115.1 905.968  26
   2   2   4 38840.6 697.178   2
   2   2   4 39512.7 847.197  41
  -2   2  -4 39278.3 914.497  37
  -2   2  -4 41363.3 828.936  25
   2  -2   4 38680.0 727.738  39
  -3  -2  -4 225848. 2041.57  17
  -3  -2  -4 234608. 2046.59  86
   3  -2   4 239804. 2052.67  88
   3   2   4 242133. 1760.99  85
  -3   2  -4 242973. 1939.09  81
  -3   2  -4 244254. 2275.11  37
   3  -2   4 255498. 2071.14  43
   3   2   4 246399. 2045.45  20
  -3   2  -4 262987. 2012.28  80
   3   2   4 237929. 2078.13  41
   3  -2   4 254226. 2219.20  23
   3   2   4 244580. 1961.73  80
  -3   2  -4 249175. 2071.82  25
  -3  -2  -4 237066. 2123.23  10
   3  -2   4 252154. 1833.12  39
   3  -2   4 258672. 1935.25  83
  -3   2  -4 245592. 2179.17  87
  -4   2  -4 9755.30 475.480  37
  -4  -2  -4 9351.69 429.593  17
  -4  -2  -4 9020.85 421.871  86
   4  -2   4 9780.17 430.948  88
  -4  -2  -4 10265.4 422.464  16
  -4   2  -4 9719.02 450.726  87
  -4  -2  -4 8220.96 437.122  10
   4   2   4 10038.0 394.146  85
   4  -2   4 9094.48 403.315  83
  -4   2  -4 9205.07 401.417  81
   4   2   4 9798.50 394.990  80
  -4   2  -4 10902.1 407.361  80
   4  -2   4 9132.64 449.976  23
   4   2   4 9543.08 430.130  20
   4   2   4 10763.9 452.795  41
  -4   2  -4 9558.09 425.036  25
  -4  -2  -4 8961.32 407.734  30
   5   2   4 3594.76 260.485  22
  -5   2  -4 3521.53 264.581  81
   5  -2   4 3314.04 263.855  88
  -5   2  -4 3732.63 292.813  87
   5   2   4 4080.87 277.081  85
  -5  -2  -4 3914.09 271.161  16
   5  -2   4 3560.32 265.853  83
  -5  -2  -4 3932.89 283.622  30
   5   2   4 3776.23 292.325  20
   5  -2   4 3744.13 310.841  23
   5   2   4 3610.77 265.823  41
  -5  -2  -4 3090.77 295.964  10
  -5  -2  -4 3585.97 275.872  17
  -5   2  -4 3646.35 274.515  25
   5  -2   4 3766.01 267.591  40
  -5   2  -4 3273.13 292.264  37
  -6   2  -4 151.250 91.1304  25
   6   2   4 169.968 76.6817  85
  -6  -2  -4 128.980 71.3740  10
  -6  -2  -4 330.196 102.351  17
   6   2   4 242.889 79.3969  22
  -6   2  -4 48.5098 80.9258  87
   6  -2   4 104.692 71.5235  83
  -6  -2  -4 114.181 62.0045  30
  -6   2  -4 104.416 86.2265  37
   6   2   4 326.232 85.2589  41
   6  -2   4 167.199 82.3846  88
   6  -2   4 192.841 87.6430  40
   6   2   4 10.0084 91.4464  20
   6  -2   4 153.501 110.348  23
  -6   2  -4 212.074 87.4983  81
  -7   2  -4 85930.2 1526.74  37
   7  -2   4 90998.8 1429.36  88
   7   2   4 87854.6 1464.57  85
   7  -2   4 87748.1 1458.31  83
  -7  -2  -4 81776.6 1665.49  10
  -7   2  -4 83545.1 1382.96  81
  -7  -2  -4 92680.0 1739.43  79
  -7   2  -4 85055.2 1451.20  87
   7   2   4 85544.8 1490.43  20
   7  -2   4 90602.2 1665.43  23
  -7  -2  -4 87883.7 1405.95  17
  -7   2  -4 83977.1 1414.60  25
  -7  -2  -4 85150.4 1437.91  13
   7  -2   4 91319.4 1447.64  40
  -8  -2  -4 86606.2 1628.06  12
  -8  -2  -4 87755.8 1435.39  17
  -8   2  -4 87825.6 1499.96  25
  -8   2  -4 84577.2 1579.99  37
   8   2   4 88016.7 1546.86  85
  -8   2  -4 82647.2 1487.71  87
   8  -2   4 84863.5 1524.10  83
  -8  -2  -4 75648.7 1691.20  10
  -8   2  -4 80192.1 1425.15  81
  -8  -2  -4 85067.1 1761.27  79
   8  -2   4 86013.2 1728.08  23
  -8  -2  -4 89348.8 1860.44   9
   8   2   4 82373.2 1540.24  20
  -8  -2  -4 83918.3 1484.67  13
   8  -2   4 86966.4 1497.36  40
   9  -2   4 15419.1 783.644  23
  -9  -2  -4 14661.9 785.741  10
  -9   2  -4 14197.8 651.090  87
   9  -2   4 15445.2 690.948  83
  -9   2  -4 15687.7 710.346  37
  -9   2  -4 15161.6 654.121  81
   9   2   4 15325.4 699.777  20
  -9  -2  -4 15324.5 724.109  12
  -9  -2  -4 13514.8 626.457  13
  -9   2  -4 15454.1 667.056  25
   9  -2   4 15119.7 668.444  40
 -10  -2  -4 44087.1 1261.52  12
 -10   2  -4 41019.0 1198.40  37
 -10  -2  -4 45235.4 1314.18  18
 -10   2  -4 43533.6 1168.15  87
  10  -2   4 42804.4 1195.47  83
 -10   2  -4 40606.2 1131.47  25
  10  -2   4 41894.5 1334.58  23
 -10   2  -4 41849.8 1130.24  81
  10   2   4 41063.7 1186.66  20
 -10  -2  -4 43312.5 1138.80  13
  10  -2   4 42735.6 1171.11  40
 -11   2  -4 1416.20 240.978  25
 -11  -2  -4 1166.52 229.692  18
 -11  -2  -4 1371.33 237.623  12
 -11   2  -4 1552.32 241.011  87
  11  -2   4 1454.26 271.424  23
  11  -2   4 1648.58 255.548  83
 -11   2  -4 1246.87 222.654  81
 -11   2  -4 1312.41 251.701  37
  11  -2   4 1300.20 226.060  40
  11   2   4 1287.66 226.761  20
 -12   2  -4 204.671 108.275  25
 -12   2  -4 281.933 131.946  87
  12  -2   4 221.545 120.879  83
 -12   2  -4 466.429 142.705  81
  12   2   4 123.904 120.887  20
 -12   2  -4 191.142 129.562  37
 -12  -2  -4 182.675 116.636  12
  12  -2   4 115.226 77.9077  40
  13   2   4 24305.1 966.419  50
  13   2   4 21650.7 941.897  94
 -13   2  -4 22449.0 897.391  87
  13  -2   4 23360.1 973.400  83
 -13   2  -4 21453.6 882.548  81
  13   2   4 22923.7 964.008  47
  13  -2   4 22138.8 1029.41  91
  13  -2   4 24965.9 1029.95  55
  13  -2   4 22338.2 947.779  72
  13   2   4 23297.8 1067.22  53
  13   2   4 22655.2 965.443  56
  13   2   4 22712.7 942.264  20
 -13   2  -4 21264.2 912.728  25
 -13   2  -4 21994.1 946.192  37
  13   2   4 23290.1 1068.53  91
  14  -2   4 17131.9 915.211  91
  14   2   4 17014.3 840.281  56
 -14   2  -4 17916.9 896.458  57
  14   2   4 19562.4 982.519  91
  14   2   4 19104.3 978.576  53
  14   2   4 17401.0 850.283  47
  14  -2   4 17764.5 867.549  42
 -14   2  -4 16347.9 832.333  37
  14   2   4 18424.3 860.469  50
  14   2   4 17481.4 848.787  94
  14  -2   4 17821.6 859.614  72
 -14   2  -4 17777.9 833.549  25
  15   2   4 33261.1 1254.61  53
  15   2   4 33393.9 1153.67  56
  15   2   4 34555.2 1161.80  50
  15   2   4 34047.7 1266.96  91
  15   2   4 32605.2 1149.82  47
  15  -2   4 31096.2 1201.72  91
  15   2   4 30494.8 1104.13  94
  15  -2   4 32535.9 1151.93  72
 -15   2  -4 31445.4 1160.02  57
  16   2   4 1200.08 224.986  94
 -16   2  -4 1165.21 221.231  57
  16  -2   4 1275.63 265.249  91
  16   2   4 1183.85 228.272  50
  16   2   4 1205.63 236.454  47
  16  -2   4 933.824 210.440  72
  16   2   4 1120.85 218.514  56
 -16   2  -4 995.370 189.322  92
  17   2   4 5553.31 436.812  94
 -17   2  -4 5527.48 418.732  57
 -17   2  -4 5837.41 413.653  92
  17   2   4 5885.26 441.553  50
  17  -2   4 5758.10 483.428  91
  17  -2   4 5401.88 448.160  72
  17   2   4 5701.54 431.314  56
  17   2   4 5275.27 440.090  47
  18  -2   4 3687.19 325.418  95
  18  -2   4 4022.48 368.704  91
  18   2   4 4297.15 349.814  50
  18  -2   4 3879.00 350.283  72
  18  -2   4 3733.46 323.445  63
  19  -2   4 15419.2 607.929  91
  19  -2   4 16124.8 555.879  95
  19   2   4 15355.2 533.422  50
 -19   2  -4 14616.4 578.572  44
  19  -2   4 16709.5 565.700  63
  18   3  -4 4448.54 328.330  56
 -18   3   4 4297.11 285.546  46
 -18   3   4 4462.31 298.941  61
  18  -3  -4 4454.35 301.872  90
  18   3  -4 4534.51 336.312  94
  18  -3  -4 4529.71 302.445  95
 -18   3   4 4639.24 303.709  44
  18  -3  -4 4507.70 300.580  63
  17  -3  -4 2655.73 275.052  90
 -17   3   4 3043.93 290.749  61
  17  -3  -4 2875.54 278.880  95
  17   3  -4 2468.70 285.330  56
  17   3  -4 3078.44 279.078  50
  17   3  -4 2713.39 304.243  94
 -17   3   4 2607.03 266.661  46
 -17   3   4 3025.37 296.423  44
  17  -3  -4 2918.84 281.305  63
 -16   3   4 6589.19 472.916  44
 -16   3   4 6277.63 458.787  61
  16   3  -4 6310.33 481.722  94
  16  -3  -4 7020.75 464.123  95
 -16   3   4 6145.02 443.186  46
  16   3  -4 6772.20 453.193  50
  16  -3  -4 7124.53 497.597  93
  16  -3  -4 6829.80 473.807  52
  16   3  -4 6392.26 499.737  56
  16  -3  -4 6222.42 455.645  90
  16  -3  -4 6287.38 438.235  63
 -15   3   4 3530.18 371.998  61
  15  -3  -4 3858.28 370.580  95
  15   3  -4 3564.07 392.003  94
  15   3  -4 3561.14 354.550  50
  15  -3  -4 4385.68 431.579  52
 -15   3   4 3742.61 390.437  44
  15   3  -4 4054.11 401.495  59
  15  -3  -4 4355.04 419.795  55
 -15   3   4 3740.33 373.251  46
  15   3  -4 3475.27 387.086  56
  15  -3  -4 3818.21 404.118  93
  15  -3  -4 3757.36 364.465  63
  14  -3  -4 10321.5 600.814  95
  14  -3  -4 10209.1 660.883  55
 -14   3   4 9728.21 622.209  61
  14  -3  -4 10163.3 665.502  93
 -14   3   4 9079.16 608.110  44
  14  -3  -4 9290.81 646.644  52
  14   3  -4 10626.0 623.932  50
  14   3  -4 9462.58 633.614  59
  14   3  -4 9123.33 635.044  94
  14  -3  -4 10295.8 608.075  63
  13  -3  -4 3749.55 382.028  95
  13   3  -4 3120.11 379.593  94
  13  -3  -4 3327.66 402.306  52
  13   3  -4 3917.33 426.705  89
 -13   3   4 3147.86 380.147  87
 -13   3   4 3790.25 379.133  92
  13  -3  -4 3572.44 397.961  55
  13  -3  -4 3031.99 386.689  93
 -13   3   4 3424.36 385.802  44
  13  -3  -4 3764.31 377.346  63
  13   3  -4 3473.50 395.410  59
  13  -3  -4 4132.87 400.704  40
  12   3  -4 7501.94 588.540  36
  12  -3  -4 8093.26 609.456  93
  12  -3  -4 7739.20 525.337  95
 -12   3   4 7888.39 545.285  92
  12   3  -4 6897.24 559.778  94
  12   3  -4 8190.40 592.179  89
 -12   3   4 7341.96 581.171  87
 -12   3   4 7500.76 602.285  32
 -12   3   4 7004.12 548.593  44
  12  -3  -4 7403.97 550.419  40
  12  -3  -4 7556.54 567.862  55
  12  -3  -4 8000.29 536.968  63
  12   3  -4 7379.66 562.476  59
  11   3  -4 195.527 126.293  59
  11  -3  -4 48.0679 126.846  93
  11   3  -4 432.119 171.059  94
  11   3  -4-21.9344 131.816  22
 -11   3   4 290.417 124.964  87
  11  -3  -4 172.918 87.0911  84
  11  -3  -4 91.5527 111.530  83
 -11  -3   4 87.7042 136.325  19
 -11   3   4 99.7770 90.2158  32
 -11  -3   4 24.6065 156.249  21
  11   3  -4 17.2130 162.282  36
  11  -3  -4 273.404 149.326  55
 -11   3   4 97.0945 123.737  44
 -11   3   4-69.6743 58.0696  92
  11   3  -4 86.3770 122.614  89
  11  -3  -4 534.428 178.220  40
  11   3  -4 323.577 144.434  85
  10   3  -4 32416.8 1228.43  36
  10  -3  -4 32304.2 1134.55  83
 -10  -3   4 27625.6 1245.91  19
  10  -3  -4 32637.7 1151.54  86
  10   3  -4 32071.4 1149.14  85
  10   3  -4 32471.0 1112.42  22
  10  -3  -4 31345.4 1067.41  84
 -10  -3   4 29794.7 1264.66  21
 -10   3   4 33052.7 1266.15  32
 -10   3   4 29818.6 1123.99  87
  10  -3  -4 32450.3 1107.48  40
  -9  -3   4 1216.64 197.327  39
  -9  -3   4 1053.89 257.465  19
   9  -3  -4 1130.99 224.700  86
  -9  -3   4 1060.18 263.132  21
   9   3  -4 1065.80 210.203  85
   9   3  -4 1082.59 206.654  22
  -9   3   4 943.149 239.039  32
   9  -3  -4 1149.00 213.804  43
  -9   3   4 982.597 216.776  87
   9  -3  -4 1102.68 211.062  40
   9   3  -4 742.203 200.980  36
   8  -3  -4 3188.17 355.713  24
  -8   3   4 2969.39 337.279  87
   8  -3  -4 3177.03 350.182  86
   8   3  -4 2765.87 338.533  85
   8   3  -4 3443.17 361.667  22
  -8  -3   4 3030.53 410.158  19
  -8  -3   4 2608.31 376.944  21
  -8   3   4 3266.32 394.667  32
   8  -3  -4 3031.93 339.088  43
   8  -3  -4 3103.03 325.970  40
  -8  -3   4 2998.86 307.926  39
  -7  -3   4 10401.9 724.084  19
   7  -3  -4 11225.8 625.928  24
  -7  -3   4 10801.7 555.400  82
   7   3  -4 11218.3 630.211  22
  -7   3   4 10648.9 685.534  32
   7  -3  -4 10704.7 609.301  86
  -7   3   4 11443.3 577.082  80
  -7  -3   4 11083.3 727.703  21
   7  -3  -4 10754.2 606.733  43
   7  -3  -4 10870.1 566.762  40
  -7  -3   4 11293.9 571.751  39
  -7   3   4 10701.1 612.528  87
  -6   3   4 26186.7 865.786  80
  -6   3   4 26738.1 1045.90  32
  -6   3   4 26818.5 912.809  87
   6   3  -4 25557.8 927.596  22
   6  -3  -4 26944.6 921.921  24
  -6  -3   4 26550.6 1078.26  21
   6  -3  -4 26640.1 916.553  86
  -6  -3   4 25804.1 843.558  82
  -6   3   4 26345.3 974.428  37
   6  -3  -4 26669.7 925.982  43
  -6  -3   4 25345.9 828.823  39
  -6  -3   4 23811.7 1048.83  19
   5   3  -4 14238.8 675.147  22
  -5  -3   4 14190.2 785.855  19
   5  -3  -4 14288.4 646.623  86
  -5   3   4 14419.9 605.807  41
  -5   3   4 14927.3 763.167  32
   5   3  -4 13869.2 679.022  85
   5  -3  -4 15105.0 678.468  24
  -5  -3   4 13812.5 759.754  21
  -5  -3   4 13425.2 600.328  82
  -5  -3   4 13744.6 602.523  39
  -5   3   4 12723.8 603.285  80
  -4  -3   4 7613.99 564.247  19
   4   3  -4 7302.33 491.467  85
  -4  -3   4 7466.75 414.316  29
  -4  -3   4 7493.06 401.369  88
   4  -3  -4 7242.56 451.077  86
  -4   3   4 7799.57 540.723  32
   4   3  -4 7542.26 487.507  22
  -4  -3   4 7251.98 541.012  21
  -4   3   4 7867.89 451.275  41
   4  -3  -4 7574.17 468.385  24
  -4  -3   4 6994.81 428.040  39
  -4   3   4 6574.99 429.858  80
  -3  -3   4 10543.5 640.612  19
   3  -3  -4 10319.7 517.145  86
  -3  -3   4 10532.4 596.655  16
   3   3  -4 9486.12 546.169  85
   3   3  -4 9484.59 525.766  22
  -3  -3   4 10287.8 623.639  21
   3  -3  -4 10454.0 537.445  24
  -3   3   4 10929.1 627.184  32
   3  -3  -4 10730.7 532.288  29
  -3  -3   4 11334.9 511.487  29
  -3  -3   4 10736.7 486.600  88
  -3   3   4 9300.74 503.747  80
  -3   3   4 10291.0 521.121  41
  -3  -3   4 10112.3 498.434  39
  -2  -3   4 18732.3 832.200  19
   2   3  -4 19462.2 842.345  37
   2   3  -4 16834.5 713.626  85
  -2  -3   4 17964.3 807.288  21
  -2  -3   4 18440.3 633.233  88
  -2  -3   4 18167.8 759.324  16
   2   3  -4 19372.0 726.997  22
  -2   3   4 17403.0 672.849  80
   2  -3  -4 19195.1 715.306  29
  -2  -3   4 18518.2 659.803  29
   2   3  -4 18713.8 752.751  28
  -2   3   4 19961.0 825.759  32
  -2   3   4 18299.3 687.081  41
   2  -3  -4 18585.9 704.108  24
   2  -3  -4 18579.5 669.242  86
   2   3  -4 19182.9 691.407  80
  -2  -3   4 17740.5 638.411  39
  -1  -3   4 76.0686 62.5259  39
   1  -3  -4 141.613 82.9345  24
   1   3  -4 1.90114 91.3146  87
  -1  -3   4-19.8753 65.9389  88
   1   3  -4 142.119 92.7132  22
  -1   3   4 78.5479 118.315  32
  -1   3   4 35.1242 80.6557  80
   1   3  -4 4.49447 113.384  37
   1  -3  -4 89.8696 67.0194  86
   1  -3  -4 1.11776 70.8167  29
  -1   3   4 44.7309 75.9592  41
   1  -3  -4-14.4103 64.3395  38
   1   3  -4 24.5187 77.8304  80
   1   3  -4 124.442 104.098  85
   1   3  -4 185.847 97.7791  28
   1  -3  -4 14.5994 66.3567  13
  -1  -3   4 88.9153 83.2627  16
   0   3  -4 30430.8 1025.65  37
   0  -3   4 31300.6 934.513  16
   0  -3  -4 31418.5 817.006  86
   0   3  -4 30302.7 940.953  87
   0  -3   4 31561.4 837.325  88
   0   3   4 34120.8 1068.10  32
   0   3  -4 29912.1 851.223  22
   0   3  -4 29512.7 942.961  85
   0  -3  -4 30678.5 947.800  38
   0   3   4 30830.7 884.404  80
   0   3  -4 32046.5 877.418  80
   0   3   4 30410.9 889.242  41
   0   3  -4 30303.6 971.528  28
   0  -3   4 30948.8 812.546  39
  -1  -3  -4 5070.91 399.322  38
  -1  -3  -4 5640.34 391.693  17
  -1   3  -4 5703.01 414.136  87
  -1   3  -4 5599.16 364.915  80
   1  -3   4 5449.21 359.531  88
  -1   3  -4 5459.69 416.462  85
   1  -3   4 5714.48 384.483  23
   1   3   4 5136.52 363.047  80
  -1   3  -4 5429.24 417.956  28
  -1   3  -4 5523.20 441.183  37
   1  -3   4 5707.81 347.141  43
   1   3   4 5260.76 377.792  41
  -1  -3  -4 5924.75 394.175  26
   1  -3   4 5331.62 338.229  39
   2  -3   4 61.6153 50.2477  39
   2   3   4 247.071 111.274  80
  -2   3  -4 308.191 127.770  37
  -2  -3  -4 86.9457 82.3046  17
   2  -3   4 142.057 98.8955  23
  -2   3  -4 323.969 124.640  87
  -2  -3  -4 79.2768 95.0796  38
  -2  -3  -4 211.349 99.6301  26
  -2   3  -4 11.7158 66.1517  80
   2  -3   4 90.2234 67.6626  43
   2   3   4 88.6086 86.8792  41
  -2   3  -4 187.118 115.118  85
   2  -3   4 255.530 97.7005  88
   3  -3   4 14937.9 642.986  23
  -3  -3  -4 16098.5 675.390  17
  -3   3  -4 15158.5 671.219  87
   3   3   4 15864.9 654.577  41
  -3   3  -4 15295.5 719.283  85
   3  -3   4 16131.0 628.357  88
   3   3   4 15881.9 631.122  80
  -3   3  -4 16115.9 606.122  80
  -3   3  -4 15825.4 738.300  37
   3  -3   4 15025.0 609.186  43
  -3  -3  -4 15265.8 656.186  26
  -3  -3  -4 15851.2 721.776  38
  -4  -3  -4 74.4925 95.3150  17
  -4  -3  -4 249.214 95.3634  26
  -4   3  -4 70.3159 102.626  87
  -4   3  -4 140.279 125.492  37
  -4   3  -4 202.385 90.1562  80
   4   3   4-68.7623 102.520  80
   4  -3   4 39.7346 112.843  23
   4  -3   4 75.6889 79.0742  43
   4  -3   4 58.7807 83.2432  88
   4   3   4 272.811 101.031  41
  -4   3  -4 176.933 128.404  85
   4   3   4 123.501 87.6071  20
  -5   3  -4 1331.25 224.923  87
  -5   3  -4 1590.50 257.947  37
   5  -3   4 1245.30 218.822  23
   5   3   4 1362.89 205.088  20
   5  -3   4 1597.15 219.810  88
  -5  -3  -4 1447.63 223.552  26
   5   3   4 1540.64 217.434  41
  -5  -3  -4 1413.56 222.559  17
   6  -3   4 14367.3 711.732  23
  -6   3  -4 12937.2 651.381  87
   6  -3   4 13579.0 619.267  88
  -6  -3  -4 13796.6 691.986  26
   6  -3   4 13907.3 604.991  83
  -6   3  -4 13356.0 593.800  81
  -6   3  -4 13158.6 700.832  37
  -6  -3  -4 13239.7 652.502  17
   6   3   4 12187.3 602.693  20
   6   3   4 13928.7 629.584  41
  -6  -3  -4 14955.7 667.399  16
   7  -3   4 1839.89 246.446  83
   7  -3   4 2037.56 313.142  23
   7   3   4 1879.42 247.375  85
   7  -3   4 1531.70 224.580  88
  -7   3  -4 2108.19 247.628  81
   7   3   4 1790.44 253.197  20
  -7  -3  -4 2021.42 268.765  17
  -7   3  -4 1823.43 282.426  37
  -8   3  -4 20802.6 913.730  37
  -8  -3  -4 21483.7 852.351  17
  -8   3  -4 21272.7 804.067  81
   8   3   4 22497.5 874.609  85
   8  -3   4 22415.5 849.496  83
   8   3   4 21217.0 860.761  20
  -8  -3  -4 23862.0 903.431  13
   8  -3   4 22278.4 974.978  23
  -9  -3  -4 77305.6 1611.06  17
  -9   3  -4 69252.0 1686.95  37
   9  -3   4 72123.5 1568.23  83
   9   3   4 73317.9 1619.08  85
  -9   3  -4 71185.0 1625.10  87
   9  -3   4 69814.9 1776.74  23
   9   3   4 65030.8 1544.84  20
  -9  -3  -4 73580.3 1688.64  12
  -9  -3  -4 71665.9 1587.05  13
  -9   3  -4 70197.9 1488.29  81
 -10   3  -4 29751.9 1129.56  37
  10  -3   4 30633.1 1218.05  23
 -10   3  -4 29909.7 1183.88  57
 -10   3  -4 30978.7 1098.13  65
 -10   3  -4 29864.1 1074.78  87
  10  -3   4 30889.5 1061.71  83
  10   3   4 30931.8 1106.63  71
 -10   3  -4 28659.9 978.656  81
  10   3   4 31193.3 1134.78  94
  10  -3   4 30058.0 1177.64  91
  10   3   4 30941.6 1098.40  20
  10   3   4 29651.8 1119.64  56
  11  -3   4 24251.6 1026.60  55
  11  -3   4 23106.3 946.567  83
 -11  -3  -4 22802.2 995.851  18
  11   3   4 21177.7 945.277  71
  11   3   4 22783.2 995.733  94
 -11   3  -4 23845.0 1072.96  57
 -11   3  -4 21096.5 910.758  87
  11   3   4 23725.2 956.857  47
  11   3   4 23534.6 1042.13  53
  11  -3   4 24243.6 1088.45  23
 -11   3  -4 22085.0 876.889  81
  11  -3   4 21604.6 914.946  72
  11   3   4 23063.1 1001.17  56
 -11   3  -4 21459.8 966.582  37
  11   3   4 21741.1 945.867  20
  11  -3   4 22844.6 1037.57  91
 -11   3  -4 23302.8 971.765  65
 -12   3  -4 270.717 118.857  37
  12   3   4 7.82811 126.839  56
  12   3   4 67.8260 148.715  94
  12  -3   4 442.306 144.375  55
 -12   3  -4 125.518 116.940  92
  12   3   4 366.538 181.072  53
 -12   3  -4-9.94155 110.913  87
 -12   3  -4 134.409 99.1880  57
  12   3   4-32.1537 122.428  47
  12  -3   4 74.3970 179.865  91
  12  -3   4 256.236 140.885  72
 -12   3  -4 92.7222 83.7290  65
  13   3   4 8085.85 601.583  56
 -13   3  -4 8666.44 649.028  57
  13   3   4 8094.13 625.930  53
 -13   3  -4 8311.27 599.283  92
  13  -3   4 8361.59 618.015  55
  13   3   4 8033.15 562.824  47
 -13   3  -4 8358.46 572.319  65
  13  -3   4 7530.96 610.716  91
  13  -3   4 7757.89 565.532  72
  13   3   4 7863.52 597.194  94
  14   3   4 3802.99 426.381  53
  14   3   4 3615.30 399.577  94
  14  -3   4 4955.33 472.040  55
  14   3   4 3478.85 401.572  56
  14   3   4 3124.04 351.669  47
  14  -3   4 3538.00 377.358  72
  14  -3   4 3437.35 408.882  91
 -14   3  -4 3765.17 396.635  92
 -14   3  -4 3641.90 366.199  65
 -14   3  -4 3249.75 396.228  57
  15  -3   4 1831.44 291.358  91
 -15   3  -4 2091.33 293.607  92
  15   3   4 2147.10 311.494  94
 -15   3  -4 1895.03 282.755  57
 -15   3  -4 1880.64 286.126  44
  15   3   4 1906.20 300.604  53
  15  -3   4 2494.20 314.484  72
  15   3   4 2138.17 293.566  47
  15  -3   4 2391.72 311.616  55
  15   3   4 2215.50 309.834  56
 -16   3  -4 1786.23 258.132  57
  16  -3   4 2552.08 288.641  55
 -16   3  -4 1860.92 252.190  92
  16   3   4 1952.98 267.090  47
  16  -3   4 1863.81 274.025  91
  16  -3   4 2114.58 280.815  72
 -16   3  -4 1917.14 278.845  44
  16   3   4 1784.83 269.985  94
 -17   3  -4 324.932 111.799  57
  17  -3   4 191.888 107.259  91
  17   3   4 188.204 116.949  47
  17  -3   4 264.860 127.353  72
 -17   3  -4 207.753 110.386  44
 -17   3  -4 85.4362 87.8939  92
  18  -3   4 12154.0 485.625  95
 -18   3  -4 12740.0 513.940  44
  18  -3   4 12325.5 511.614  91
  18  -3   4 11864.6 483.557  63
  16   4  -4 960.616 165.759  56
 -16   4   4 881.190 160.760  44
  16  -4  -4 835.877 155.501  90
  16   4  -4 1048.30 180.046  94
 -16   4   4 1127.42 172.086  46
  16  -4  -4 1131.92 166.141  93
  15   4  -4 6257.40 443.577  56
  15  -4  -4 6580.99 446.455  93
  15  -4  -4 5936.00 419.999  90
 -15   4   4 6000.12 381.354  92
 -15   4   4 6592.23 429.012  46
  15   4  -4 6680.94 460.653  94
  15  -4  -4 6503.47 428.173  52
 -15   4   4 5991.27 435.465  44
  14  -4  -4 1279.54 215.433  55
  14   4  -4 970.847 182.563  94
 -14   4   4 1314.08 212.249  92
  14  -4  -4 824.823 190.133  90
 -14   4   4 1087.09 220.810  44
  14  -4  -4 1075.44 217.193  93
 -14   4   4 1128.57 215.561  46
  14  -4  -4 960.567 191.099  52
  14   4  -4 1069.01 222.434  56
  13   4  -4 35210.2 1190.62  56
  13  -4  -4 33545.8 1153.59  52
  13  -4  -4 36052.6 1141.00  55
 -13   4   4 33844.4 1077.76  92
  13   4  -4 35724.5 1181.57  89
  13  -4  -4 35168.1 1174.90  93
  13   4  -4 32764.5 1143.22  94
 -13   4   4 32120.2 1053.03  46
 -13   4   4 34237.0 1156.16  44
  13   4  -4 34923.3 1151.64  59
  12   4  -4 1221.82 242.219  94
  12   4  -4 827.802 198.979  56
  12   4  -4 899.153 226.873  89
  12   4  -4 852.133 208.380  59
 -12   4   4 648.398 196.162  46
  12  -4  -4 1081.02 220.435  55
 -12   4   4 822.751 205.763  44
  12  -4  -4 940.323 214.670  93
 -12   4   4 956.745 220.560  92
  11   4  -4 1776.66 290.060  59
  11  -4  -4 1573.63 278.340  93
 -11   4   4 1843.21 287.915  92
  11   4  -4 1644.53 284.758  53
 -11   4   4 1807.62 274.023  46
 -11   4   4 1731.70 294.297  44
  11   4  -4 1590.75 268.455  89
  11  -4  -4 1972.15 282.597  55
  11  -4  -4 2125.56 305.680  69
  10   4  -4 7307.67 563.509  59
 -10   4   4 6409.59 585.916  32
  10   4  -4 7874.93 585.110  53
  10   4  -4 8293.54 607.071  89
  10  -4  -4 7395.20 539.360  55
  10  -4  -4 7076.93 561.264  93
 -10   4   4 7921.51 575.929  92
  10  -4  -4 7769.07 642.235  54
 -10   4   4 6981.89 524.065  46
 -10   4   4 6588.30 546.924  44
  10  -4  -4 7205.76 556.036  69
  10   4  -4 6690.38 563.651  36
 -10  -4   4 6424.23 471.127  39
  -9  -4   4 641.371 160.176  39
  -9   4   4 647.946 179.447  92
   9   4  -4 772.057 175.865  36
   9  -4  -4 357.726 128.297  69
   9   4  -4 354.602 165.808  89
  -9   4   4 602.707 188.892  32
  -9   4   4 519.042 169.177  46
   9  -4  -4 560.635 170.952  93
  -9   4   4 1131.71 231.423  44
   9  -4  -4 621.323 163.951  43
  -9   4   4 694.257 156.070  98
   9   4  -4 662.355 197.464  59
   9   4  -4 904.899 216.874  53
   9  -4  -4 873.113 233.220  54
  -8  -4   4 4963.47 522.296  19
   8   4  -4 4840.95 454.494  59
   8   4  -4 5298.40 479.023  53
  -8  -4   4 4325.67 493.652  21
   8  -4  -4 4580.75 447.677  93
   8   4  -4 4760.17 466.425  89
  -8   4   4 5148.31 457.709  92
   8  -4  -4 4507.73 433.638  86
  -8   4   4 4950.02 428.280  98
   8   4  -4 3992.49 424.362  85
   8   4  -4 5108.72 459.018  48
   8  -4  -4 4209.23 421.880  83
  -8   4   4 4321.33 400.371  46
  -8   4   4 4560.23 442.820  44
   8  -4  -4 4918.52 496.528  54
   8  -4  -4 4981.99 477.296  43
   8  -4  -4 4975.02 459.751  69
   8   4  -4 4939.01 458.596  22
  -8   4   4 5389.15 544.940  32
  -8  -4   4 4708.41 407.300  39
  -7  -4   4 18812.1 1016.64  19
  -7   4   4 20809.2 942.226  44
  -7   4   4 20656.6 1072.29  32
   7   4  -4 20351.0 921.187  89
   7   4  -4 19876.1 928.724  22
   7  -4  -4 22679.8 938.129  24
   7  -4  -4 20030.1 893.133  69
   7   4  -4 20937.0 934.166  53
   7  -4  -4 21978.7 929.668  86
   7   4  -4 19264.5 905.501  85
   7   4  -4 19286.3 879.019  48
  -7   4   4 20332.8 846.611  98
  -7   4   4 19561.9 848.836  58
  -7  -4   4 19626.2 1022.00  21
   7  -4  -4 21035.4 912.459  93
  -7   4   4 20603.1 856.502  46
   7  -4  -4 20158.1 948.347  43
   7   4  -4 21307.6 918.179  59
   7  -4  -4 20815.4 976.399  54
  -7  -4   4 21229.9 868.019  39
  -7   4   4 21298.5 921.298  92
  -6  -4   4 12749.1 841.750  19
   6  -4  -4 14193.2 732.783  24
  -6   4   4 14717.2 903.928  32
  -6  -4   4 13969.7 692.839  82
  -6  -4   4 11813.0 790.869  21
  -6  -4   4 14014.0 831.128  16
   6   4  -4 12561.9 739.842  22
   6   4  -4 12674.6 720.554  85
  -6   4   4 13253.0 702.317  80
   6  -4  -4 11961.6 722.002  43
  -6  -4   4 12668.8 667.300  39
   6  -4  -4 13466.7 717.486  86
  -5  -4   4 4610.26 401.749  82
   5   4  -4 4603.45 449.781  22
   5  -4  -4 4808.28 454.047  43
   5  -4  -4 4968.89 421.275  88
   5   4  -4 4798.74 447.231  85
  -5   4   4 4470.77 414.874  80
  -5   4   4 5393.28 550.748  32
   5  -4  -4 4950.85 428.236  86
  -5  -4   4 4915.61 485.628  16
  -5  -4   4 4927.54 417.140  39
  -5  -4   4 4485.84 492.659  19
   4   4  -4 10664.6 667.726  22
  -4   4   4 12547.5 818.779  32
   4  -4  -4 10494.8 613.717  88
  -4  -4   4 11878.1 595.582  88
   4   4  -4 11128.3 671.963  85
  -4  -4   4 10985.2 620.943  82
  -4   4   4 10983.9 641.812  80
  -4   4   4 11489.4 649.319  41
   4  -4  -4 10965.9 680.304  43
  -4  -4   4 10668.8 713.518  16
  -4  -4   4 10042.6 588.603  39
  -3  -4   4 23179.5 843.401  88
   3  -4  -4 20973.1 861.042  88
  -3  -4   4 22775.5 1013.84  16
   3   4  -4 22545.7 948.229  22
   3   4  -4 22824.0 951.441  85
  -3   4   4 20887.1 882.671  80
   3  -4  -4 25199.6 972.527  29
  -3   4   4 21031.2 882.795  41
  -3  -4   4 22800.8 854.450  39
  -2  -4   4 283.846 115.799  39
   2   4  -4 234.154 115.980  22
   2   4  -4 159.286 118.503  85
  -2  -4   4 207.327 108.790  16
  -2   4   4 358.357 138.105  80
  -2  -4   4 172.223 91.1626  88
   2  -4  -4 285.269 143.286  29
  -2   4   4 105.236 94.5935  41
   1   4  -4 64510.7 1547.40  28
   1   4  -4 63920.3 1773.56  37
  -1  -4   4 59482.8 1352.63  88
  -1   4   4 58333.1 1445.80  80
   1   4  -4 62418.3 1513.01  22
   1  -4  -4 59889.5 1532.26  29
   1   4  -4 57878.4 1491.94  85
  -1   4   4 58839.8 1466.49  41
  -1  -4   4 61531.2 1368.17  39
   0  -4   4 52.4175 103.408  23
   0   4  -4 101.241 143.569  37
   0  -4   4 100.640 83.8276  39
   0   4  -4 457.020 168.105  85
   0   4   4 25.7797 88.8671  80
   0  -4   4 177.802 103.781  88
   0   4  -4 121.650 119.898  87
   0   4  -4 169.349 98.5315  80
   0  -4  -4-32.3961 142.604  29
   0   4  -4-35.3693 122.896  28
   0   4   4 27.5793 106.000  41
   1  -4   4 167.995 99.5007  39
   1   4   4 133.733 107.462  80
  -1   4  -4 58.8406 86.3205  80
  -1  -4  -4 97.4315 116.872  29
  -1   4  -4 236.050 106.258  37
  -1   4  -4 14.3826 111.814  85
  -1  -4  -4 103.462 123.989  38
   1   4   4-7.97010 92.2758  41
  -1   4  -4 161.048 109.904  28
  -1  -4  -4-5.30012 125.513  13
  -1   4  -4 294.610 133.586  87
   1  -4   4 42.4306 107.129  23
  -2   4  -4 5544.80 481.332  87
  -2  -4  -4 5182.45 479.406  38
  -2   4  -4 5467.68 476.405  85
   2   4   4 5498.30 447.336  80
  -2   4  -4 5440.64 434.830  80
  -2  -4  -4 5297.35 477.343  29
  -2   4  -4 5697.18 495.170  28
  -2   4  -4 5917.58 543.914  37
   2   4   4 6148.27 487.698  41
   2  -4   4 5280.37 446.551  23
  -2  -4  -4 5917.98 449.117  13
  -3  -4  -4 701.229 188.986  38
   3  -4   4 903.885 203.973  23
  -3   4  -4 660.955 182.221  85
  -3   4  -4 1096.24 235.650  37
   3   4   4 767.637 181.087  80
  -3  -4  -4 1051.86 229.322  29
  -3   4  -4 825.573 215.690  87
  -3   4  -4 654.036 170.638  80
   3  -4   4 786.467 182.372  88
  -3   4  -4 879.951 220.839  28
   3  -4   4 747.362 163.886  43
   3   4   4 781.672 198.575  41
  -3  -4  -4 1017.18 192.496  13
  -4  -4  -4 19921.3 932.322  38
   4  -4   4 20829.6 913.023  23
  -4   4  -4 23012.3 1009.22  28
   4  -4   4 22478.2 893.369  43
  -4   4  -4 22043.7 955.851  87
   4   4   4 22188.6 880.271  80
  -4   4  -4 20606.1 859.497  80
  -4  -4  -4 21167.0 956.572  29
   4  -4   4 21748.7 854.816  88
  -4   4  -4 22760.4 1049.26  37
  -4  -4  -4 20821.3 910.266  17
   4   4   4 21296.3 904.144  41
  -4  -4  -4 23283.3 913.873  13
  -5   4  -4 1143.50 258.854  37
  -5  -4  -4 1253.15 229.912  17
   5  -4   4 1231.28 223.025  88
   5  -4   4 1501.16 263.880  23
  -5  -4  -4 1249.81 253.424  29
  -5  -4  -4 1450.71 260.777  38
  -5   4  -4 1195.59 237.732  87
   5   4   4 1507.73 257.518  41
  -5  -4  -4 1557.80 243.534  13
  -6  -4  -4 9538.93 653.848  38
  -6   4  -4 10289.9 712.910  37
   6  -4   4 9745.34 630.245  93
  -6   4  -4 11553.8 747.531  57
  -6  -4  -4 10830.4 658.614  17
   6  -4   4 10584.2 688.784  23
   6  -4   4 10498.3 614.135  88
   6  -4   4 10175.6 665.043  55
   6   4   4 11261.7 655.286  41
  -6  -4  -4 11443.0 658.826  13
  -6   4  -4 10064.5 632.774  65
  -6   4  -4 10165.5 655.133  87
  -7   4  -4 994.974 243.832  37
  -7   4  -4 883.862 232.259  57
   7  -4   4 827.722 207.151  55
   7   4   4 1662.48 261.943  89
   7  -4   4 1044.94 247.626  23
   7   4   4 1063.89 223.467  94
  -7   4  -4 1189.43 239.205  87
   7   4   4 1337.73 240.541  53
  -7  -4  -4 938.260 224.565  38
  -7   4  -4 1169.09 236.310  49
   7  -4   4 994.220 194.166  88
  -7   4  -4 734.117 192.639  92
   7  -4   4 1161.50 227.247  93
  -7   4  -4 997.468 222.213  65
   7   4   4 1100.63 205.149  71
  -8  -4  -4 8237.27 607.403  38
   8  -4   4 8907.03 606.068  93
  -8   4  -4 9068.54 624.984  87
   8  -4   4 9849.95 698.106  23
   8  -4   4 8904.53 570.609  72
   8   4   4 9368.64 614.718  71
   8  -4   4 9277.50 649.481  55
   8   4   4 10507.8 679.037  94
  -8   4  -4 9656.31 698.575  37
  -8   4  -4 8840.47 622.269  92
   8   4   4 9718.17 639.473  53
  -8   4  -4 9534.79 703.432  57
  -8   4  -4 9219.63 629.560  65
  -9   4  -4 41794.5 1483.94  57
   9  -4   4 42214.2 1448.50  23
   9  -4   4 42719.5 1299.08  93
  -9   4  -4 40686.5 1396.74  37
   9   4   4 46179.2 1407.47  53
  -9   4  -4 41235.6 1309.23  87
   9  -4   4 43359.9 1400.10  55
   9  -4   4 42338.7 1255.58  72
   9   4   4 38715.1 1255.04  71
  -9   4  -4 42284.1 1354.79  92
   9   4   4 42229.6 1368.80  94
  -9   4  -4 39855.1 1311.36  65
  10   4   4 32112.7 1193.49  94
  10  -4   4 31590.6 1117.41  93
  10   4   4 34053.1 1220.92  53
  10  -4   4 30250.4 1057.84  72
 -10   4  -4 33896.2 1315.21  57
  10   4   4 30441.7 1113.17  71
  10  -4   4 31653.3 1233.57  91
 -10   4  -4 32071.9 1194.40  92
  10  -4   4 32715.9 1224.24  55
 -10   4  -4 32084.7 1177.62  65
  11   4   4 72500.8 1772.99  53
  11  -4   4 70971.8 1772.05  55
  11   4   4 61554.2 1621.64  94
  11  -4   4 67078.7 1559.96  72
 -11   4  -4 71247.5 1745.40  92
 -11   4  -4 71974.1 1886.80  57
 -11   4  -4 68232.4 1685.54  65
  11  -4   4 63038.2 1699.84  91
  12   4   4 7067.39 550.846  94
  12  -4   4 7900.14 532.804  72
  12  -4   4 7463.64 578.560  91
 -12   4  -4 7237.50 557.535  44
  12  -4   4 7314.42 577.111  55
  12   4   4 8033.76 604.438  53
 -12   4  -4 7360.19 548.650  65
 -12   4  -4 7799.44 618.571  57
 -12   4  -4 7031.33 549.678  92
 -13   4  -4 13397.6 760.236  57
  13  -4   4 14015.1 752.761  55
 -13   4  -4 13198.4 722.110  92
  13  -4   4 13559.9 737.977  91
  13   4   4 13356.5 720.856  94
  13  -4   4 12994.4 655.441  72
 -13   4  -4 13749.9 730.936  44
  13   4   4 14479.7 755.063  53
  14  -4   4 1522.70 243.274  55
 -14   4  -4 1672.73 268.318  57
  14  -4   4 1496.10 246.718  91
 -14   4  -4 1354.59 232.476  92
  14   4   4 1854.07 272.118  53
  14  -4   4 1467.93 221.417  72
 -14   4  -4 1908.12 259.312  44
 -15   4  -4 6846.50 431.038  44
  15  -4   4 6781.26 446.191  91
  15  -4   4 6973.56 415.411  72
  15  -4   4 7203.22 453.598  55
 -15   4  -4 6974.21 448.430  92
  15   4   4 7010.25 451.850  53
  16  -4   4 4111.64 299.219  91
  16  -4   4 4232.76 289.849  95
 -16   4  -4 4220.55 307.330  92
  16  -4   4 4205.43 284.721  63
  13  -5  -4 633.882 132.367  52
 -13   5   4 554.011 111.182  46
  13  -5  -4 287.888 99.4293  90
  13  -5  -4 522.246 139.089  93
 -13   5   4 672.347 137.907  92
  12  -5  -4 4646.50 336.395  90
  12   5  -4 5810.58 394.315  53
  12  -5  -4 4791.35 391.622  52
 -12   5   4 4717.05 372.839  92
 -12   5   4 4569.59 340.293  46
  12  -5  -4 4634.18 382.502  93
  11  -5  -4 1410.91 194.405  90
  11   5  -4 1254.08 229.730  89
  11  -5  -4 1206.93 230.291  93
  11  -5  -4 1429.50 225.270  69
 -11   5   4 1234.80 196.552  46
  11   5  -4 2035.92 270.001  53
 -11   5   4 1082.24 208.888  92
  10   5  -4 194.744 108.577  59
  10  -5  -4 279.405 144.178  93
  10   5  -4 410.359 163.821  89
 -10   5   4 585.697 166.466  46
  10   5  -4 377.169 142.466  53
  10  -5  -4 436.883 151.822  69
 -10   5   4 371.862 151.576  92
 -10   5   4 532.737 154.975  98
   9   5  -4 7444.70 538.779  59
   9  -5  -4 7314.45 582.974  54
  -9   5   4 8190.68 526.990  58
   9  -5  -4 8312.59 573.535  93
   9   5  -4 6730.12 524.620  53
   9   5  -4 6983.52 530.757  89
  -9   5   4 7803.02 543.577  92
  -9   5   4 7512.47 506.416  98
   9  -5  -4 7351.38 545.480  69
   8   5  -4 744.913 191.346  59
   8   5  -4 738.145 209.959  89
  -8   5   4 795.333 201.153  58
   8   5  -4 631.065 176.049  53
   8  -5  -4 644.542 201.204  54
   8  -5  -4 1129.11 241.149  93
  -8   5   4 963.469 183.828  98
   8  -5  -4 588.806 170.365  69
  -8   5   4 496.419 177.619  92
  -7   5   4 30355.8 1100.89  92
   7  -5  -4 31549.0 1231.46  54
   7  -5  -4 30396.3 1100.82  93
   7   5  -4 30328.7 1127.50  53
   7   5  -4 30286.6 1108.37  89
  -7   5   4 31923.8 1087.71  98
   7  -5  -4 30124.8 1120.57  69
   7   5  -4 28912.1 1051.77  59
  -7   5   4 30159.9 1065.62  58
   6  -5  -4 1828.38 281.038  93
  -6   5   4 1760.25 291.047  92
   6  -5  -4 1833.37 294.585  69
   6  -5  -4 1391.92 276.481  54
   6   5  -4 1393.68 259.553  89
   6   5  -4 1572.01 272.235  53
  -6   5   4 1711.96 264.325  98
  -6   5   4 1511.95 265.849  58
  -5   5   4 9559.86 616.449  98
  -5   5   4 9379.26 574.141  96
  -5   5   4 9083.63 610.846  58
   5  -5  -4 9719.94 618.783  93
   5   5  -4 9282.76 634.907  53
   5   5  -4 9311.77 631.549  89
   5  -5  -4 9022.32 660.914  54
  -5   5   4 10074.9 590.383  70
   5  -5  -4 8860.54 616.513  69
  -5   5   4 8809.58 609.816  92
   5  -5  -4 7832.45 571.378  64
  -4   5   4-228.547 142.458  58
   4  -5  -4 109.291 103.851  93
  -4   5   4-49.1399 159.389  92
   4   5  -4-59.1105 127.174  89
   4   5  -4 67.1310 93.0194  53
   4   5  -4 34.5138 99.6786  48
   4  -5  -4-67.7369 116.279  54
  -4   5   4 23.6680 139.847  98
  -4   5   4 0.28965 111.845  70
   4  -5  -4 346.490 139.083  43
  -4   5   4 14.3255 76.8230  96
  -4  -5   4-14.9992 96.7847  39
  -3  -5   4 1505.47 239.555  39
  -3   5   4 1623.77 259.929  98
   3  -5  -4 1304.07 248.190  43
  -3   5   4 1611.57 251.391  96
  -3   5   4 1788.23 284.018  92
   3   5  -4 1572.80 291.464  53
   3  -5  -4 1715.48 272.349  88
  -3  -5   4 1170.55 208.174  88
   3   5  -4 1358.26 253.188  49
   3   5  -4 1264.30 264.009  48
   3   5  -4 1602.78 261.369  89
  -3   5   4 1814.04 287.760  58
  -3  -5   4 1154.07 225.719  23
  -3   5   4 1598.57 260.673  70
   3  -5  -4 1528.97 282.301  54
  -2  -5   4 11425.5 636.885  88
  -2   5   4 12466.7 686.180  96
   2   5  -4 12260.8 708.643  89
  -2  -5   4 12150.4 676.480  23
   2  -5  -4 11872.8 724.342  54
   2  -5  -4 12606.9 717.587  88
  -2   5   4 13342.2 743.963  92
   2   5  -4 12528.4 744.055  49
   2   5  -4 12068.7 723.735  48
  -2   5   4 12370.2 742.192  58
   2  -5  -4 12063.5 739.607  43
  -2   5   4 11906.7 669.435  70
  -2   5   4 12631.3 739.559  41
  -2   5   4 12730.1 693.190  98
  -2  -5   4 12268.8 655.453  39
  -1   5   4 7170.05 547.949  92
  -1   5   4 6303.83 489.502  98
  -1   5   4 7655.68 541.766  96
   1  -5  -4 6803.35 545.614  54
   1  -5  -4 6567.20 521.428  88
  -1  -5   4 6687.38 494.414  88
   1   5  -4 7091.27 563.453  49
   1   5  -4 7142.24 553.447  48
   1  -5  -4 6718.43 561.044  29
  -1   5   4 7291.69 530.607  70
  -1   5   4 7193.21 571.183  58
  -1   5   4 7109.98 565.981  41
  -1  -5   4 7002.73 521.095  23
   1   5  -4 6897.81 533.897  89
  -1  -5   4 6108.99 462.649  39
   0   5   4 29909.3 1043.55  98
   0   5   4 29037.1 1048.40  96
   0  -5  -4 29929.4 1120.60  54
   0  -5  -4 27588.3 1055.17  88
   0  -5   4 29103.0 1022.02  88
   0   5   4 33376.7 1210.87  58
   0   5  -4 31130.5 1120.40  48
   0  -5  -4 27741.9 1126.39  29
   0   5   4 28259.1 1037.72  70
   0   5   4 30219.8 1145.31  41
   0   5  -4 30050.5 1163.42  49
   0  -5   4 31265.2 1100.16  23
   1   5   4 108.846 136.101  58
   1   5   4 251.512 111.218  98
   1   5   4 58.6059 100.081  96
   1  -5   4 179.943 110.774  23
   1  -5   4 276.410 172.794  55
   1  -5   4 18.1163 114.705  88
  -1   5  -4 135.604 130.043  49
  -1  -5  -4 437.131 163.180  29
  -1  -5  -4 52.5832 116.361  88
   1   5   4 62.9586 101.556  70
   1   5   4 41.7580 117.440  41
  -1   5  -4 529.841 152.030  48
   2   5   4 1984.31 321.213  58
  -2   5  -4 2305.84 367.369  37
   2  -5   4 2160.78 303.580  23
  -2  -5  -4 1706.43 270.421  88
   2  -5   4 1889.18 277.107  88
  -2   5  -4 2237.75 333.104  58
  -2   5  -4 2412.93 337.856  49
  -2  -5  -4 1995.89 305.882  29
   2  -5   4 1630.66 293.097  55
   2   5   4 1825.44 293.441  70
   2   5   4 1587.18 279.939  41
   2   5   4 1940.03 287.783  96
   3   5   4 12915.6 786.923  58
   3  -5   4 11762.1 745.115  55
   3  -5   4 12275.2 686.318  88
   3  -5   4 13395.8 749.550  23
  -3  -5  -4 12320.3 689.308  88
  -3   5  -4 13248.6 858.612  37
  -3   5  -4 12436.3 757.067  49
   3   5   4 12091.3 692.188  96
  -3  -5  -4 11702.5 739.719  29
   3   5   4 12062.3 688.917  70
   3   5   4 12559.9 743.251  41
  -3   5  -4 13281.0 799.597  58
   4   5   4 54.4091 77.1408  96
   4  -5   4-9.24176 100.391  93
   4  -5   4 167.905 169.132  55
   4   5   4-61.9508 92.0240  53
   4   5   4-316.354 136.135  70
  -4   5  -4 137.703 138.172  49
  -4   5  -4 16.6527 170.953  58
   5   5   4 5115.51 450.282  96
   5  -5   4 5141.86 477.085  93
   5   5   4 5594.10 469.420  53
  -5   5  -4 5648.01 502.799  49
   5  -5   4 4986.58 494.509  55
   5   5   4 5241.26 449.895  70
  -5   5  -4 5431.55 525.284  58
  -6   5  -4 4700.03 485.366  58
   6   5   4 4925.71 430.310  70
   6  -5   4 4994.86 464.252  93
  -6   5  -4 4927.04 465.172  49
   6   5   4 5644.79 456.897  71
   6   5   4 5278.50 462.611  53
   6  -5   4 4727.68 477.688  55
   6   5   4 4783.64 424.105  96
   7  -5   4 3762.54 404.419  93
   7  -5   4 3611.33 419.177  55
  -7   5  -4 3955.38 393.848  49
   7   5   4 3566.27 359.605  71
   7   5   4 3906.18 406.709  53
  -7   5  -4 3756.92 448.361  58
   8  -5   4 11079.2 697.107  55
   8  -5   4 11319.3 665.784  93
  -8   5  -4 11629.3 690.135  92
   8   5   4 11905.8 678.019  53
  -8   5  -4 11480.2 742.454  58
   8   5   4 11003.5 607.591  71
   9  -5   4 989.731 200.140  93
   9  -5   4 872.824 213.891  91
  -9   5  -4 828.354 205.823  92
   9   5   4 741.179 188.057  53
   9   5   4 797.124 179.929  71
  -9   5  -4 587.028 195.871  58
   9  -5   4 486.223 162.861  55
  -9   5  -4 524.846 154.618  98
 -10   5  -4 1221.58 259.453  58
  10  -5   4 1519.49 234.018  93
  10  -5   4 1447.43 254.853  55
  10  -5   4 1555.39 263.650  91
  10   5   4 1503.83 247.508  53
 -10   5  -4 954.606 183.829  98
 -10   5  -4 1498.49 254.571  92
 -11   5  -4 2743.73 317.752  92
 -11   5  -4 2809.71 336.324  58
  11  -5   4 3657.66 328.702  93
  11   5   4 2609.01 309.778  53
  11  -5   4 2970.69 320.703  91
  11  -5   4 3103.69 338.038  55
  12  -5   4 1991.11 245.379  91
  12  -5   4 2940.75 306.452  55
 -12   5  -4 2548.73 283.067  92
 -12   5  -4 2179.42 266.780  58
  12   5   4 2467.39 269.776  53
 -13   5  -4 2329.45 250.146  58
  13  -5   4 2414.06 239.632  55
 -13   5  -4 1994.38 225.428  92
  13  -5   4 2437.67 228.066  91
  13   5   4 2079.72 226.630  53
  -8   6   4 508.251 117.278  58
   8  -6  -4 527.763 119.823  93
  -8   6   4 478.654 124.059  92
   8  -6  -4 617.901 145.305  69
   8   6  -4 462.216 132.376  89
  -8   6   4 583.511 138.114  98
   8   6  -4 612.539 153.869  53
   7  -6  -4 888.359 174.364  69
  -7   6   4 921.112 165.032  92
  -7   6   4 995.282 176.716  58
   7  -6  -4 1153.91 207.288  54
  -7   6   4 992.583 182.605  98
   7   6  -4 893.023 177.559  89
   7  -6  -4 765.229 150.632  93
   7   6  -4 1294.07 201.782  53
   6  -6  -4 1122.58 224.974  54
  -6   6   4 1050.51 196.568  58
  -6  -6   4 873.180 156.683  55
   6  -6  -4 918.806 164.074  93
   6   6  -4 1017.61 189.233  89
   6   6  -4 1166.64 218.536  53
  -6   6   4 1013.20 178.519  92
   6  -6  -4 876.879 184.868  69
  -6   6   4 1038.49 192.965  98
  -5   6   4 6494.44 412.873  96
   5  -6  -4 6530.41 401.741  93
  -5   6   4 6318.06 444.773  58
  -5  -6   4 5088.40 382.371  55
   5  -6  -4 6923.18 502.705  54
   5   6  -4 6918.19 448.533  89
  -5   6   4 6492.96 403.320  70
   5  -6  -4 6152.72 451.315  69
  -5   6   4 6484.47 443.101  98
   5   6  -4 6586.50 473.155  53
  -5   6   4 6850.48 460.367  92
   4  -6  -4 10256.4 614.429  54
  -4   6   4 9466.29 540.085  98
  -4   6   4 9462.43 520.338  96
  -4   6   4 9268.18 556.391  58
  -4  -6   4 8137.03 495.709  55
   4   6  -4 9558.86 530.036  89
   4   6  -4 9814.70 584.382  53
  -4   6   4 9644.71 519.224  70
   4  -6  -4 9334.97 553.858  69
  -4   6   4 10103.9 552.999  92
   4  -6  -4 9234.62 515.648  64
  -3   6   4-24.0929 95.5697  98
   3  -6  -4 245.692 106.414  64
  -3   6   4 88.8496 110.292  58
  -3  -6   4 130.700 100.380  93
   3   6  -4 82.9533 78.6515  89
   3   6  -4-55.3667 118.501  53
   3  -6  -4 9.69309 121.804  54
  -3  -6   4-312.729 149.103  55
  -3   6   4-51.9036 111.478  70
   3  -6  -4-47.0334 123.375  69
  -3   6   4-49.7699 121.371  96
  -2   6   4 4441.76 379.429  98
  -2   6   4 4334.54 373.475  70
  -2  -6   4 3691.68 368.456  55
   2  -6  -4 4392.66 403.873  54
  -2  -6   4 4212.68 357.676  93
   2  -6  -4 3920.12 363.647  69
   2  -6  -4 3658.86 359.111  64
  -2   6   4 4212.67 398.066  58
  -2   6   4 4476.57 378.968  96
   2   6  -4 4344.82 405.376  53
  -1   6   4 598.617 150.193  98
  -1   6   4 662.473 176.658  96
  -1   6   4 710.873 192.953  58
  -1  -6   4 596.469 150.834  55
   1  -6  -4 673.534 184.743  54
   1   6  -4 821.510 203.831  53
  -1   6   4 743.673 171.148  70
   1  -6  -4 624.360 162.075  69
  -1  -6   4 811.161 168.842  93
   0   6  -4 568.343 159.760  98
   0  -6  -4 467.683 150.801  54
   0   6   4 517.591 180.308  58
   0   6   4 529.473 161.271  96
   0   6   4 537.427 157.419  70
   0  -6  -4 407.992 140.616  69
   0  -6   4 392.445 139.814  55
   0   6  -4 539.877 171.289  53
   0   6   4 436.646 134.276  98
   0  -6   4 425.982 134.929  93
   1  -6   4 14984.7 736.395  54
  -1   6  -4 14914.2 670.792  98
   1   6   4 15923.1 709.203  96
  -1   6  -4 15458.2 739.730  53
   1  -6   4 13735.1 677.186  93
  -1  -6  -4 14090.1 667.656  54
   1   6   4 14425.4 676.092  70
  -1  -6  -4 13956.9 618.165  69
   1  -6   4 14582.3 711.812  55
  -2   6  -4 441.123 154.223  98
   2  -6   4 501.094 151.425  93
   2  -6   4 510.386 180.880  55
  -2  -6  -4 399.029 124.532  54
   2  -6   4 130.092 122.943  54
  -2   6  -4 299.601 140.155  53
   2   6   4 330.253 131.466  96
   2   6   4 470.739 147.655  70
   3   6   4 11386.7 594.280  96
   3  -6   4 12103.6 637.920  54
   3   6   4 11561.5 593.980  70
  -3   6  -4 9970.65 583.187  53
   3  -6   4 11176.9 611.845  93
  -3   6  -4 10960.1 583.478  98
   3  -6   4 10428.1 601.153  55
  -3   6  -4 13127.3 672.830  58
  -4   6  -4 5241.85 405.208  98
  -4   6  -4 5997.42 466.526  58
  -4   6  -4 4843.76 390.332  53
   4  -6   4 5364.60 422.144  93
   4  -6   4 4879.44 411.139  55
   4   6   4 5536.43 409.835  70
   4  -6   4 5873.15 430.532  54
   4   6   4 4950.91 386.439  96
   5  -6   4 38.5490 109.782  55
  -5   6  -4 117.634 121.981  98
   5   6   4 134.341 90.6629  96
   5   6   4 132.830 85.7182  70
   5  -6   4 44.9000 104.930  93
  -5   6  -4 181.625 139.791  58
  -6   6  -4 2302.80 264.954  98
   6  -6   4 2609.77 290.545  55
  -6   6  -4 2613.32 306.243  58
   6  -6   4 2166.17 262.781  93
   6   6   4 2237.51 234.501  96
   6   6   4 2237.38 232.379  70
   6  -6   4 2188.60 267.058  91
   6   6   4 2668.36 247.772  53
  -7   6  -4 12656.5 559.605  98
   7   6   4 13158.8 523.564  53
   7  -6   4 13082.3 585.995  93
   7  -6   4 13517.9 608.686  55
  -7   6  -4 14166.2 652.189  58
   7  -6   4 12047.8 546.264  91
   8  -6   4 1091.59 181.354  55
   8   6   4 843.887 140.938  53
  -8   6  -4 947.590 180.102  58
   8  -6   4 1041.38 173.978  93
  -8   6  -4 1083.62 159.546  98
  20   0  -5 310.851 79.6057  50
  19   0  -5 17.0546 100.756  50
  19   0  -5 144.096 73.8016  95
  19   0  -5 15.3165 66.4868  63
  18   0  -5-6.28254 107.105  95
  18   0  -5 115.106 100.696  50
  18   0  -5 240.446 96.4799  63
  17   0  -5 18.6747 91.0547  95
  17   0  -5-43.6074 84.7089  63
  17   0  -5-21.4477 98.0940  50
  17   0  -5 148.537 104.853  94
  16   0  -5-131.921 116.404  95
  16   0  -5-21.6659 127.308  94
  16   0  -5-217.392 127.030  50
  16   0  -5-311.023 133.807  63
  15   0  -5-26.1370 137.682  94
 -15   0   5-181.127 135.934  33
 -15   0   5 181.028 137.446  87
  15   0  -5 24.1559 88.9275  50
  15   0  -5 79.2490 83.6819  95
  15   0  -5-138.329 84.5953  52
  15   0  -5 48.2509 106.392  63
  14   0  -5 91.5214 112.565  94
 -14   0   5 107.011 125.503  33
  14   0  -5 35.6495 78.9554  52
 -14   0   5 81.0040 88.3570  87
  14   0  -5 77.8920 95.4622  50
 -14   0   5 56.6087 140.504  32
  14   0  -5 15.7794 93.1233  84
  14   0  -5 39.9504 111.387  95
  14   0  -5-330.942 138.367  40
  14   0  -5 22.7139 75.6800  63
 -13   0   5 139.797 113.969  33
 -13   0   5-19.5172 120.390  32
  13   0  -5 75.1016 99.2574  84
 -13   0   5 80.1083 93.2319  14
  13   0  -5 109.538 91.1460  40
 -13   0   5 1.26088 91.8565  87
  12   0  -5 5.62307 110.230  36
 -12   0   5-228.065 141.150  32
 -12   0   5 34.8086 102.825  14
  12   0  -5-171.531 109.050  40
  12   0  -5 95.5425 81.9727  84
  11   0  -5-94.5610 85.2192  84
  11   0  -5 6.47054 97.3594  36
 -11   0   5-202.263 119.627  14
 -11   0   5-202.431 124.516  32
  11   0  -5 102.568 82.9457  40
  10   0  -5-14.1192 83.6672  36
  10   0  -5 20.2404 83.2344  40
  10   0  -5 11.0566 80.7218  84
 -10   0   5 79.8297 72.2642  14
 -10   0   5 99.4298 98.6465  32
  -9   0   5 8.10633 97.7345  32
  -9   0   5 197.171 101.893  14
   9   0  -5 84.0525 87.1613  84
   9   0  -5 6.89338 95.8272  36
   9   0  -5 95.3880 79.3454  40
  -8   0   5 62.3395 77.2661  34
   8   0  -5 62.0802 79.1875  36
  -8   0   5-0.50637 75.3796  32
   8   0  -5 80.8408 77.5535  84
  -8   0   5 8.25483 85.8287  14
   7   0  -5 86.5342 75.2386  36
  -7   0   5-7.99560 77.0868  32
  -7   0   5 309.108 94.3411  82
   7   0  -5 105.985 80.6029  31
  -7   0   5 33.8590 65.1554  14
   7   0  -5 28.1534 65.1047  84
  -7   0   5 42.7637 69.5204  34
   6   0  -5-43.7233 72.2495  36
   6   0  -5 50.2512 55.6949  24
   6   0  -5 41.1938 59.5509  31
   6   0  -5 112.612 78.6231  84
  -6   0   5 58.2266 91.3826  32
  -6   0   5 47.6631 73.7764  82
  -6   0   5 33.0169 76.6810  14
  -6   0   5-1.48563 65.3743  34
  -5   0   5 129.837 83.8836  32
   5   0  -5 8.23969 57.4170  36
   5   0  -5 64.3084 64.2502  84
  -5   0   5 66.2055 74.7555  34
   5   0  -5 78.2558 63.1348  31
  -5   0   5-22.5653 65.9196  82
  -5   0   5 59.7237 63.9116  14
   5   0  -5 109.121 79.6212  25
   4   0  -5 170.908 55.0823  76
  -4   0   5 125.650 77.7945  34
  -4   0   5 136.036 76.1434  32
  -4   0   5 177.870 42.2334  10
   4   0  -5 109.332 59.0979  31
   4   0  -5 149.512 62.1255   8
  -4   0   5 144.210 79.7774  82
  -3   0   5-23.3204 47.6790   7
  -3   0   5 46.7829 66.9470  82
  -3   0   5 168.851 52.4706  75
  -3   0   5 81.5507 56.3253  74
   3   0  -5 60.3852 51.3168   8
   3   0  -5-32.2958 60.5825   1
  -3   0   5 39.0383 65.7335   1
  -2   0   5 104.439 56.4885   7
  -2   0   5 54.8563 69.7074  82
   2   0  -5 54.5458 54.4945  81
  -2   0   5 67.2020 59.6848   1
  -2   0   5 106.369 59.1252  75
  -2   0   5 99.8168 51.6080  74
   2   0  -5 155.739 67.8922  74
   2   0  -5 71.4163 55.8494   8
   2   0  -5 86.3534 69.0923   1
  -1   0   5 25.0059 37.9328   7
   1   0  -5-11.3045 63.3616   1
  -1   0   5 16.1470 69.0295  82
   1   0  -5 20.2430 47.5330  81
   1   0  -5-21.2088 52.4425  75
  -1   0   5 234.553 71.7811  75
   1   0  -5 96.6454 68.6800  74
  -1   0   5-4.67120 57.4229   1
   0   0   5 6.75783 33.7814   7
   0   0  -5-44.3328 64.3729   1
   0   0   5-7.02712 64.8165  82
   0   0  -5 31.0579 49.8367  81
   0   0  -5 75.6656 58.4049  75
   0   0  -5 143.674 76.5555  74
   0   0   5 15.4600 50.4635   1
   1   0   5 46.9915 22.9755   7
   1   0   5-3.13630 56.7258  82
  -1   0  -5 68.3883 50.6438   1
  -1   0  -5 32.7418 65.0109  75
   1   0   5 39.5132 64.6105  75
  -1   0  -5 93.6817 66.5357  74
  -2   0  -5 91.8120 50.8378   1
  -2   0  -5 157.746 83.2282  18
  -2   0  -5 130.400 62.8017  81
   2   0   5 240.502 80.3170  83
  -2   0  -5 161.187 85.8319  75
   2   0   5 207.014 81.7335  75
   2   0   5 114.135 23.1746   4
  -3   0  -5 30.3522 38.4617   1
  -3   0  -5 29.9262 54.7324  18
   3   0   5 124.972 64.1970  83
  -3   0  -5 51.2398 54.4044  81
   3   0   5 46.4679 63.6161  75
   3   0   5-6.28468 64.4903  20
  -4   0  -5 0.31677 64.3279  18
   4   0   5 9.04372 65.0896  42
  -4   0  -5 18.4466 59.1638  25
  -4   0  -5-67.5292 55.8872  81
   4   0   5-52.7626 71.5509  83
  -5   0  -5 11.5374 57.7701  25
  -5   0  -5-7.14951 81.4652  18
   5   0   5 2.73668 87.8301  88
  -5   0  -5 64.8292 60.2163  81
   5   0   5-25.8816 80.8012  83
   5   0   5 123.174 73.2560  42
   5   0   5 26.3992 85.4631  20
  -6   0  -5 149.992 78.5477  25
  -6   0  -5 40.4790 77.0368  18
   6   0   5 298.150 104.131  83
  -6   0  -5 77.9939 69.4283  81
  -6   0  -5 207.967 70.5151  27
   6   0   5 127.755 82.3688  42
   6   0   5 78.5519 72.5225  88
   6   0   5-51.2767 88.7106  20
  -7   0  -5 187.907 88.8791  25
   7   0   5 40.3203 74.1305  83
   7   0   5 92.6678 77.8260  42
  -7   0  -5-22.3149 95.4758  18
   7   0   5-57.8807 62.6730  88
  -7   0  -5 125.575 67.8464  27
   7   0   5 132.042 91.7419  20
  -7   0  -5-40.9411 67.4538  81
   8   0   5 132.943 87.3576  83
  -8   0  -5 104.190 81.3698  77
  -8   0  -5-11.6735 55.0892  27
   8   0   5 139.645 83.7172  42
   8   0   5 75.3009 78.4705  20
  -8   0  -5 186.390 86.1067  81
  -8   0  -5 18.5939 62.2992  25
   9   0   5 124.225 95.5460  20
  -9   0  -5 32.5023 70.0477  81
  -9   0  -5 18.0657 79.7983  11
   9   0   5 14.7996 81.5344  83
  -9   0  -5 52.1729 69.2679  27
   9   0   5 149.923 94.2835  42
  -9   0  -5-20.9873 100.128  25
 -10   0  -5 143.697 93.7758  81
  10   0   5 148.330 117.372  42
 -10   0  -5-16.9865 88.4197  11
 -10   0  -5 14.0373 74.3381  27
  10   0   5-18.3732 83.1043  83
  10   0   5 44.0447 70.1454  20
 -10   0  -5 94.9044 96.4782  25
 -11   0  -5-81.6901 118.652  25
  11   0   5 3.00670 85.6468  83
 -11   0  -5-5.58888 77.1377  81
 -11   0  -5-110.245 77.6021  11
 -11   0  -5-4.66440 87.5983  27
  11   0   5 205.278 125.507  42
  11   0   5 176.683 113.241  20
 -12   0  -5 55.6122 54.5247  81
 -12   0  -5 46.4842 79.5572  11
  12   0   5 174.819 134.752  83
 -12   0  -5 47.6173 95.6442  25
 -12   0  -5-117.597 90.8268  27
  12   0   5 104.624 87.9822  42
 -13   0  -5-8.90607 118.634  25
 -13   0  -5 100.996 96.2586  11
  13   0   5-68.5583 52.9545  42
  13   0   5 11.5010 105.664  83
 -13   0  -5-53.1695 81.2713  27
 -14   0  -5-76.5650 83.1250  25
  14   0   5-250.036 134.634  91
  14   0   5 170.569 105.567  50
  14   0   5-33.0341 119.181  47
  14   0   5 78.0270 101.549  72
 -14   0  -5-285.630 142.967  27
  14   0   5-192.987 122.311  42
 -15   0  -5-306.826 134.005  25
  15   0   5-208.122 158.950  72
  15   0   5 50.6058 95.2187  50
  15   0   5 68.5021 109.677  47
  15   0   5 304.345 127.725  42
  15   0   5 219.830 124.622  91
  16   0   5 188.434 122.354  72
  16   0   5 155.511 145.008  91
  16   0   5 61.4284 110.535  50
  16   0   5 171.673 123.197  47
  17   0   5 36.7860 127.063  91
  17   0   5-42.0460 168.103  50
  18   0   5 41.7580 119.447  91
  18   0   5-303.840 158.523  50
  19   0   5 23.2768 82.0499  91
  19   0   5 69.0349 103.090  50
  20   0   5 18.0997 72.0864  91
  20   0   5 67.0948 85.6062  50
 -20   1   5 476.939 110.496  61
  20  -1  -5 574.687 111.629  95
  20   1  -5 454.128 109.726  50
  20  -1  -5 456.479 108.101  63
 -19   1   5 5733.07 376.817  61
  19   1  -5 6898.30 425.249  56
  19   1  -5 6383.82 403.363  94
  19   1  -5 7358.37 452.931  50
  19  -1  -5 7006.26 437.515  95
  19  -1  -5 6675.88 425.410  63
  18   1  -5 2203.80 280.217  94
  18  -1  -5 2291.16 290.415  95
  18   1  -5 2429.47 298.300  50
  18  -1  -5 2565.19 299.096  63
  17  -1  -5 14271.3 719.891  95
  17   1  -5 15234.2 763.999  50
  17  -1  -5 14420.9 730.094  52
  17   1  -5 13020.4 707.327  94
  17  -1  -5 13884.5 710.689  63
  16  -1  -5 11316.9 667.840  95
  16   1  -5 12273.6 709.830  94
  16  -1  -5 10929.5 691.120  52
  16   1  -5 12985.6 728.265  50
  16  -1  -5 11644.5 677.380  63
  15   1  -5 14722.3 792.051  94
  15  -1  -5 17502.6 876.702  93
  15  -1  -5 15106.5 772.337  95
 -15  -1   5 14968.0 834.697  33
 -15   1   5 14461.6 840.097  33
 -15   1   5 14663.2 789.571  87
  15  -1  -5 15402.7 847.430  52
 -15   1   5 15764.0 843.087  27
  15   1  -5 16377.1 820.627  50
  15  -1  -5 14928.8 782.465  40
  15   1  -5 16577.4 798.493  95
  15   1  -5 16564.7 795.819  63
  15  -1  -5 15248.8 779.294  63
  14  -1  -5 6479.55 507.597  90
  14   1  -5 6965.64 590.873  36
  14   1  -5 7164.15 532.021  91
  14  -1  -5 7714.69 591.942  93
 -14   1   5 7075.63 592.273  33
 -14   1   5 6949.69 557.954  87
  14   1  -5 6431.26 529.355  94
  14  -1  -5 7385.74 559.367  84
  14   1  -5 7315.51 549.276  50
  14  -1  -5 6436.44 503.388  95
 -14   1   5 6959.60 565.712  27
 -14   1   5 7209.90 580.922  32
  14  -1  -5 6942.25 578.751  52
  14   1  -5 6616.38 510.053  95
  14  -1  -5 7275.46 551.365  40
  14   1  -5 6619.54 507.076  63
  14  -1  -5 7283.80 532.620  63
 -14  -1   5 7862.84 606.587  32
  13   1  -5 21760.4 1023.68  36
 -13   1   5 22736.4 1045.76  33
 -13  -1   5 23624.1 1043.99  32
  13  -1  -5 21696.5 930.843  84
 -13   1   5 23758.3 956.868  14
 -13  -1   5 24039.9 987.747  14
 -13   1   5 20744.9 984.983  32
 -13   1   5 21614.9 973.677  27
 -13   1   5 22643.7 978.107  87
  13  -1  -5 21497.2 924.431  40
  12   1  -5 261.107 159.197  36
 -12   1   5 431.214 172.719  33
 -12  -1   5 325.976 143.402  32
 -12   1   5 494.911 170.649  32
  12  -1  -5 244.995 132.594  84
 -12  -1   5 275.958 111.888  14
 -12   1   5 265.132 111.580  14
  12  -1  -5 312.272 149.285  40
 -11  -1   5 11421.9 719.725  32
  11   1  -5 11246.1 700.421  36
 -11   1   5 11044.3 688.208  33
 -11   1   5 10681.3 682.809  32
  11  -1  -5 11179.4 625.584  84
  11  -1  -5 10668.5 576.332  83
  11   1  -5 12089.9 634.958  22
 -11  -1   5 11702.4 646.865  14
 -11   1   5 13013.6 657.142  14
  11  -1  -5 11346.3 606.325  86
  11  -1  -5 11040.7 618.591  40
 -10  -1   5 1216.61 201.074  34
  10   1  -5 1385.70 256.282  36
 -10   1   5 1666.39 267.180  33
 -10   1   5 1303.44 230.619  87
  10  -1  -5 1372.34 212.965  86
 -10   1   5 1338.92 243.439  32
  10   1  -5 1073.77 191.889  85
  10   1  -5 1413.37 195.544  84
 -10  -1   5 1544.54 232.349  14
 -10   1   5 1253.20 202.025  14
  10  -1  -5 1166.31 210.882  40
   9  -1  -5 8156.29 488.992  84
   9  -1  -5 8762.80 483.303  86
  -9  -1   5 8286.88 483.109  34
  -9   1   5 9274.97 569.102  33
  -9   1   5 9090.80 582.593  32
   9   1  -5 8840.35 460.048  84
  -9  -1   5 8560.32 466.611  10
   9   1  -5 8938.27 501.983  85
  -9  -1   5 8941.84 552.267  79
  -9  -1   5 9573.88 529.173  14
  -9   1   5 8860.69 489.977  14
   9   1  -5 8110.25 548.770  36
   9  -1  -5 10044.6 538.210  40
   8  -1  -5 1616.06 221.145  84
   8  -1  -5 2040.64 240.071  31
  -8  -1   5 1722.57 221.008  34
  -8   1   5 1980.96 270.149  32
   8   1  -5 1761.13 199.112  84
   8  -1  -5 1912.87 217.177  86
  -8  -1   5 1620.25 197.666  10
   8   1  -5 1712.72 213.269  85
  -8  -1   5 1701.63 233.544  79
  -8  -1   5 2142.24 246.175  14
  -8   1   5 1641.00 204.297  14
  -8   1   5 1569.42 236.435  33
   8   1  -5 1613.46 243.584  36
   8  -1  -5 1661.67 223.524  24
   7  -1  -5 44907.1 1015.72  84
   7   1  -5 45055.2 1150.21  36
  -7  -1   5 48301.5 1039.74  34
  -7   1   5 43371.1 1076.76  33
  -7   1   5 45575.9 1174.05  32
   7  -1  -5 46052.7 1028.20  31
  -7  -1   5 45523.4 947.075  10
   7   1  -5 44272.5 1000.92  85
   7  -1  -5 45152.6 1016.12  24
  -7   1   5 47004.9 966.466  82
  -7  -1   5 48819.6 1117.13  79
  -7   1   5 50207.1 1019.47  14
  -7  -1   5 48850.7 1064.01  14
   7  -1  -5 47187.4 993.591  86
   7   1  -5 45727.6 937.884  84
  -7  -1   5 49500.9 1054.51  82
  -6  -1   5 372.469 88.9787  39
   6   1  -5 392.065 92.4578  31
   6  -1  -5 415.405 110.841  24
   6   1  -5 277.352 106.301  85
   6  -1  -5 419.784 104.084  86
   6  -1  -5 257.630 92.9828  31
  -6  -1   5 373.273 110.354  82
  -6   1   5 416.911 120.628  32
   6  -1  -5 417.809 113.461  84
  -6  -1   5 332.262 101.156  79
  -6   1   5 691.464 125.530  14
  -6  -1   5 241.931 100.092  14
  -6  -1   5 371.324 93.6487  10
   6   1  -5 465.204 99.7078  84
  -6   1   5 293.343 94.3060  82
  -5  -1   5 12675.9 441.982  10
   5   1  -5 12634.3 498.625  25
   5  -1  -5 12931.1 489.406  84
   5   1  -5 13105.9 498.713  85
   5  -1  -5 13085.6 497.703  31
  -5   1   5 11196.7 530.038  32
   5   1  -5 12450.1 443.214  31
  -5   1   5 12031.4 478.590  82
  -5  -1   5 12990.8 505.887  82
  -5  -1   5 12740.5 494.616  79
   5  -1  -5 12387.2 390.173  76
   5  -1  -5 13343.7 495.742  24
   5  -1  -5 12938.7 474.598  86
  -5  -1   5 12715.7 440.857  39
  -4   1   5 42104.5 869.195  82
  -4   1   5 40785.7 935.779  32
   4  -1  -5 41810.0 819.469  86
   4   1  -5 42840.1 869.306  85
   4  -1  -5 41782.6 832.338  84
   4  -1  -5 41000.4 826.277  24
   4   1  -5 41046.6 767.976  81
  -4  -1   5 39997.8 801.412  79
   4  -1  -5 41140.6 720.665  76
   4  -1  -5 42073.8 720.536  75
  -4   1   5 38755.3 824.654   4
  -4  -1   5 41728.9 871.984  82
  -4  -1   5 41678.3 769.187  39
   4   1  -5 40969.9 853.586  25
   3   1  -5 922.208 123.057  81
   3   1  -5 763.157 125.567  25
   3   1  -5 693.455 129.999  85
   3  -1  -5 756.953 103.444  75
  -3   1   5 1044.56 130.651   4
  -3  -1   5 896.084 135.340  82
   3  -1  -5 839.109 122.634  86
  -3   1   5 682.928 127.874  32
   3  -1  -5 1169.12 146.691  31
  -3   1   5 811.832 131.182  82
   3  -1  -5 783.558 110.824  76
   3   1  -5 723.211 97.3772  76
   3   1  -5 1193.25 141.885  74
   3  -1  -5 865.425 128.568  24
  -3  -1   5 832.774 119.238  39
   3  -1  -5 1158.48 120.772   7
   2  -1  -5 38110.5 578.934   7
  -2  -1   5 38806.2 704.850   1
  -2  -1   5 39359.9 773.978  82
   2   1  -5 36797.9 658.299  76
  -2   1   5 35882.5 773.710  82
   2  -1  -5 38181.2 711.587  76
   2   1  -5 37401.4 615.251  75
  -2  -1   5 34995.8 628.803  75
   2  -1  -5 37129.2 687.583  75
  -2   1   5 37094.4 695.418  74
   2   1  -5 37152.6 735.974  74
   2  -1  -5 36330.1 707.223  74
   2   1  -5 40967.7 820.886  85
  -2   1   5 36736.1 630.554   4
   2   1  -5 37990.0 491.890   8
   2   1  -5 37615.3 726.759  81
   1  -1  -5 40867.6 705.890  81
   1   1  -5 41394.0 749.930   3
  -1   1   5 39421.9 790.845  82
   1   1  -5 37067.9 782.533  85
  -1  -1   5 43369.1 705.248   1
   1   1  -5 42641.8 704.349  75
   1  -1  -5 39821.0 735.579  75
   1   1  -5 42119.5 764.037  81
  -1  -1   5 43696.6 820.358  21
   1  -1  -5 40274.3 745.954  76
   1   1  -5 40717.1 723.578  76
  -1  -1   5 39476.6 693.120  75
  -1   1   5 41502.3 729.409  74
   1   1  -5 41998.3 789.308  74
   1  -1  -5 40729.5 729.094  74
   1   1  -5 40601.1 500.383   8
  -1   1   5 40163.8 557.596   4
  -1  -1   5 39878.6 752.370  82
   1  -1  -5 42747.2 529.798   7
   0   1  -5 112431. 1237.62  81
   0  -1  -5 112144. 1198.18   1
   0  -1   5 116344. 1290.45   5
   0  -1   5 115507. 1243.47  82
   0  -1  -5 112234. 1155.24  81
   0  -1   5 112934. 1249.64  21
   0  -1  -5 113622. 1268.10  76
   0   1  -5 114663. 1251.65  76
   0   1  -5 121876. 1260.52  75
   0  -1   5 111842. 1198.33  75
   0   1   5 106098. 1240.37  75
   0   1  -5 111137. 1279.22  74
   0  -1  -5 112325. 1197.55  74
   0   1   5 116173. 1238.48  20
   0  -1   5 112316. 1075.04   1
   0  -1  -5 107464. 1200.48  13
   0   1  -5 118650. 1186.86   3
   0   1   5 116696. 1308.37  82
   0  -1  -5 113653. 682.305   7
   0  -1  -5 99837.4 1078.45  12
  -1   1  -5 21881.0 469.667   3
   1  -1   5 21109.7 532.004   5
   1   1   5 19997.7 469.004   2
  -1   1  -5 23768.2 447.294   6
   1  -1   5 19681.1 479.586  83
  -1  -1  -5 20081.1 511.875  12
   1  -1   5 20023.8 503.333  82
  -1  -1  -5 19747.1 491.516   1
  -1   1  -5 20166.3 526.756  81
   1  -1   5 21896.9 536.748  21
  -1  -1  -5 20047.4 491.014  81
   1  -1   5 20649.2 432.538   1
   1  -1   5 20239.0 531.686  75
  -1  -1  -5 20406.2 516.725  74
   1   1   5 18801.7 529.217  20
   1   1   5 19972.8 527.698  82
  -1  -1  -5 18418.9 516.540  13
  -1   1  -5 21332.6 556.839  75
   2   1   5 81142.3 1142.42  39
  -2  -1  -5 78868.5 1071.80  12
  -2   1  -5 80773.9 803.316   3
   2  -1   5 79205.4 970.523  82
   2  -1   5 75939.6 757.409   1
   2  -1   5 77727.0 1015.99  83
   2  -1   5 76830.9 983.574   5
   2   1   5 77923.5 1000.31  82
   2   1   5 79991.2 856.801   2
  -2   1  -5 78982.4 1051.40  81
  -2  -1  -5 78826.4 1081.70  13
   2   1   5 83330.3 1146.81  20
  -2  -1  -5 79458.6 1026.34  74
  -2  -1  -5 75522.8 926.150   1
   2  -1   5 79861.5 1078.05  88
  -2  -1  -5 80832.9 990.812  81
   3   1   5 2502.64 213.078  39
   3  -1   5 2657.37 209.752  88
  -3  -1  -5 2036.76 191.218  12
  -3   1  -5 2408.76 174.009   6
   3  -1   5 2276.28 211.684  23
  -3   1  -5 2497.81 199.104  81
   3   1   5 2256.50 210.702  20
   3  -1   5 2398.04 195.392  83
   3  -1   5 2485.50 173.734  82
   3   1   5 2572.55 179.439  82
  -3  -1  -5 2316.59 174.686  81
  -3  -1  -5 2716.31 215.223  30
  -3  -1  -5 2384.32 189.179  74
  -3  -1  -5 2126.94 192.408  13
   3  -1   5 2302.90 175.839   4
  -3   1  -5 2398.84 203.718  25
   4   1   5 5084.88 305.453  39
  -4  -1  -5 4870.90 309.633  12
  -4   1  -5 5383.08 271.425  11
  -4  -1  -5 6020.98 284.425  81
  -4   1  -5 5387.73 276.723   6
   4  -1   5 4977.12 326.919  23
  -4   1  -5 5359.67 287.014  87
   4   1   5 5279.88 324.528  20
   4  -1   5 5321.24 303.136  83
  -4   1  -5 4933.28 286.288  81
  -4  -1  -5 5705.13 316.912  30
  -4  -1  -5 5554.79 294.654  79
  -4   1  -5 5149.54 241.553   5
   4  -1   5 5039.56 264.581   4
   4  -1   5 5274.37 295.784  42
  -4  -1  -5 5196.77 301.091  13
   4  -1   5 5182.02 247.935   2
  -4   1  -5 5034.00 301.419  25
   4  -1   5 5072.59 301.550  88
   5   1   5 27482.3 726.382  39
  -5  -1  -5 27933.4 765.074  12
   5  -1   5 27897.2 814.531  23
  -5  -1  -5 28086.0 789.415  18
  -5   1  -5 30460.6 715.768  11
   5  -1   5 29382.7 744.724  83
  -5   1  -5 28840.2 710.355  81
  -5   1  -5 29063.1 744.567  25
  -5  -1  -5 29950.8 737.673  79
   5  -1   5 29390.6 728.094  20
  -5  -1  -5 26940.7 781.614   9
  -5  -1  -5 27321.8 614.709  17
   5   1   5 26794.2 749.665  20
  -5  -1  -5 28688.8 723.614  13
  -5   1  -5 28785.2 677.747  37
  -5  -1  -5 30657.0 663.498  25
   5  -1   5 27752.9 719.652  88
  -5   1  -5 29433.9 680.877  87
  -6  -1  -5 8165.30 445.428  12
  -6   1  -5 8803.86 397.788  37
   6  -1   5 8338.40 480.869  23
  -6  -1  -5 8623.91 468.050  18
   6  -1   5 8148.65 408.392  88
  -6   1  -5 8918.50 395.094  87
   6  -1   5 8817.58 440.099  83
  -6   1  -5 8033.57 396.827  81
  -6  -1  -5 9056.09 441.426  79
  -6  -1  -5 8879.35 487.442   9
   6  -1   5 9223.77 424.267  20
   6   1   5 8958.74 458.102  20
   6   1   5 9725.53 480.790  42
  -6  -1  -5 8563.69 415.340  13
  -6  -1  -5 9217.32 392.413  25
  -6   1  -5 8787.87 430.011  25
  -6   1  -5 8854.61 426.351  11
  -7  -1  -5 8864.32 440.749  13
  -7   1  -5 8353.06 448.127  11
  -7  -1  -5 8318.56 486.244  18
   7  -1   5 8169.01 502.654  23
   7  -1   5 9039.65 471.276  83
  -7   1  -5 9353.01 420.811  87
   7  -1   5 8752.18 438.112  88
   7   1   5 8499.12 463.780  83
   7   1   5 8501.53 468.234  42
  -7   1  -5 8258.59 419.532  81
  -7  -1  -5 8951.39 514.161   9
  -7  -1  -5 9367.09 481.459  79
   7  -1   5 9259.64 435.100  20
   7   1   5 9266.92 485.638  20
  -7   1  -5 8433.47 449.840  27
  -7  -1  -5 9005.20 414.436  25
  -7   1  -5 8952.48 457.149  25
  -7  -1  -5 8703.98 480.304  12
  -8   1  -5 218.209 91.1777  25
   8   1   5 475.269 124.899  83
   8  -1   5 566.039 172.485  23
  -8   1  -5 262.842 98.2783  11
  -8   1  -5 303.017 104.565  81
  -8   1  -5 144.458 58.2297  87
   8  -1   5 249.080 113.931  83
  -8   1  -5 235.023 97.4863  27
  -8  -1  -5 221.634 108.482  12
  -8  -1  -5 739.293 171.810   9
  -8  -1  -5 324.195 111.724  79
   8   1   5 276.581 127.170  42
  -8  -1  -5 452.824 118.683  13
   8   1   5 241.317 110.679  20
  -8  -1  -5 214.836 97.3172  25
   9   1   5 3395.67 317.132  83
  -9  -1  -5 3623.80 357.824  18
   9  -1   5 3650.89 382.534  23
   9  -1   5 3698.21 340.935  83
  -9   1  -5 3340.19 297.290  81
  -9  -1  -5 3517.34 360.574   9
  -9   1  -5 3452.97 318.176  27
   9   1   5 2997.93 311.469  20
   9   1   5 3449.28 324.294  42
  -9   1  -5 3399.46 331.835  11
  -9  -1  -5 3505.27 301.206  25
  -9   1  -5 3634.36 323.889  25
  -9  -1  -5 3211.13 328.433  12
 -10  -1  -5 24679.8 942.472  18
 -10   1  -5 24536.5 872.336  27
 -10   1  -5 23992.8 916.811  11
 -10  -1  -5 22260.6 884.527  12
 -10   1  -5 24976.1 871.030  25
 -10   1  -5 23935.2 822.226  81
  10   1   5 24981.2 876.466  83
  10  -1   5 24602.5 903.416  42
  10  -1   5 25232.4 912.154  83
  10   1   5 25094.8 895.395  20
 -10  -1  -5 25490.0 842.651  25
  10   1   5 24321.4 880.484  42
  11   1   5 16678.5 759.936  20
 -11  -1  -5 15511.0 787.225  11
 -11   1  -5 15553.0 694.708  81
 -11   1  -5 14804.5 719.220  27
  11  -1   5 15021.5 744.560  42
  11   1   5 16475.2 754.553  42
 -11  -1  -5 14866.6 686.309  25
 -11   1  -5 14597.2 704.137  25
  11  -1   5 16104.8 764.924  83
 -12   1  -5 4619.74 421.066  27
 -12  -1  -5 5087.03 461.117  11
  12  -1   5 4498.98 424.046  83
 -12   1  -5 5002.82 415.261  81
  12   1   5 4117.21 393.025  20
  12  -1   5 4298.69 421.071  42
 -12  -1  -5 4946.34 416.841  25
 -12   1  -5 4602.86 421.733  25
 -13  -1  -5 1100.26 212.285  25
 -13   1  -5 1537.63 259.207  25
  13  -1   5 1380.97 253.945  50
  13   1   5 1153.07 251.022  91
  13  -1   5 1560.46 270.131  91
  13   1   5 1188.62 273.021  53
  13   1   5 1022.36 221.598  50
 -13   1  -5 1472.60 239.965  81
  13   1   5 1496.51 253.507  47
  13  -1   5 1534.19 261.386  83
  13  -1   5 1436.18 258.693  72
 -13   1  -5 1393.25 247.342  27
  13  -1   5 1053.46 222.138  42
  13   1   5 1413.47 235.567  20
  14   1   5 14342.0 820.605  91
  14  -1   5 15147.6 791.584  50
[truncated: 658,814 more chars]
