# Supplementary material for: S-Benzyl 3-[1-(6-methyl­pyridin-2-yl)ethyl­idene]di­thio­carbazate: crystal structure and Hirshfeld surface analysis
Source: Acta Crystallogr E Crystallogr Commun. 2018 Jan 31;74(Pt 2):261–6. doi: 10.1107/S2056989018001330 (PMC5956350; doi:10.1107/S2056989018001330)
Supplement: Supplementary file 2 [file e-74-00261-Isup2.hkl]

data_I                                                                          
_shelx_title ' SB-6MP'                                                          
_shelx_refln_list_code          4                                               
_shelx_F_calc_maximum      196.20                                               
_exptl_crystal_F_000       664.00                                               
_reflns_d_resolution_high  0.8127                                               
                                                                                
loop_                                                                           
 _space_group_symop_operation_xyz                                               
 'x, y, z'                                                                      
 '-x, y+1/2, -z+1/2'                                                            
 '-x, -y, -z'                                                                   
 'x, -y-1/2, z-1/2'                                                             
                                                                                
_cell_length_a    17.0395                                                       
_cell_length_b     5.5354                                                       
_cell_length_c    16.4292                                                       
_cell_angle_alpha  90.000                                                       
_cell_angle_beta   91.355                                                       
_cell_angle_gamma  90.000                                                       
                                                                                
_shelx_F_squared_multiplier     1.000                                           
                                                                                
loop_                                                                           
 _refln_index_h                                                                 
 _refln_index_k                                                                 
 _refln_index_l                                                                 
 _refln_F_squared_calc                                                          
 _refln_F_squared_meas                                                          
 _refln_F_squared_sigma                                                         
 _refln_observed_status                                                         
   2   0   0      10696.71       9245.87       120.00 o                         
   3   0   0       3242.50       3292.17        59.45 o                         
   4   0   0         98.10         75.15         2.11 o                         
   5   0   0       3783.89       4068.36        30.25 o                         
   6   0   0        944.96       1083.86         6.79 o                         
   7   0   0       1544.55       1532.35        22.04 o                         
   8   0   0       2326.97       2610.34        35.07 o                         
   9   0   0        795.51        913.02         8.73 o                         
  10   0   0       1890.32       2036.08        25.53 o                         
  11   0   0         14.79         13.76         1.63 o                         
  12   0   0       4754.91       4735.87        41.97 o                         
  13   0   0        209.02        196.58         7.30 o                         
  14   0   0       5179.28       5008.08        50.72 o                         
  15   0   0       3251.30       3148.55        25.64 o                         
  16   0   0        109.99        101.56         5.72 o                         
  17   0   0        374.93        403.66        18.05 o                         
  18   0   0       1437.54       1445.85        32.56 o                         
  19   0   0       1172.69       1215.42        28.57 o                         
  20   0   0         87.13         81.20         6.80 o                         
   1   1   0        104.43        115.05         1.62 o                         
   2   1   0        314.72        341.13         5.04 o                         
   3   1   0       3243.69       3408.81        23.52 o                         
   4   1   0          8.12         15.23         0.73 o                         
   5   1   0         14.05         17.50         0.58 o                         
   6   1   0        790.48        824.25         4.84 o                         
   7   1   0       1597.19       1722.07        14.59 o                         
   8   1   0        805.40        866.39         6.47 o                         
   9   1   0        357.24        349.64         4.67 o                         
  10   1   0        125.45        147.63         3.53 o                         
  11   1   0       3463.89       3373.20        24.13 o                         
  12   1   0         59.73         51.77         2.57 o                         
  13   1   0       1701.15       1627.61        14.52 o                         
  14   1   0        914.25        891.27        10.49 o                         
  15   1   0         29.90         30.55         2.19 o                         
  16   1   0        704.14        660.53         8.83 o                         
  17   1   0         19.13         20.68         2.74 o                         
  18   1   0        576.05        556.03        11.25 o                         
  19   1   0          0.44          2.40         1.56 o                         
  20   1   0         71.45         75.40         4.17 o                         
   0   2   0        429.57        497.90         5.73 o                         
   1   2   0       3761.00       3887.64        26.41 o                         
   2   2   0        217.87        225.74         2.54 o                         
   3   2   0       1998.78       1973.03        12.67 o                         
   4   2   0       3104.73       3396.78        27.19 o                         
   5   2   0          0.59          3.45         0.54 o                         
   6   2   0        557.35        706.16         5.94 o                         
   7   2   0       1679.40       1935.72        18.40 o                         
   8   2   0       5439.59       5490.14        39.47 o                         
   9   2   0        692.28        622.69         8.05 o                         
  10   2   0       4254.07       4217.43        60.28 o                         
  11   2   0        452.63        424.37         7.80 o                         
  12   2   0        136.62        129.92         4.53 o                         
  13   2   0         50.32         56.55         2.41 o                         
  14   2   0         14.75         15.62         1.62 o                         
  15   2   0       1221.71       1166.83        13.54 o                         
  16   2   0        640.18        606.65        13.47 o                         
  17   2   0        376.75        344.69         8.30 o                         
  18   2   0         10.18          9.23         1.71 o                         
  19   2   0         48.14         48.28         2.72 o                         
   1   3   0        794.08        811.61         6.45 o                         
   2   3   0         66.51         42.93         1.69 o                         
   3   3   0       2028.10       2185.99        14.08 o                         
   4   3   0       3345.26       3622.67        37.27 o                         
   5   3   0        311.63        382.47         4.62 o                         
   6   3   0        522.75        477.78         5.91 o                         
   7   3   0          8.15          6.62         1.06 o                         
   8   3   0        306.76        288.60         5.88 o                         
   9   3   0        506.99        429.53         7.61 o                         
  10   3   0        217.34        180.23         5.69 o                         
  11   3   0        118.80        118.85         3.60 o                         
  12   3   0        117.58        132.43         3.60 o                         
  13   3   0       1403.68       1350.06        17.40 o                         
  14   3   0        482.99        421.04         9.75 o                         
  15   3   0        543.90        524.01        10.10 o                         
  16   3   0        356.83        333.80         7.04 o                         
  17   3   0        146.50        162.39         5.82 o                         
  18   3   0         34.33         33.30         2.46 o                         
   0   4   0       1408.06       1415.80        31.66 o                         
   1   4   0        160.30        147.75         4.52 o                         
   2   4   0       1427.28       1380.55        13.40 o                         
   3   4   0         38.91         29.12         2.27 o                         
   4   4   0         26.92         37.26         2.22 o                         
   5   4   0        388.42        353.34         6.16 o                         
   6   4   0         18.22         23.72         2.01 o                         
   7   4   0       3142.89       2881.00        28.28 o                         
   8   4   0        112.81        111.19         3.34 o                         
   9   4   0        120.33        113.57         3.46 o                         
  10   4   0         62.25         58.86         2.94 o                         
  11   4   0        190.08        204.49         6.29 o                         
  12   4   0       1206.50       1184.37        22.65 o                         
  13   4   0        163.52        151.49         6.01 o                         
  14   4   0        442.97        486.07         8.57 o                         
  15   4   0        192.08        186.07         5.29 o                         
  16   4   0          1.75          2.18         1.13 o                         
   1   5   0          3.33          4.52         1.19 o                         
   2   5   0        105.94        101.46         3.70 o                         
   3   5   0        318.18        311.45         6.34 o                         
   4   5   0        758.31        729.33        11.46 o                         
   5   5   0         65.38         65.73         2.75 o                         
   6   5   0        708.85        696.57        11.81 o                         
   7   5   0          6.19          2.56         1.51 o                         
   8   5   0          1.48          2.39         1.39 o                         
   9   5   0         58.69         59.25         3.41 o                         
  10   5   0        204.99        208.68         5.93 o                         
  11   5   0          2.77          1.25         1.92 o                         
  12   5   0         20.22         24.26         2.60 o                         
  13   5   0          3.30          7.19         1.65 o                         
  14   5   0        261.40        301.46        24.88 o                         
   0   6   0        180.47        179.08        10.32 o                         
   1   6   0        359.13        357.38         7.79 o                         
   2   6   0          4.48          4.72         1.56 o                         
   3   6   0         11.16          9.00         1.64 o                         
   4   6   0        106.16        108.73         4.26 o                         
   5   6   0        327.69        343.23         6.38 o                         
   6   6   0          8.91          9.55         1.53 o                         
   7   6   0         98.24         99.68         4.17 o                         
   8   6   0         75.76         90.95         3.55 o                         
   9   6   0         50.23         34.96         2.50 o                         
 -20   1   1        219.11        237.50         7.19 o                         
 -19   1   1         84.76         93.19         5.36 o                         
 -18   1   1        793.96        815.14        13.44 o                         
 -17   1   1        721.80        680.22        12.42 o                         
 -16   1   1        150.37        136.91         4.69 o                         
 -15   1   1         12.77         12.33         1.40 o                         
 -14   1   1         36.91         35.48         1.89 o                         
 -13   1   1       1209.18       1184.80        12.84 o                         
 -12   1   1        160.26        151.48         4.07 o                         
 -11   1   1        177.12        156.57         3.93 o                         
 -10   1   1         92.42         77.04         2.50 o                         
  -9   1   1       3333.86       3607.01        21.57 o                         
  -8   1   1         71.72         45.56         1.53 o                         
  -7   1   1        212.17        267.02         3.26 o                         
  -6   1   1        478.45        472.30         2.89 o                         
  -5   1   1       1788.24       1862.93        14.04 o                         
  -4   1   1        748.32        827.02         5.54 o                         
  -3   1   1        433.48        475.66         3.93 o                         
  -2   1   1       1879.61       1959.56        14.71 o                         
  -1   1   1       5372.80       5701.68        43.31 o                         
   0   1   1       2262.62       2431.00        14.69 o                         
   1   1   1       1085.49       1146.70        13.22 o                         
   2   1   1        349.41        390.38         4.88 o                         
   3   1   1       2755.71       3020.27        30.10 o                         
   4   1   1       8968.74       9021.04        31.19 o                         
   5   1   1        174.95        225.89         2.31 o                         
   6   1   1       3244.41       3406.40        20.67 o                         
   7   1   1        383.62        356.31         3.77 o                         
   8   1   1        668.93        775.73         6.72 o                         
   9   1   1         28.58         27.41         1.46 o                         
  10   1   1        247.84        211.87         4.20 o                         
  11   1   1       3201.44       3176.82        18.71 o                         
  12   1   1        190.69        165.12         5.17 o                         
  13   1   1        672.74        628.97         9.19 o                         
  14   1   1         55.43         53.11         2.37 o                         
  15   1   1         44.98         49.72         2.57 o                         
  16   1   1         13.01         13.25         1.49 o                         
  17   1   1          1.27          2.21         1.92 o                         
  18   1   1       1550.24       1502.73        18.42 o                         
  19   1   1        243.82        262.98         7.19 o                         
  20   1   1         59.41         66.66         3.49 o                         
 -19   2   1          1.26          2.50         1.17 o                         
 -18   2   1         58.49         52.16         3.20 o                         
 -17   2   1         11.61          8.67         1.85 o                         
 -16   2   1         11.58         11.10         2.01 o                         
 -15   2   1         57.21         62.24         3.45 o                         
 -14   2   1         73.48         77.11         3.44 o                         
 -13   2   1        902.49        802.57         9.30 o                         
 -12   2   1        388.40        358.51         8.09 o                         
 -11   2   1        169.09        190.67         5.39 o                         
 -10   2   1        397.87        416.89         7.15 o                         
  -9   2   1         65.67         85.96         2.79 o                         
  -8   2   1       1140.97       1247.40        11.77 o                         
  -7   2   1       3857.93       4239.39        23.59 o                         
  -6   2   1       1241.56       1305.65         7.84 o                         
  -5   2   1         45.58         57.79         1.48 o                         
  -4   2   1        577.47        683.30         5.22 o                         
  -3   2   1        484.85        490.34         3.77 o                         
  -2   2   1        710.78        813.78         7.74 o                         
  -1   2   1          1.87          8.60         1.72 o                         
   0   2   1       1457.22       1604.38        10.26 o                         
   1   2   1          2.85          9.57         0.82 o                         
   2   2   1       1639.21       1841.61        12.27 o                         
   3   2   1         43.98         58.23         1.25 o                         
   4   2   1        984.96       1173.73        10.27 o                         
   5   2   1         60.24         48.13         1.42 o                         
   6   2   1       2261.01       2540.04        17.75 o                         
   7   2   1        103.08        117.49         2.71 o                         
   8   2   1       1004.55       1020.26        10.70 o                         
   9   2   1         34.25         47.05         2.62 o                         
  10   2   1        177.89        154.98         5.67 o                         
  11   2   1        452.99        436.75         7.94 o                         
  12   2   1        504.38        474.04         8.56 o                         
  13   2   1          3.39          1.46         1.27 o                         
  14   2   1         34.52         33.48         2.11 o                         
  15   2   1         46.44         43.70         2.67 o                         
  16   2   1         20.57         20.44         2.57 o                         
  17   2   1        274.03        260.53         7.20 o                         
  18   2   1          0.62         -0.14         1.43 o                         
  19   2   1        215.24        218.90         6.48 o                         
 -18   3   1         26.72         27.60         2.11 o                         
 -17   3   1         29.10         28.78         2.68 o                         
 -16   3   1        631.76        636.32        12.81 o                         
 -15   3   1        167.74        164.53         6.02 o                         
 -14   3   1        263.62        308.65         9.18 o                         
 -13   3   1          2.19          1.73         1.33 o                         
 -12   3   1        248.84        227.96         4.98 o                         
 -11   3   1        478.56        420.16         6.58 o                         
 -10   3   1        128.88        125.64         4.93 o                         
  -9   3   1       1120.34       1071.47        12.31 o                         
  -8   3   1         45.76         43.45         2.54 o                         
  -7   3   1         27.43         27.44         1.95 o                         
  -6   3   1         74.15         82.86         2.45 o                         
  -5   3   1         52.42         50.68         1.82 o                         
  -4   3   1       1081.60       1095.06         7.92 o                         
  -3   3   1        114.59        134.88         2.69 o                         
  -2   3   1        716.64        668.52         6.07 o                         
  -1   3   1        340.67        345.09         4.72 o                         
   0   3   1        203.12        180.92         3.11 o                         
   1   3   1        560.00        592.93         5.70 o                         
   2   3   1        524.25        502.16         5.45 o                         
   3   3   1       6474.61       6781.41        36.52 o                         
   4   3   1         55.12         60.06         2.03 o                         
   5   3   1        169.30        156.57         3.17 o                         
   6   3   1         84.76         67.76         2.38 o                         
   7   3   1        504.73        448.31         6.43 o                         
   8   3   1        891.75        884.96        13.70 o                         
   9   3   1        734.04        667.81        12.32 o                         
  10   3   1        410.99        392.34         8.89 o                         
  11   3   1        280.48        268.53         4.67 o                         
  12   3   1         92.68         76.58         2.96 o                         
  13   3   1         19.06         17.95         1.64 o                         
  14   3   1        958.58        958.93        12.86 o                         
  15   3   1        256.76        259.25         6.65 o                         
  16   3   1         37.52         36.64         2.44 o                         
  17   3   1        745.75        808.19        10.72 o                         
  18   3   1        203.65        215.70         5.83 o                         
 -16   4   1        356.50        407.06         7.00 o                         
 -15   4   1        522.90        546.27        11.76 o                         
 -14   4   1         79.35         75.77         4.16 o                         
 -13   4   1         11.12         10.64         1.99 o                         
 -12   4   1        127.59        114.05         5.05 o                         
 -11   4   1         32.44         31.79         2.51 o                         
 -10   4   1        857.94        785.30        10.25 o                         
  -9   4   1         26.41         24.80         2.01 o                         
  -8   4   1        604.98        575.85         7.55 o                         
  -7   4   1        337.12        301.32         7.28 o                         
  -6   4   1        242.07        236.76         5.71 o                         
  -5   4   1       2017.49       1975.71        15.90 o                         
  -4   4   1        642.42        673.92         9.11 o                         
  -3   4   1       2026.09       2012.21        18.63 o                         
  -2   4   1         62.91         66.07         3.08 o                         
  -1   4   1        446.70        451.75         7.71 o                         
   0   4   1        517.22        478.71         9.95 o                         
   1   4   1        290.99        263.07         6.27 o                         
   2   4   1        865.64        805.41        10.31 o                         
   3   4   1         19.64         18.65         1.73 o                         
   4   4   1         72.93         52.32         2.46 o                         
   5   4   1          3.64          5.01         1.02 o                         
   6   4   1        102.68         96.36         4.10 o                         
   7   4   1        107.35         89.29         4.02 o                         
   8   4   1        384.22        372.08         5.77 o                         
   9   4   1       1588.27       1487.00        13.60 o                         
  10   4   1        206.67        180.14         5.16 o                         
  11   4   1        987.49        913.74        12.42 o                         
  12   4   1         18.61         18.21         2.09 o                         
  13   4   1         16.13         19.80         2.27 o                         
  14   4   1        936.14       1037.23        16.71 o                         
  15   4   1        571.00        573.52        10.27 o                         
  16   4   1        188.13        209.53         5.94 o                         
 -14   5   1        185.42        201.59         7.38 o                         
 -13   5   1        222.99        283.22         6.96 o                         
 -12   5   1        378.93        439.33         9.49 o                         
 -11   5   1         76.65         88.09         4.71 o                         
 -10   5   1        582.84        593.16        12.60 o                         
  -9   5   1        114.49        111.93         4.26 o                         
  -8   5   1        410.15        397.79         7.97 o                         
  -7   5   1         81.70         87.08         4.08 o                         
  -6   5   1        130.80        118.30         4.99 o                         
  -5   5   1        184.25        182.46         4.98 o                         
  -4   5   1         61.58         56.98         2.79 o                         
  -3   5   1       2414.20       2290.74        18.62 o                         
  -2   5   1        203.35        195.25         5.82 o                         
  -1   5   1        752.98        669.47        10.46 o                         
   0   5   1       1808.77       1713.51        16.57 o                         
   1   5   1        278.42        250.95         5.64 o                         
   2   5   1          3.49          4.08         1.19 o                         
   3   5   1         24.00         27.40         2.06 o                         
   4   5   1        871.25        826.14         9.31 o                         
   5   5   1          6.94          7.15         1.10 o                         
   6   5   1       1364.55       1275.80        15.98 o                         
   7   5   1         11.82         10.99         1.86 o                         
   8   5   1        150.89        146.12         5.48 o                         
   9   5   1        193.56        197.87         6.28 o                         
  10   5   1         16.03         10.01         2.15 o                         
  11   5   1       1536.27       1681.58        20.28 o                         
  12   5   1        429.76        493.01        10.15 o                         
  13   5   1       1849.51       2259.99        26.49 o                         
  14   5   1        548.73        647.31        32.65 o                         
  -9   6   1         18.43         30.69         2.63 o                         
  -8   6   1         64.66         63.37         3.28 o                         
  -7   6   1        391.47        432.84         8.49 o                         
  -6   6   1        306.97        294.96         6.17 o                         
  -5   6   1        311.80        316.68         7.01 o                         
  -4   6   1          1.68          2.77         1.19 o                         
  -3   6   1          8.78         15.36         1.80 o                         
  -2   6   1         11.81         12.64         1.74 o                         
  -1   6   1        329.86        342.89        10.64 o                         
   0   6   1       2203.49       2232.77        22.83 o                         
   1   6   1       1057.55       1093.55        20.86 o                         
   2   6   1        191.58        191.66         5.36 o                         
   3   6   1        745.69        779.39        11.12 o                         
   4   6   1         63.50         71.23         3.55 o                         
   5   6   1        628.61        645.27        10.52 o                         
   6   6   1         21.61         26.63         2.09 o                         
   7   6   1         72.30         87.37         3.92 o                         
   8   6   1         36.04         37.79         2.78 o                         
   9   6   1          7.26         11.42         1.86 o                         
 -20   0   2        177.05        195.82        13.59 o                         
 -19   0   2       1204.21       1234.12        26.92 o                         
 -18   0   2        420.96        436.09        12.06 o                         
 -17   0   2       1187.68       1197.59        20.98 o                         
 -16   0   2         88.48         87.82         4.99 o                         
 -15   0   2        495.39        477.50         9.47 o                         
 -14   0   2       3760.98       3672.67        31.74 o                         
 -13   0   2       4883.68       4849.24        54.00 o                         
 -12   0   2        947.61        963.45        15.30 o                         
 -11   0   2       1443.94       1429.81        16.19 o                         
 -10   0   2          1.34          2.88         1.17 o                         
  -9   0   2       1056.72       1138.10        11.54 o                         
  -8   0   2        998.16       1126.91        10.79 o                         
  -7   0   2       3317.58       3445.06        30.71 o                         
  -6   0   2       2986.98       3158.35        45.03 o                         
  -5   0   2       1274.37       1299.57         9.19 o                         
  -4   0   2       1989.14       2201.09        23.56 o                         
  -3   0   2      25058.56      23365.36       477.09 o                         
  -2   0   2        124.58        124.28         1.70 o                         
  -1   0   2       3630.92       3694.94        29.35 o                         
   0   0   2        362.54        402.57         6.28 o                         
   1   0   2        367.69        353.46         6.60 o                         
   2   0   2       1619.70       1631.92        23.25 o                         
   3   0   2       5569.39       5749.23        55.08 o                         
   4   0   2         20.18         17.92         1.27 o                         
   5   0   2       5075.29       5177.27        56.91 o                         
   6   0   2       7794.43       8028.30        52.48 o                         
   7   0   2       1354.51       1424.56        17.41 o                         
   8   0   2       1519.86       1715.81        12.76 o                         
   9   0   2       2271.54       2627.34        26.42 o                         
  10   0   2       4271.65       4549.28        45.28 o                         
  11   0   2        264.41        241.38         6.61 o                         
  12   0   2        616.87        556.35        12.04 o                         
  13   0   2        821.94        768.40        14.24 o                         
  14   0   2        237.02        235.88         9.27 o                         
  15   0   2       2325.59       2330.20        31.75 o                         
  16   0   2        689.31        649.36        19.46 o                         
  17   0   2       2887.55       2681.44        46.38 o                         
  18   0   2         36.99         40.33         6.29 o                         
  19   0   2        285.04        293.49        13.89 o                         
  20   0   2        153.28        151.26         8.99 o                         
 -20   1   2          0.64          1.30         1.46 o                         
 -19   1   2        236.43        245.59         8.37 o                         
 -18   1   2        200.00        194.76         6.14 o                         
 -17   1   2          3.08          2.19         2.59 o                         
 -16   1   2         26.18         25.39         2.30 o                         
 -15   1   2          1.37          4.75         2.18 o                         
 -14   1   2       1972.84       1930.61        17.04 o                         
 -13   1   2       1057.45       1010.73        12.83 o                         
 -12   1   2        157.99        135.81         4.15 o                         
 -11   1   2          8.53          7.08         1.19 o                         
 -10   1   2       2274.19       2469.54        14.10 o                         
  -9   1   2        386.09        353.92         4.28 o                         
  -8   1   2        110.43        129.07         2.37 o                         
  -7   1   2        258.77        383.56         3.86 o                         
  -6   1   2        965.21       1030.57         5.81 o                         
  -5   1   2       2601.35       2724.69        11.06 o                         
  -4   1   2       3380.45       3496.54        22.07 o                         
  -3   1   2      14856.92      15078.92       116.14 o                         
  -2   1   2       1353.72       1356.23         6.21 o                         
  -1   1   2       6811.29       7155.48        62.52 o                         
   0   1   2      17378.42      16614.36       165.25 o                         
   1   1   2       2839.02       3013.89        20.97 o                         
   2   1   2       1176.52       1270.36        14.03 o                         
   3   1   2        107.30        117.65         2.24 o                         
   4   1   2        987.72       1054.87         8.53 o                         
   5   1   2        443.06        485.31         4.47 o                         
   6   1   2       1462.39       1498.82         6.63 o                         
   7   1   2       1136.27       1351.76         7.61 o                         
   8   1   2       2599.44       2753.23        21.19 o                         
   9   1   2          1.14          4.50         0.90 o                         
  10   1   2       3011.34       3241.46        19.47 o                         
  11   1   2        466.41        440.98         7.53 o                         
  12   1   2        906.67        864.23        10.94 o                         
  13   1   2        552.35        533.52         9.55 o                         
  14   1   2       1415.00       1373.79        12.81 o                         
  15   1   2         23.98         25.45         2.39 o                         
  16   1   2         57.87         48.62         3.97 o                         
  17   1   2          6.93          5.81         1.72 o                         
  18   1   2        938.05        917.85        14.30 o                         
  19   1   2         40.99         44.20         3.16 o                         
  20   1   2        721.25        752.58        12.36 o                         
 -19   2   2         25.11         28.38         2.09 o                         
 -18   2   2          7.71          6.95         1.95 o                         
 -17   2   2       1449.68       1470.17        19.28 o                         
 -16   2   2          2.94          4.22         1.86 o                         
 -15   2   2        950.01        856.68        11.53 o                         
 -14   2   2       1354.21       1285.74        18.22 o                         
 -13   2   2        744.18        689.89         8.38 o                         
 -12   2   2        127.81         99.89         4.43 o                         
 -11   2   2        356.03        334.54         8.16 o                         
 -10   2   2       1979.02       1860.25        22.00 o                         
  -9   2   2        126.48        104.22         3.03 o                         
  -8   2   2        931.06        952.76         7.86 o                         
  -7   2   2        140.97        116.47         2.59 o                         
  -6   2   2       1102.22       1192.69         8.33 o                         
  -5   2   2        951.18        911.51         8.13 o                         
  -4   2   2        228.09        238.35         3.17 o                         
  -3   2   2       3950.02       4048.59        20.12 o                         
  -2   2   2       2088.95       2344.94        19.58 o                         
  -1   2   2       1240.75       1330.55         8.12 o                         
   0   2   2        326.20        336.14         3.58 o                         
   1   2   2         19.14         18.09         0.80 o                         
   2   2   2        832.63        771.06         5.62 o                         
   3   2   2        690.19        773.49         5.22 o                         
   4   2   2        740.47        666.82         6.52 o                         
   5   2   2         45.35         73.14         1.75 o                         
   6   2   2        204.33        219.13         3.65 o                         
   7   2   2       2838.53       2926.07        24.46 o                         
   8   2   2        197.24        180.55         3.68 o                         
   9   2   2       2104.13       1978.93        19.42 o                         
  10   2   2        181.98        164.57         4.60 o                         
  11   2   2        108.57         90.71         3.75 o                         
  12   2   2         57.70         56.05         3.27 o                         
  13   2   2         39.05         36.86         1.98 o                         
  14   2   2       1872.64       1732.04        19.58 o                         
  15   2   2          3.91          4.77         1.51 o                         
  16   2   2        557.88        558.35        11.19 o                         
  17   2   2         15.19         13.03         2.13 o                         
  18   2   2         10.78         15.72         1.98 o                         
  19   2   2        354.86        405.47         8.72 o                         
 -18   3   2        236.24        246.96         5.25 o                         
 -17   3   2         55.42         54.19         3.28 o                         
 -16   3   2        819.15        859.26        13.91 o                         
 -15   3   2          0.32          0.87         2.81 o                         
 -14   3   2          6.91          7.36         1.59 o                         
 -13   3   2         67.46         56.84         2.88 o                         
 -12   3   2        183.89        172.73         4.70 o                         
 -11   3   2       1924.44       1819.61        21.17 o                         
 -10   3   2          4.68          7.59         1.50 o                         
  -9   3   2       1134.72       1056.25        11.76 o                         
  -8   3   2        191.51        172.46         4.93 o                         
  -7   3   2       1145.22       1103.46        14.91 o                         
  -6   3   2        197.12        221.12         4.70 o                         
  -5   3   2        517.97        550.74         6.08 o                         
  -4   3   2       3199.36       3428.88        24.23 o                         
  -3   3   2          8.86         17.46         1.19 o                         
  -2   3   2        344.78        338.10         4.25 o                         
  -1   3   2          5.04         10.81         0.99 o                         
   0   3   2         87.19         86.07         2.45 o                         
   1   3   2       3072.31       3381.30        19.19 o                         
   2   3   2        285.54        314.26         5.15 o                         
   3   3   2       6253.64       6558.44        46.19 o                         
   4   3   2        388.07        419.35         5.55 o                         
   5   3   2         28.44         16.50         1.26 o                         
   6   3   2        112.89        162.51         3.71 o                         
   7   3   2          2.63          6.65         2.03 o                         
   8   3   2        596.49        539.81         8.70 o                         
   9   3   2         20.37         25.71         2.16 o                         
  10   3   2       1703.08       1517.77        21.06 o                         
  11   3   2          8.31         11.67         1.49 o                         
  12   3   2        737.42        656.92         8.59 o                         
  13   3   2       1739.96       1715.78        20.48 o                         
  14   3   2        914.88        848.69        14.32 o                         
  15   3   2        189.15        166.75         5.12 o                         
  16   3   2          8.76          9.09         1.72 o                         
  17   3   2        248.08        232.65         5.49 o                         
  18   3   2          8.90          6.23         2.70 o                         
 -16   4   2        458.55        523.11         8.53 o                         
 -15   4   2         66.42         78.67         3.89 o                         
 -14   4   2        110.15        114.22         4.59 o                         
 -13   4   2        819.95        832.22        13.55 o                         
 -12   4   2         20.44         20.89         2.30 o                         
 -11   4   2        465.57        440.65         8.20 o                         
 -10   4   2         18.52          9.99         1.40 o                         
  -9   4   2        183.72        158.28         4.35 o                         
  -8   4   2        429.45        405.04         6.02 o                         
  -7   4   2       1863.96       1776.72        22.55 o                         
  -6   4   2       1712.18       1638.46        21.14 o                         
  -5   4   2         88.52         80.30         3.73 o                         
  -4   4   2       1119.27       1171.11        12.51 o                         
  -3   4   2        188.60        178.46         4.74 o                         
  -2   4   2        508.22        463.58         7.75 o                         
  -1   4   2       1070.49       1018.61        10.44 o                         
   0   4   2       1431.31       1401.00        14.21 o                         
   1   4   2        506.85        468.12         8.38 o                         
   2   4   2         22.79         28.00         2.22 o                         
   3   4   2        294.66        256.06         5.71 o                         
   4   4   2        185.43        175.24         4.79 o                         
   5   4   2        957.36        896.00        10.29 o                         
   6   4   2        676.06        613.37         9.90 o                         
   7   4   2          2.36          6.35         1.47 o                         
   8   4   2        232.35        205.22         4.74 o                         
   9   4   2         47.47         42.16         2.28 o                         
  10   4   2         96.66        101.03         3.58 o                         
  11   4   2         45.44         32.57         2.64 o                         
  12   4   2        208.43        194.62         6.11 o                         
  13   4   2        419.51        439.70         9.37 o                         
  14   4   2        441.09        448.88         8.96 o                         
  15   4   2         12.02         12.44         1.74 o                         
  16   4   2          0.39          2.19         1.15 o                         
 -14   5   2        189.48        187.14        12.32 o                         
 -13   5   2        620.94        699.50        10.05 o                         
 -12   5   2        680.33        806.14        11.43 o                         
 -11   5   2         36.64         29.58         2.75 o                         
 -10   5   2          7.28          6.40         1.64 o                         
  -9   5   2         33.81         30.88         2.40 o                         
  -8   5   2        105.74        101.21         4.12 o                         
  -7   5   2        170.16        150.58         5.27 o                         
  -6   5   2         10.57         12.51         2.12 o                         
  -5   5   2          6.26          7.37         1.85 o                         
  -4   5   2        698.10        659.68         9.16 o                         
  -3   5   2        735.43        726.45         9.56 o                         
  -2   5   2          0.31          1.79         1.24 o                         
  -1   5   2        123.06        119.26         4.62 o                         
   0   5   2        434.64        401.32         8.38 o                         
   1   5   2         35.70         39.71         2.65 o                         
   2   5   2       1530.88       1506.22        16.84 o                         
   3   5   2          0.28          2.66         1.19 o                         
   4   5   2        313.20        290.98         5.60 o                         
   5   5   2         48.75         48.46         2.62 o                         
   6   5   2        266.06        265.40         7.41 o                         
   7   5   2        187.56        190.30         6.83 o                         
   8   5   2          6.74          7.01         1.62 o                         
   9   5   2        113.83        123.15         5.32 o                         
  10   5   2          3.63          2.62         1.66 o                         
  11   5   2       1301.38       1462.40        22.61 o                         
  12   5   2        688.17        750.26        18.08 o                         
  13   5   2         45.51         47.17         3.30 o                         
  14   5   2        204.95        230.97         9.75 o                         
  -9   6   2        108.28        119.87         4.72 o                         
  -8   6   2          4.32          3.46         1.52 o                         
  -7   6   2         22.90         24.03         2.08 o                         
  -6   6   2         46.74         48.19         2.70 o                         
  -5   6   2        138.22        135.97         4.34 o                         
  -4   6   2         88.42         84.60         3.33 o                         
  -3   6   2       1058.03       1071.32        12.03 o                         
  -2   6   2          0.47          2.52         1.88 o                         
  -1   6   2          0.17          0.30         1.43 o                         
   0   6   2          0.88          0.02         1.73 o                         
   1   6   2        928.32        907.95        11.45 o                         
   2   6   2         28.19         26.16         2.11 o                         
   3   6   2         59.17         62.47         3.34 o                         
   4   6   2        192.36        194.36         5.63 o                         
   5   6   2         71.04         75.66         4.22 o                         
   6   6   2          2.93          1.69         1.82 o                         
   7   6   2          7.06          8.25         1.38 o                         
   8   6   2          2.43          2.59         1.65 o                         
   9   6   2        560.51        610.66        12.52 o                         
 -20   1   3          6.35          9.71         2.16 o                         
 -19   1   3        130.10        132.87         5.47 o                         
 -18   1   3       2132.93       2164.06        26.15 o                         
 -17   1   3        228.81        201.61         7.81 o                         
 -16   1   3          1.81         -0.20         2.19 o                         
 -15   1   3       1551.54       1474.96        15.23 o                         
 -14   1   3         50.78         52.03         2.37 o                         
 -13   1   3        151.50        151.39         4.62 o                         
 -12   1   3         49.46         38.08         2.17 o                         
 -11   1   3       1133.70       1094.18        14.20 o                         
 -10   1   3       1653.51       1729.15        20.23 o                         
  -9   1   3        569.77        636.58         6.05 o                         
  -8   1   3        605.18        657.87         5.55 o                         
  -7   1   3       4179.90       4562.12        40.14 o                         
  -6   1   3        323.24        326.79         2.84 o                         
  -5   1   3         51.87         57.08         1.10 o                         
  -4   1   3       1272.76       1322.16         6.90 o                         
  -3   1   3      38493.05      36249.13       196.51 o                         
  -2   1   3       4511.60       4900.11        31.18 o                         
  -1   1   3      14768.84      15142.46       137.51 o                         
   0   1   3       2749.53       2969.77        19.97 o                         
   1   1   3       1206.41       1373.26        17.11 o                         
   2   1   3        132.14        135.90         2.47 o                         
   3   1   3         32.53         38.57         0.91 o                         
   4   1   3       1694.11       1798.81        14.60 o                         
   5   1   3       5597.15       6071.34        38.11 o                         
   6   1   3        361.57        390.86         3.66 o                         
   7   1   3       4855.19       5373.17        38.82 o                         
   8   1   3        555.43        547.76         5.38 o                         
   9   1   3        834.14        903.85         8.45 o                         
  10   1   3        265.81        251.95         5.09 o                         
  11   1   3       1867.25       1846.15        16.37 o                         
  12   1   3       3340.15       3274.88        22.95 o                         
  13   1   3         30.62         33.00         2.62 o                         
  14   1   3       1606.64       1521.10        12.78 o                         
  15   1   3        375.92        368.67         7.76 o                         
  16   1   3        755.30        700.85        13.94 o                         
  17   1   3         76.11         82.21         4.14 o                         
  18   1   3          1.29          2.48         1.64 o                         
  19   1   3        217.02        246.31         6.64 o                         
  20   1   3        212.20        213.96         7.80 o                         
 -19   2   3          9.07          9.24         1.66 o                         
 -18   2   3        644.75        665.77        10.26 o                         
 -17   2   3          4.63          2.08         1.52 o                         
 -16   2   3        246.39        245.47         7.77 o                         
 -15   2   3        124.87        131.62         5.57 o                         
 -14   2   3        254.44        250.87         5.59 o                         
 -13   2   3        638.71        598.52         7.23 o                         
 -12   2   3          1.76          4.54         1.47 o                         
 -11   2   3        437.30        439.21         7.94 o                         
 -10   2   3          0.68          2.31         1.01 o                         
  -9   2   3         60.39         66.26         2.59 o                         
  -8   2   3         20.33         15.43         1.14 o                         
  -7   2   3        751.13        837.79         7.60 o                         
  -6   2   3        124.06        115.36         2.57 o                         
  -5   2   3        152.04        164.22         2.98 o                         
  -4   2   3       1368.77       1590.91         8.48 o                         
  -3   2   3         57.69         63.84         1.45 o                         
  -2   2   3        165.55        219.51         2.77 o                         
  -1   2   3         60.57         61.21         1.53 o                         
   0   2   3         72.92         63.25         1.54 o                         
   1   2   3        838.91        879.40         8.28 o                         
   2   2   3        127.65        127.45         1.89 o                         
   3   2   3       2048.12       2238.96        15.04 o                         
   4   2   3        128.45        156.04         2.41 o                         
   5   2   3       2170.21       2442.94        23.33 o                         
   6   2   3          3.52         12.69         2.15 o                         
   7   2   3          4.96          5.61         0.80 o                         
   8   2   3        521.34        533.20         7.18 o                         
   9   2   3        334.97        337.54         5.78 o                         
  10   2   3        883.22        806.09        12.51 o                         
  11   2   3        366.25        369.74         7.52 o                         
  12   2   3        373.48        340.13         7.81 o                         
  13   2   3        456.40        430.49         6.49 o                         
  14   2   3        170.95        185.56         4.70 o                         
  15   2   3         26.80         28.82         2.33 o                         
  16   2   3        174.91        179.76         5.87 o                         
  17   2   3         30.71         30.49         3.08 o                         
  18   2   3        128.85        142.60         6.65 o                         
  19   2   3        184.18        236.11         6.54 o                         
 -18   3   3        101.46        106.25         3.45 o                         
 -17   3   3        441.64        481.53         8.14 o                         
 -16   3   3        659.41        672.78         9.89 o                         
 -15   3   3        848.48        863.24        12.57 o                         
 -14   3   3         10.93          5.73         1.53 o                         
 -13   3   3          3.93          3.62         1.20 o                         
 -12   3   3         24.99         22.76         1.92 o                         
 -11   3   3       2149.38       2077.13        24.57 o                         
 -10   3   3       2203.68       2003.76        25.60 o                         
  -9   3   3        334.44        299.22         6.14 o                         
  -8   3   3       1063.26       1050.32        13.91 o                         
  -7   3   3         10.08         11.49         1.52 o                         
  -6   3   3       1134.46       1042.17        13.34 o                         
  -5   3   3        207.62        171.96         3.75 o                         
  -4   3   3       2783.08       2765.98        27.42 o                         
  -3   3   3       1148.40       1205.07        12.84 o                         
  -2   3   3         20.25         27.82         1.39 o                         
  -1   3   3        622.07        671.53         6.36 o                         
   0   3   3          0.34          4.10         0.80 o                         
   1   3   3        148.22        108.84         2.95 o                         
   2   3   3        421.87        417.49         5.75 o                         
   3   3   3        813.47        799.66         8.15 o                         
   4   3   3       3302.18       3513.86        24.80 o                         
   5   3   3         94.84         88.24         2.60 o                         
   6   3   3         59.18         83.81         2.78 o                         
   7   3   3        440.65        422.59         6.55 o                         
   8   3   3       1422.62       1304.97        14.40 o                         
   9   3   3        577.75        543.59        10.41 o                         
  10   3   3        245.75        215.39         5.37 o                         
  11   3   3        388.73        356.97         5.54 o                         
  12   3   3        111.26        115.38         3.89 o                         
  13   3   3        333.13        324.15         6.71 o                         
  14   3   3         26.87         27.43         2.86 o                         
  15   3   3        533.06        494.98         8.67 o                         
  16   3   3         92.30        101.63         3.84 o                         
  17   3   3          8.90          9.36         1.46 o                         
  18   3   3        163.11        147.86         5.71 o                         
 -16   4   3         18.48         17.83         1.70 o                         
 -15   4   3          8.35          7.61         1.40 o                         
 -14   4   3        202.87        214.19         6.12 o                         
 -13   4   3         92.80         84.20         3.68 o                         
 -12   4   3        166.88        166.96         5.28 o                         
 -11   4   3         13.15         13.88         1.84 o                         
 -10   4   3         76.58         82.98         3.12 o                         
  -9   4   3        367.10        343.40         5.58 o                         
  -8   4   3        242.30        241.61         4.33 o                         
  -7   4   3         24.55         20.09         1.34 o                         
  -6   4   3          1.89          2.32         1.66 o                         
  -5   4   3         78.41         59.23         3.34 o                         
  -4   4   3         47.65         50.48         2.95 o                         
  -3   4   3       1679.31       1613.86        14.77 o                         
  -2   4   3         42.68         44.72         2.61 o                         
  -1   4   3        343.02        337.84         7.14 o                         
   0   4   3       1408.54       1417.35        13.72 o                         
   1   4   3          0.30          0.50         1.15 o                         
   2   4   3        713.64        660.88         9.65 o                         
   3   4   3         35.53         34.77         2.28 o                         
   4   4   3        288.86        241.67         5.68 o                         
   5   4   3         20.13         19.75         2.01 o                         
   6   4   3          0.04          5.31         2.54 o                         
   7   4   3       1458.97       1373.19        16.18 o                         
   8   4   3        209.25        195.03         4.67 o                         
   9   4   3        711.34        667.10         8.98 o                         
  10   4   3        123.64        116.04         3.85 o                         
  11   4   3       1007.44       1034.65        12.48 o                         
  12   4   3        507.15        478.09         8.84 o                         
  13   4   3        118.26        123.44         5.17 o                         
  14   4   3        626.49        694.33        10.81 o                         
  15   4   3         50.18         57.62         3.46 o                         
  16   4   3         97.58        110.36         3.72 o                         
 -13   5   3          2.08          3.52         1.54 o                         
 -12   5   3        433.05        424.63         8.15 o                         
 -11   5   3         48.00         51.85         3.55 o                         
 -10   5   3          2.76          4.17         1.63 o                         
  -9   5   3        210.20        203.34         5.91 o                         
  -8   5   3        719.51        730.94        11.16 o                         
  -7   5   3        176.83        177.60         5.65 o                         
  -6   5   3        355.43        363.73         8.57 o                         
  -5   5   3        316.10        295.65         6.73 o                         
  -4   5   3        279.99        285.41         6.10 o                         
  -3   5   3         25.18         30.10         2.62 o                         
  -2   5   3        476.15        452.62         7.60 o                         
  -1   5   3         26.93         26.81         2.75 o                         
   0   5   3       4386.47       4217.70        37.48 o                         
   1   5   3        210.55        200.62         5.40 o                         
   2   5   3         12.96         16.37         1.80 o                         
   3   5   3          1.35          2.62         1.16 o                         
   4   5   3        521.32        479.65         7.75 o                         
   5   5   3       1410.37       1328.04        16.25 o                         
   6   5   3        496.77        489.97         9.86 o                         
   7   5   3        350.55        350.20        10.88 o                         
   8   5   3         33.57         31.11         3.62 o                         
   9   5   3        181.54        177.22         6.31 o                         
  10   5   3        831.59        828.44        12.86 o                         
  11   5   3          2.99          5.16         1.80 o                         
  12   5   3        365.91        395.51         8.68 o                         
  13   5   3         21.98         29.69         2.85 o                         
  -9   6   3          3.12          5.63         1.93 o                         
  -8   6   3        478.88        553.18        10.52 o                         
  -7   6   3        153.44        168.73         4.91 o                         
  -6   6   3        301.90        343.35         7.10 o                         
  -5   6   3        101.44        112.23         3.72 o                         
  -4   6   3        178.39        185.58         4.50 o                         
  -3   6   3        293.69        289.42         6.05 o                         
  -2   6   3         10.55         11.01         1.76 o                         
  -1   6   3        888.78        924.96        16.48 o                         
   0   6   3        600.33        610.80         9.26 o                         
   1   6   3         26.35         25.88         2.14 o                         
   2   6   3         38.65         34.73         2.47 o                         
   3   6   3         80.73         82.64         3.53 o                         
   4   6   3          2.70          0.51         1.42 o                         
   5   6   3        251.99        279.99         6.46 o                         
   6   6   3        351.78        400.50         8.73 o                         
   7   6   3         40.46         43.06         3.05 o                         
   8   6   3         37.66         42.45         3.05 o                         
   9   6   3        112.66        125.22         5.27 o                         
 -20   0   4        829.73        875.87        26.40 o                         
 -19   0   4        850.85        850.60        17.22 o                         
 -18   0   4        263.91        278.54        11.02 o                         
 -17   0   4         76.45         93.95         6.95 o                         
 -16   0   4        325.47        323.87        10.15 o                         
 -15   0   4        419.61        382.60        10.61 o                         
 -14   0   4       1187.43       1121.35        14.01 o                         
 -13   0   4       1189.02       1185.86        17.07 o                         
 -12   0   4       1855.45       1783.80        29.71 o                         
 -11   0   4        615.27        632.01        11.42 o                         
 -10   0   4       2245.12       2381.26        22.95 o                         
  -9   0   4         46.15         40.36         2.74 o                         
  -8   0   4       3140.17       3106.93        19.48 o                         
  -7   0   4          5.30          4.12         1.06 o                         
  -6   0   4       1883.07       1906.64        13.08 o                         
  -5   0   4        103.44        109.40         2.90 o                         
  -4   0   4         60.03         92.02         2.14 o                         
  -3   0   4      16662.25      16337.24       105.78 o                         
  -2   0   4      19524.43      18614.55        95.40 o                         
  -1   0   4       6246.13       6516.41       163.84 o                         
   0   0   4      13016.03      13053.77       267.24 o                         
   1   0   4       2239.73       2112.37        43.37 o                         
   2   0   4        754.65        735.13         9.95 o                         
   3   0   4       7109.75       7378.23        90.51 o                         
   4   0   4       1096.50       1064.88        12.69 o                         
   5   0   4        842.75        973.11        10.39 o                         
   6   0   4       7566.54       8078.55        40.56 o                         
   7   0   4       2911.12       3729.52        27.26 o                         
   8   0   4         71.14         62.86         2.54 o                         
   9   0   4       2028.34       2041.18        16.54 o                         
  10   0   4        188.63        171.77         5.16 o                         
  11   0   4       4714.84       4558.51        31.93 o                         
  12   0   4         96.49         79.06         4.25 o                         
  13   0   4       4698.46       4382.07        35.26 o                         
  14   0   4          1.10          5.13         1.66 o                         
  15   0   4        515.88        458.97        10.23 o                         
  16   0   4        889.51        882.37        19.02 o                         
  17   0   4       1316.60       1304.83        40.07 o                         
  18   0   4       3823.86       3757.68       323.34 o                         
  19   0   4          3.52          2.38         2.86 o                         
  20   0   4        297.86        280.99        11.04 o                         
 -20   1   4         47.18         47.85         3.69 o                         
 -19   1   4        394.32        410.20         9.32 o                         
 -18   1   4          2.25          1.73         2.65 o                         
 -17   1   4       1488.50       1520.85        20.65 o                         
 -16   1   4       1114.48       1074.34        19.66 o                         
 -15   1   4        271.45        256.71         6.21 o                         
 -14   1   4       1539.10       1388.98        16.46 o                         
 -13   1   4        112.89        109.22         4.29 o                         
 -12   1   4        308.69        261.09         5.66 o                         
 -11   1   4         22.72         22.35         1.66 o                         
 -10   1   4         48.43         28.07         1.77 o                         
  -9   1   4       2657.79       2774.40        19.70 o                         
  -8   1   4         23.31         25.16         1.72 o                         
  -7   1   4       1534.96       1637.52        13.13 o                         
  -6   1   4        812.12        871.49         6.34 o                         
  -5   1   4       4767.56       5097.84        34.80 o                         
  -4   1   4       3643.61       3915.31        21.54 o                         
  -3   1   4       4991.18       5291.84        23.99 o                         
  -2   1   4       1565.56       1764.91        11.03 o                         
  -1   1   4      12546.56      12866.07        77.22 o                         
   0   1   4       5904.07       6421.07        33.41 o                         
   1   1   4         40.43         47.13         1.12 o                         
   2   1   4       1016.67       1066.87         8.71 o                         
   3   1   4       2242.44       2433.36        25.02 o                         
   4   1   4         44.44         50.90         1.34 o                         
   5   1   4       5661.78       6095.63        47.32 o                         
   6   1   4         93.26        119.96         2.15 o                         
   7   1   4       1586.47       1681.97        13.46 o                         
   8   1   4         16.29         38.51         1.61 o                         
   9   1   4        146.43        148.28         3.31 o                         
  10   1   4       1015.86       1036.28         9.94 o                         
  11   1   4        362.68        360.45         8.15 o                         
  12   1   4         18.00         11.30         1.62 o                         
  13   1   4         85.08         82.18         3.74 o                         
  14   1   4        189.33        183.17         4.95 o                         
  15   1   4        630.39        610.81         9.95 o                         
  16   1   4          1.94          4.11         2.15 o                         
  17   1   4        914.95        906.49        15.11 o                         
  18   1   4        107.35        110.27         4.92 o                         
  19   1   4        211.72        220.82         7.79 o                         
  20   1   4         94.71        105.52         6.64 o                         
 -19   2   4         12.08         12.39         1.79 o                         
 -18   2   4        200.84        214.68         6.32 o                         
 -17   2   4        201.12        228.75         6.03 o                         
 -16   2   4       1118.60       1102.34        14.94 o                         
 -15   2   4        248.27        224.29         6.74 o                         
 -14   2   4        281.72        302.98         6.73 o                         
 -13   2   4        424.60        406.35         6.20 o                         
 -12   2   4       1584.07       1553.71        15.73 o                         
 -11   2   4       1420.50       1337.70        17.60 o                         
 -10   2   4        397.31        371.70         6.88 o                         
  -9   2   4       1423.06       1318.01        17.12 o                         
  -8   2   4         58.09         59.48         2.31 o                         
  -7   2   4        728.97        809.88         9.23 o                         
  -6   2   4        208.74        185.78         3.48 o                         
  -5   2   4        159.82        106.87         2.76 o                         
  -4   2   4       3861.25       4090.12        26.62 o                         
  -3   2   4       2852.23       3138.29        15.33 o                         
  -2   2   4       1229.72       1288.02         7.26 o                         
  -1   2   4        473.75        539.58         5.05 o                         
   0   2   4       4654.35       5001.53        35.70 o                         
   1   2   4       3913.41       4070.05        31.76 o                         
   2   2   4       1426.18       1501.16         8.89 o                         
   3   2   4       8735.08       9434.06        68.92 o                         
   4   2   4        297.46        369.70         4.84 o                         
   5   2   4        119.21        140.03         2.66 o                         
   6   2   4          2.28          6.29         0.81 o                         
   7   2   4       3308.67       3342.76        28.96 o                         
   8   2   4       3305.32       3255.50        26.32 o                         
   9   2   4        590.39        575.97         8.00 o                         
  10   2   4       1694.63       1631.65        14.05 o                         
  11   2   4         43.84         52.89         2.90 o                         
  12   2   4          8.49          8.19         1.53 o                         
  13   2   4        948.56        870.58         9.55 o                         
  14   2   4        722.16        682.04         9.70 o                         
  15   2   4       1319.17       1250.67        15.03 o                         
  16   2   4         44.46         43.32         3.01 o                         
  17   2   4        233.24        215.77         5.94 o                         
  18   2   4        139.77        150.41         5.87 o                         
  19   2   4        568.20        601.78        12.01 o                         
 -18   3   4        169.93        171.94         4.15 o                         
 -17   3   4         99.40        108.62         3.63 o                         
 -16   3   4        274.38        251.14         5.39 o                         
 -15   3   4        152.37        146.40         4.28 o                         
 -14   3   4        415.93        378.24         7.63 o                         
 -13   3   4        134.58        136.56         4.32 o                         
 -12   3   4        309.13        291.16         6.01 o                         
 -11   3   4          7.15          5.10         1.22 o                         
 -10   3   4       1332.71       1211.21        15.54 o                         
  -9   3   4         47.76         40.82         2.54 o                         
  -8   3   4        124.29        117.51         4.06 o                         
  -7   3   4        442.85        420.19         6.84 o                         
  -6   3   4        974.00       1002.86        10.32 o                         
  -5   3   4        552.16        538.55         7.67 o                         
  -4   3   4        320.30        283.34         5.14 o                         
  -3   3   4        402.12        396.57         5.55 o                         
  -2   3   4        692.94        710.19         6.67 o                         
  -1   3   4          1.80          2.12         0.73 o                         
   0   3   4       1122.19       1188.57         9.29 o                         
   1   3   4        230.39        211.04         3.93 o                         
   2   3   4          5.12          5.36         0.95 o                         
   3   3   4        497.48        599.64         7.30 o                         
   4   3   4          4.18          4.48         1.08 o                         
   5   3   4         60.91         55.42         3.02 o                         
   6   3   4        536.48        521.19         7.45 o                         
   7   3   4         78.24         72.02         3.49 o                         
   8   3   4        927.07        843.37        11.87 o                         
   9   3   4       2852.74       2740.10        28.78 o                         
  10   3   4       1222.27       1161.25        12.29 o                         
  11   3   4        928.56        870.92         9.09 o                         
  12   3   4          5.02          5.34         1.38 o                         
  13   3   4        346.66        310.99         7.26 o                         
  14   3   4        137.55        140.27         4.80 o                         
  15   3   4         76.19         80.85         3.63 o                         
  16   3   4         75.69         76.39         3.67 o                         
  17   3   4          6.53          7.82         1.69 o                         
  18   3   4        413.02        470.40         9.55 o                         
 -16   4   4         29.55         38.49         2.60 o                         
 -15   4   4        218.44        242.10         5.81 o                         
 -14   4   4         42.87         41.63         2.63 o                         
 -13   4   4       1252.51       1317.20        13.83 o                         
 -12   4   4         36.08         35.49         2.73 o                         
 -11   4   4         72.55         68.77         3.64 o                         
 -10   4   4        292.19        276.94         5.95 o                         
  -9   4   4         26.67         25.62         1.79 o                         
  -8   4   4        174.50        182.92         3.90 o                         
  -7   4   4        850.95        788.19         7.72 o                         
  -6   4   4        503.30        505.72         8.85 o                         
  -5   4   4        198.17        184.30         5.16 o                         
  -4   4   4        486.30        424.14         7.55 o                         
  -3   4   4        900.24        861.92        13.59 o                         
  -2   4   4         12.46          8.31         1.52 o                         
  -1   4   4       2440.29       2327.01        28.06 o                         
   0   4   4          2.95          3.74         1.27 o                         
   1   4   4          3.21          4.01         1.19 o                         
   2   4   4        232.08        214.15         5.46 o                         
   3   4   4         19.82         32.06         2.06 o                         
   4   4   4        938.25        832.75         9.80 o                         
   5   4   4         56.03         51.87         3.15 o                         
   6   4   4        464.96        403.58         7.33 o                         
   7   4   4         39.96         41.76         2.22 o                         
   8   4   4        344.09        356.67         6.79 o                         
   9   4   4       1665.24       1609.72        14.97 o                         
  10   4   4       1250.97       1227.88        14.30 o                         
  11   4   4       2656.95       2618.27        48.55 o                         
  12   4   4        286.46        286.50         7.25 o                         
  13   4   4        519.87        520.92         9.86 o                         
  14   4   4         50.07         61.82         3.58 o                         
  15   4   4        244.21        267.15         6.90 o                         
  16   4   4        148.22        160.86         5.66 o                         
 -13   5   4         21.31         20.85         2.07 o                         
 -12   5   4        180.17        186.62         5.75 o                         
 -11   5   4         60.79         53.31         3.33 o                         
 -10   5   4         11.14         15.02         1.96 o                         
  -9   5   4        294.64        289.10         6.91 o                         
  -8   5   4         32.54         29.28         2.45 o                         
  -7   5   4       1151.56       1167.35        14.16 o                         
  -6   5   4         63.38         62.66         3.73 o                         
  -5   5   4        346.04        352.99         7.06 o                         
  -4   5   4          0.11          0.67         1.22 o                         
  -3   5   4         62.72         57.84         2.54 o                         
  -2   5   4        493.65        471.98         6.97 o                         
  -1   5   4        276.30        264.85         5.26 o                         
   0   5   4       1153.46       1142.25        14.07 o                         
   1   5   4          4.68          6.33         1.47 o                         
   2   5   4         85.55         75.52         3.35 o                         
   3   5   4        515.60        478.77         8.19 o                         
   4   5   4          0.41         -0.19         1.72 o                         
   5   5   4        205.97        203.70         6.95 o                         
   6   5   4        197.21        192.42         6.20 o                         
   7   5   4        140.34        144.23         6.31 o                         
   8   5   4        457.28        437.06        10.59 o                         
   9   5   4         24.52         28.41         2.50 o                         
  10   5   4         42.14         52.98         3.44 o                         
  11   5   4        103.42        115.51         5.09 o                         
  12   5   4         84.09         92.93         5.23 o                         
  13   5   4         66.63         86.63         4.00 o                         
  -8   6   4         19.18         20.70         1.90 o                         
  -7   6   4         36.64         37.77         2.40 o                         
  -6   6   4         37.76         38.32         2.38 o                         
  -5   6   4        243.97        246.71         5.03 o                         
  -4   6   4        351.55        363.10         6.26 o                         
  -3   6   4          0.12          0.57         1.25 o                         
  -2   6   4        157.76        160.12         4.58 o                         
  -1   6   4         26.93         26.55         2.19 o                         
   0   6   4         18.41         18.41         1.83 o                         
   1   6   4        555.82        562.17         8.78 o                         
   2   6   4         15.91         14.46         1.91 o                         
   3   6   4        447.84        434.93        10.23 o                         
   4   6   4        213.27        204.38         5.61 o                         
   5   6   4          4.27          4.11         1.64 o                         
   6   6   4         85.64         91.20         3.53 o                         
   7   6   4        496.07        501.27         9.00 o                         
   8   6   4         38.89         38.33         2.83 o                         
 -20   1   5         19.32         18.97         2.11 o                         
 -19   1   5        261.40        255.32         7.17 o                         
 -18   1   5         92.31         91.05         5.59 o                         
 -17   1   5        546.54        543.41        12.45 o                         
 -16   1   5        478.86        454.01        12.29 o                         
 -15   1   5        591.78        597.76         8.63 o                         
 -14   1   5        285.38        269.52         4.97 o                         
 -13   1   5        911.82        860.54        12.13 o                         
 -12   1   5         14.36         12.17         1.88 o                         
 -11   1   5        433.50        438.32         7.48 o                         
 -10   1   5         63.02         51.21         2.53 o                         
  -9   1   5        354.97        340.54         5.43 o                         
  -8   1   5         59.30         67.74         2.29 o                         
  -7   1   5       1630.27       1789.70        17.05 o                         
  -6   1   5         26.96         15.06         1.01 o                         
  -5   1   5        412.33        486.15         4.85 o                         
  -4   1   5       1449.00       1583.68         8.34 o                         
  -3   1   5         35.18         34.27         1.37 o                         
  -2   1   5       1179.51       1438.79        10.23 o                         
  -1   1   5       1476.16       1574.96        11.24 o                         
   0   1   5       4132.93       4331.29        27.41 o                         
   1   1   5        814.50        789.46         8.55 o                         
   2   1   5       2945.20       3027.77        14.90 o                         
   3   1   5        108.39         92.17         1.85 o                         
   4   1   5        157.87        202.07         2.54 o                         
   5   1   5       1066.19       1100.17         8.83 o                         
   6   1   5        242.21        336.82         4.01 o                         
   7   1   5        343.25        337.66         4.13 o                         
   8   1   5          3.55         11.93         1.19 o                         
   9   1   5        142.29        132.30         3.49 o                         
  10   1   5        981.88        941.10         9.78 o                         
  11   1   5        645.29        594.75         9.37 o                         
  12   1   5        182.50        178.48         5.71 o                         
  13   1   5         43.85         51.68         2.51 o                         
  14   1   5        629.59        566.90         9.52 o                         
  15   1   5        236.87        226.13         7.49 o                         
  16   1   5        104.66         90.56         5.06 o                         
  17   1   5        184.55        205.21         7.14 o                         
  18   1   5        221.26        201.72         8.02 o                         
  19   1   5         38.73         46.88         4.23 o                         
 -19   2   5        321.18        363.33         7.12 o                         
 -18   2   5         25.29         20.26         1.89 o                         
 -17   2   5          8.14          4.95         1.48 o                         
 -16   2   5         63.65         63.69         3.56 o                         
 -15   2   5        379.52        360.83         8.37 o                         
 -14   2   5        266.25        241.06         5.57 o                         
 -13   2   5        184.04        178.60         4.20 o                         
 -12   2   5        268.52        249.83         5.20 o                         
 -11   2   5        650.94        631.07         9.01 o                         
 -10   2   5          0.86          2.35         1.25 o                         
  -9   2   5        165.29        164.26         4.62 o                         
  -8   2   5        217.58        178.59         4.38 o                         
  -7   2   5        746.07        805.52         8.20 o                         
  -6   2   5         31.24         39.30         1.78 o                         
  -5   2   5        242.01        243.19         4.17 o                         
  -4   2   5       2703.20       3071.61        18.93 o                         
  -3   2   5       1718.80       1883.57        11.82 o                         
  -2   2   5       1338.39       1592.71         8.54 o                         
  -1   2   5       2942.83       3172.94        16.56 o                         
   0   2   5       3762.51       4271.63        25.96 o                         
   1   2   5         35.59         39.57         1.54 o                         
   2   2   5         15.69         20.54         1.17 o                         
   3   2   5          8.42          9.12         0.88 o                         
   4   2   5        123.23        111.57         2.49 o                         
   5   2   5         49.51         46.99         1.83 o                         
   6   2   5        153.11        119.19         2.84 o                         
   7   2   5         40.03         40.96         1.83 o                         
   8   2   5         42.24         47.80         2.31 o                         
   9   2   5          7.15         10.71         1.47 o                         
  10   2   5        195.41        175.69         5.00 o                         
  11   2   5       2242.14       2221.89        27.08 o                         
  12   2   5        867.15        832.55         9.13 o                         
  13   2   5        914.68        891.71        12.61 o                         
  14   2   5         39.72         29.94         2.31 o                         
  15   2   5        227.97        200.80         6.39 o                         
  16   2   5         40.72         39.27         3.12 o                         
  17   2   5        124.78        125.80         5.20 o                         
  18   2   5        136.48        132.03         4.78 o                         
  19   2   5         22.30         26.47         3.61 o                         
 -18   3   5         29.70         25.30         3.60 o                         
 -17   3   5       1074.33       1216.23        11.32 o                         
 -16   3   5          5.65          8.52         1.36 o                         
 -15   3   5        180.35        175.29         4.56 o                         
 -14   3   5          0.30         -0.99         2.21 o                         
 -13   3   5         26.05         21.85         2.01 o                         
 -12   3   5        303.55        296.24         6.37 o                         
 -11   3   5         68.98         58.71         2.45 o                         
 -10   3   5       1500.29       1425.57        15.00 o                         
  -9   3   5        686.48        668.37        10.52 o                         
  -8   3   5        617.12        620.43         9.33 o                         
  -7   3   5        510.23        499.66         7.39 o                         
  -6   3   5        414.50        390.40         7.36 o                         
  -5   3   5       1374.31       1385.24        13.28 o                         
  -4   3   5          5.14          4.65         1.17 o                         
  -3   3   5       1074.36       1086.23         9.89 o                         
  -2   3   5        292.67        264.35         4.72 o                         
  -1   3   5         59.60         63.91         2.12 o                         
   0   3   5       2042.82       2031.64        17.84 o                         
   1   3   5        396.59        336.65         5.35 o                         
   2   3   5       1246.46       1173.63        15.06 o                         
   3   3   5        583.77        619.43         9.55 o                         
   4   3   5        170.22        194.23         4.66 o                         
   5   3   5        103.57        111.21         3.77 o                         
   6   3   5       1286.26       1296.32        12.79 o                         
   7   3   5         16.10         17.87         1.65 o                         
   8   3   5        149.56        136.10         4.26 o                         
   9   3   5       1082.99       1023.16        15.45 o                         
  10   3   5         65.78         72.89         2.60 o                         
  11   3   5          5.05          5.15         1.23 o                         
  12   3   5         23.66         19.80         2.02 o                         
  13   3   5         63.86         60.25         3.34 o                         
  14   3   5       1259.98       1255.17        15.55 o                         
  15   3   5         33.48         35.75         2.68 o                         
  16   3   5        233.11        222.11         6.83 o                         
  17   3   5        104.76        112.13         4.38 o                         
 -16   4   5        458.89        543.65        14.32 o                         
 -15   4   5        316.68        349.45         7.25 o                         
 -14   4   5         18.64         20.94         1.90 o                         
 -13   4   5        111.58        112.15         3.90 o                         
 -12   4   5        110.12        110.09         4.95 o                         
 -11   4   5        280.94        295.08         9.22 o                         
 -10   4   5         37.35         29.62         2.89 o                         
  -9   4   5        264.35        238.74         5.16 o                         
  -8   4   5         72.37         66.76         2.75 o                         
  -7   4   5       1849.44       1783.99        15.02 o                         
  -6   4   5       1453.60       1331.22         9.19 o                         
  -5   4   5         48.80         44.52         2.56 o                         
  -4   4   5       2663.63       2634.51        26.77 o                         
  -3   4   5        286.82        272.34         6.28 o                         
  -2   4   5          7.49         11.23         2.19 o                         
  -1   4   5         65.12         66.84         3.59 o                         
   0   4   5        128.63        114.88         4.24 o                         
   1   4   5        402.10        357.48         6.72 o                         
   2   4   5          5.63          3.08         1.28 o                         
   3   4   5       1727.45       1663.90        15.41 o                         
   4   4   5          2.57          0.77         1.16 o                         
   5   4   5          7.37         11.58         1.72 o                         
   6   4   5        721.28        652.32         8.10 o                         
   7   4   5        363.48        330.43         6.30 o                         
   8   4   5       3304.94       3203.59        23.78 o                         
   9   4   5        177.26        149.00         4.69 o                         
  10   4   5        450.02        428.94         8.95 o                         
  11   4   5        349.49        342.17         7.89 o                         
  12   4   5        353.83        350.57         8.22 o                         
  13   4   5        179.04        187.24         5.78 o                         
  14   4   5        118.47        109.39         4.44 o                         
  15   4   5         54.96         54.32         2.93 o                         
 -13   5   5        583.65        687.52        13.63 o                         
 -12   5   5         94.42         94.70         4.08 o                         
 -11   5   5         14.41         26.85         2.58 o                         
 -10   5   5         77.49         75.24         3.64 o                         
  -9   5   5        623.79        664.88        10.21 o                         
  -8   5   5        423.39        436.11         8.54 o                         
  -7   5   5        569.33        601.95        10.17 o                         
  -6   5   5        747.81        745.05        11.42 o                         
  -5   5   5         12.99         20.26         1.81 o                         
  -4   5   5          1.26         -1.38         1.44 o                         
  -3   5   5        696.08        693.43        10.56 o                         
  -2   5   5        944.36        858.25         9.44 o                         
  -1   5   5        522.34        515.55         7.34 o                         
   0   5   5         20.38         17.36         1.55 o                         
   1   5   5         68.16         71.95         2.96 o                         
   2   5   5         13.89         12.39         1.62 o                         
   3   5   5        310.57        302.64         8.58 o                         
   4   5   5          0.68          3.27         1.82 o                         
   5   5   5        759.69        712.90        12.02 o                         
   6   5   5        404.65        408.49         8.45 o                         
   7   5   5        174.78        157.84         6.56 o                         
   8   5   5          6.32          5.26         2.13 o                         
   9   5   5          5.64          5.80         1.87 o                         
  10   5   5       1056.02       1140.88        18.08 o                         
  11   5   5          2.37          3.77         2.03 o                         
  12   5   5        189.52        196.20         6.36 o                         
  13   5   5        164.40        175.08         8.33 o                         
  -8   6   5        328.28        382.92         8.02 o                         
  -7   6   5        242.34        246.51         5.74 o                         
  -6   6   5         28.79         28.61         2.00 o                         
  -5   6   5        265.31        275.94         7.48 o                         
  -4   6   5        509.49        568.24         7.91 o                         
  -3   6   5        752.34        803.45        10.82 o                         
  -2   6   5         29.95         32.15         2.20 o                         
  -1   6   5        962.12        981.51        12.13 o                         
   0   6   5        416.84        422.31         7.46 o                         
   1   6   5         96.64         98.75         3.73 o                         
   2   6   5        148.84        144.91         5.13 o                         
   3   6   5         11.07          9.32         1.78 o                         
   4   6   5       1211.00       1233.99        16.80 o                         
   5   6   5        420.93        409.31         8.43 o                         
   6   6   5        508.02        541.76        16.78 o                         
   7   6   5         10.92         16.28         2.14 o                         
   8   6   5         12.88         18.96         4.73 o                         
 -19   0   6        386.10        416.95        11.37 o                         
 -18   0   6          3.35          4.60         1.76 o                         
 -17   0   6         57.37         59.50         4.80 o                         
 -16   0   6         56.30         54.41         4.93 o                         
 -15   0   6          4.37          5.53         1.72 o                         
 -14   0   6       3791.85       3626.10        25.36 o                         
 -13   0   6        434.27        426.87        10.59 o                         
 -12   0   6         73.53         93.02         5.50 o                         
 -11   0   6        715.57        726.61        14.38 o                         
 -10   0   6       3272.54       3478.04        42.59 o                         
  -9   0   6       1770.58       1777.58        22.25 o                         
  -8   0   6       2335.61       2496.57        30.53 o                         
  -7   0   6       1417.51       1449.67        16.02 o                         
  -6   0   6        173.45        182.84         4.74 o                         
  -5   0   6        176.97        139.78         3.39 o                         
  -4   0   6          7.05         15.36         1.34 o                         
  -3   0   6       1294.25       1321.66        20.36 o                         
  -2   0   6       3007.92       3188.97        65.11 o                         
  -1   0   6        184.25        176.60         4.03 o                         
   0   0   6       1274.83       1527.96        11.20 o                         
   1   0   6         80.28         84.04         2.59 o                         
   2   0   6       2967.99       3402.34        35.41 o                         
   3   0   6       2497.85       2768.85        16.10 o                         
   4   0   6      20081.63      20931.55       166.92 o                         
   5   0   6      12816.08      13589.06       175.58 o                         
   6   0   6       1694.69       1943.51        22.52 o                         
   7   0   6        123.84        124.94         3.84 o                         
   8   0   6        179.95        223.82         5.70 o                         
   9   0   6       1265.97       1256.27        14.01 o                         
  10   0   6        840.02        824.40        11.88 o                         
  11   0   6       1619.07       1558.02        20.55 o                         
  12   0   6        633.67        570.58        12.80 o                         
  13   0   6         22.91         24.22         3.30 o                         
  14   0   6       1198.32       1129.05        32.35 o                         
  15   0   6         41.90         65.50         5.37 o                         
  16   0   6        293.57        342.85        13.40 o                         
  17   0   6       1826.69       1726.56        35.25 o                         
  18   0   6        617.92        608.63        20.89 o                         
  19   0   6        871.68        982.50        21.35 o                         
 -19   1   6         37.45         42.61         2.79 o                         
 -18   1   6        601.54        613.00        11.97 o                         
 -17   1   6        878.73        859.77        15.42 o                         
 -16   1   6          1.35          2.61         1.64 o                         
 -15   1   6        113.63        104.40         3.73 o                         
 -14   1   6          5.75          6.67         1.19 o                         
 -13   1   6       1605.90       1551.67        11.72 o                         
 -12   1   6        769.80        801.15        13.23 o                         
 -11   1   6        414.68        386.45         8.09 o                         
 -10   1   6        415.62        391.57         7.28 o                         
  -9   1   6          3.38          7.33         1.29 o                         
  -8   1   6       2642.96       2697.47        21.86 o                         
  -7   1   6       2813.07       3010.42        21.12 o                         
  -6   1   6        325.45        296.74         4.74 o                         
  -5   1   6        341.13        446.44         5.52 o                         
  -4   1   6        343.38        347.89         4.48 o                         
  -3   1   6       2176.54       2341.32        16.59 o                         
  -2   1   6        485.04        505.37         4.91 o                         
  -1   1   6       1340.13       1424.91        12.50 o                         
   0   1   6       2492.31       2676.83        25.15 o                         
   1   1   6        251.35        305.58         3.67 o                         
   2   1   6        544.99        553.74         4.89 o                         
   3   1   6        191.05        215.98         2.82 o                         
   4   1   6         21.02         14.36         0.90 o                         
   5   1   6         90.34         72.31         1.94 o                         
   6   1   6         45.18         30.70         1.44 o                         
   7   1   6        804.91        868.23        11.35 o                         
   8   1   6        450.17        466.83         7.94 o                         
   9   1   6       1801.62       1755.80        15.27 o                         
  10   1   6        856.34        812.76        10.82 o                         
  11   1   6        351.14        290.74         7.15 o                         
  12   1   6       1537.67       1562.06        21.10 o                         
  13   1   6        135.30        117.56         4.09 o                         
  14   1   6        561.53        503.82         9.47 o                         
  15   1   6        223.39        256.19         8.39 o                         
  16   1   6        475.65        446.10        10.62 o                         
  17   1   6        704.13        698.81        13.02 o                         
  18   1   6         36.35         39.26         3.15 o                         
  19   1   6        343.69        398.04        10.65 o                         
 -19   2   6        124.52        124.20         4.04 o                         
 -18   2   6       1368.62       1466.64        13.34 o                         
 -17   2   6         47.22         61.07         3.28 o                         
 -16   2   6       1998.27       2041.18        17.51 o                         
 -15   2   6         14.77         19.16         2.32 o                         
 -14   2   6        132.57        130.01         4.46 o                         
 -13   2   6       1556.17       1469.33        14.52 o                         
 -12   2   6          4.98          6.51         1.36 o                         
 -11   2   6       1847.50       1776.70        16.95 o                         
 -10   2   6        713.55        664.47        10.19 o                         
  -9   2   6         56.62         56.00         2.88 o                         
  -8   2   6          0.06          1.17         1.17 o                         
  -7   2   6        389.60        363.36         6.06 o                         
  -6   2   6       7105.29       7235.64        98.74 o                         
  -5   2   6       2111.95       2323.05        17.47 o                         
  -4   2   6      17462.36      17715.64       167.66 o                         
  -3   2   6        748.28        731.27         6.16 o                         
  -2   2   6        439.14        512.31         5.24 o                         
  -1   2   6          1.32          5.01         0.69 o                         
   0   2   6       1421.10       1741.36        11.52 o                         
   1   2   6       2437.80       2554.81        23.28 o                         
   2   2   6        648.57        710.67         6.59 o                         
   3   2   6       1469.73       1545.16        11.49 o                         
   4   2   6        452.86        449.44         5.25 o                         
   5   2   6         73.37         69.30         2.30 o                         
   6   2   6       2263.59       2262.69        20.70 o                         
   7   2   6         31.35         40.98         1.97 o                         
   8   2   6       2930.19       2903.32        24.60 o                         
   9   2   6       1608.76       1566.22        15.48 o                         
  10   2   6        833.00        791.14        10.03 o                         
  11   2   6       1141.02       1103.16        15.21 o                         
  12   2   6        151.59        151.67         4.06 o                         
  13   2   6       1261.09       1211.57        15.55 o                         
  14   2   6         45.94         48.86         3.93 o                         
  15   2   6        166.58        180.94         6.93 o                         
  16   2   6          0.43          1.39         2.11 o                         
  17   2   6        113.12        120.75         4.94 o                         
  18   2   6        324.88        317.18         6.28 o                         
 -17   3   6        463.97        521.80         6.77 o                         
 -16   3   6         95.19         89.60         3.13 o                         
 -15   3   6         69.56         78.82         3.21 o                         
 -14   3   6         12.69         12.24         1.66 o                         
 -13   3   6         26.19         28.41         2.31 o                         
 -12   3   6         86.84         81.25         3.15 o                         
 -11   3   6        362.59        316.55         6.17 o                         
 -10   3   6        670.25        620.73         7.63 o                         
  -9   3   6          1.08          1.76         1.46 o                         
  -8   3   6        160.17        146.92         5.00 o                         
  -7   3   6        249.05        251.91         5.96 o                         
  -6   3   6        355.97        333.02         6.38 o                         
  -5   3   6        875.07        766.68        10.28 o                         
  -4   3   6        247.08        244.00         5.78 o                         
  -3   3   6         68.57         53.13         2.50 o                         
  -2   3   6         19.46         16.80         1.43 o                         
  -1   3   6         24.28         14.19         1.29 o                         
   0   3   6        362.21        375.70         5.66 o                         
   1   3   6         73.93         65.70         2.55 o                         
   2   3   6       1303.30       1242.94        10.65 o                         
   3   3   6        121.18        150.26         4.24 o                         
   4   3   6        118.69        112.20         3.69 o                         
   5   3   6        874.05        850.32        10.54 o                         
   6   3   6         19.58         19.08         1.79 o                         
   7   3   6       1424.47       1384.79        15.67 o                         
   8   3   6        639.95        602.32         9.93 o                         
   9   3   6        732.30        684.73         7.89 o                         
  10   3   6       1437.43       1363.53        13.98 o                         
  11   3   6         19.30         23.04         2.22 o                         
  12   3   6          7.32          7.79         1.80 o                         
  13   3   6        234.50        224.00         6.87 o                         
  14   3   6        863.30        827.30        13.35 o                         
  15   3   6          3.73          2.57         1.62 o                         
  16   3   6        159.52        170.43         5.76 o                         
  17   3   6         45.08         44.15         2.72 o                         
 -15   4   6        215.40        215.76         5.84 o                         
 -14   4   6       1364.94       1432.38        20.68 o                         
 -13   4   6         16.92         19.77         2.06 o                         
 -12   4   6        298.00        324.53         6.86 o                         
 -11   4   6        338.33        318.73         7.92 o                         
 -10   4   6        138.24        147.30         5.95 o                         
  -9   4   6         49.27         50.63         2.57 o                         
  -8   4   6        521.95        522.70         7.38 o                         
  -7   4   6        646.70        612.88         7.70 o                         
  -6   4   6        140.29        139.36         3.20 o                         
  -5   4   6         72.69         73.82         2.45 o                         
  -4   4   6        205.07        205.70         4.75 o                         
  -3   4   6       3064.76       2912.98        30.39 o                         
  -2   4   6        263.87        243.95         6.37 o                         
  -1   4   6         25.14         25.42         2.09 o                         
   0   4   6        995.10       1004.22        11.78 o                         
   1   4   6        569.15        523.26         8.30 o                         
   2   4   6        197.86        157.25         4.68 o                         
   3   4   6         55.02         53.87         2.84 o                         
   4   4   6       1158.06       1100.13        12.46 o                         
   5   4   6        544.87        499.23         7.29 o                         
   6   4   6        772.22        722.11         8.67 o                         
   7   4   6          1.61          2.21         1.21 o                         
   8   4   6        111.38        103.72         3.47 o                         
   9   4   6          2.44          4.13         1.70 o                         
  10   4   6        333.18        342.11         7.95 o                         
  11   4   6        201.57        179.31         5.69 o                         
  12   4   6        643.23        639.73        10.76 o                         
  13   4   6         85.14         84.45         3.87 o                         
  14   4   6          0.58          2.12         1.64 o                         
  15   4   6          2.14          2.57         1.52 o                         
 -12   5   6          0.39          2.04         2.03 o                         
 -11   5   6          0.29          2.31         1.43 o                         
 -10   5   6         34.22         36.41         2.60 o                         
  -9   5   6          2.48          5.17         1.42 o                         
  -8   5   6        165.39        169.05         5.02 o                         
  -7   5   6         36.80         33.76         2.37 o                         
  -6   5   6        200.95        201.29         5.42 o                         
  -5   5   6          0.13          1.33         1.38 o                         
  -4   5   6         12.83         15.20         1.80 o                         
  -3   5   6        903.45        913.80        11.55 o                         
  -2   5   6         37.70         38.19         2.60 o                         
  -1   5   6       1717.82       1706.90        15.74 o                         
   0   5   6        530.45        524.59         8.76 o                         
   1   5   6        259.58        235.14         6.66 o                         
   2   5   6         95.73         96.68         5.45 o                         
   3   5   6         27.76         34.21         3.64 o                         
   4   5   6        148.70        156.81         6.25 o                         
   5   5   6         62.90         60.53         3.68 o                         
   6   5   6         68.09         68.66         3.82 o                         
   7   5   6         41.57         39.13         2.76 o                         
   8   5   6         16.26         19.11         2.28 o                         
   9   5   6        249.37        227.95         6.60 o                         
  10   5   6        356.70        375.84         9.61 o                         
  11   5   6        397.55        453.14        10.27 o                         
  12   5   6         95.28        114.03         6.91 o                         
  -7   6   6         29.07         39.47         2.53 o                         
  -6   6   6        262.90        257.75         5.89 o                         
  -5   6   6         61.70         63.51         2.62 o                         
  -4   6   6        197.12        209.16         4.29 o                         
  -3   6   6        199.17        199.28         4.34 o                         
  -2   6   6          0.29          3.30         1.09 o                         
  -1   6   6        153.01        145.07         4.37 o                         
   0   6   6        335.76        327.90         6.43 o                         
   1   6   6         70.73         65.40         3.47 o                         
   2   6   6         12.32         17.87         2.32 o                         
   3   6   6        185.43        182.76         5.61 o                         
   4   6   6         10.74         13.01         1.85 o                         
   5   6   6          0.56          1.28         1.41 o                         
   6   6   6         51.54         50.07         2.91 o                         
   7   6   6         33.73         32.75         2.75 o                         
 -19   1   7        298.73        313.16         7.31 o                         
 -18   1   7        477.22        470.25        10.15 o                         
 -17   1   7         12.04         14.82         2.09 o                         
 -16   1   7         29.69         26.51         2.32 o                         
 -15   1   7       1092.85       1081.72        16.34 o                         
 -14   1   7         75.24         66.33         2.64 o                         
 -13   1   7       1234.85       1178.41        11.14 o                         
 -12   1   7        902.64        844.39        18.43 o                         
 -11   1   7         84.56         86.11         4.35 o                         
 -10   1   7        121.08        125.80         4.63 o                         
  -9   1   7        501.21        504.69         8.71 o                         
  -8   1   7        434.91        394.06         6.57 o                         
  -7   1   7       1196.39       1246.73        10.64 o                         
  -6   1   7        534.88        591.39         6.79 o                         
  -5   1   7       4023.10       4473.12        25.94 o                         
  -4   1   7       2484.68       2713.99        24.08 o                         
  -3   1   7       2557.47       2741.31        21.18 o                         
  -2   1   7       1265.32       1449.42        13.62 o                         
  -1   1   7       3217.43       3375.47        25.34 o                         
   0   1   7       6728.62       7087.78        41.13 o                         
   1   1   7        665.44        647.62         6.66 o                         
   2   1   7        991.99       1147.95        11.97 o                         
   3   1   7        792.50        722.74         7.44 o                         
   4   1   7        724.31        690.27         9.42 o                         
   5   1   7         47.38         89.12         2.44 o                         
   6   1   7         11.54         10.31         1.09 o                         
   7   1   7       1151.73       1252.21        10.42 o                         
   8   1   7       1419.19       1439.27        21.48 o                         
   9   1   7        342.17        381.81         8.44 o                         
  10   1   7       2531.97       2548.96        36.78 o                         
  11   1   7        486.04        467.83        10.48 o                         
  12   1   7        228.30        193.38         4.67 o                         
  13   1   7         11.72         16.29         2.02 o                         
  14   1   7       1768.15       1583.64        16.57 o                         
  15   1   7       1748.76       1788.66        23.34 o                         
  16   1   7        389.35        392.32        10.60 o                         
  17   1   7        298.48        292.18         8.49 o                         
  18   1   7        233.28        245.37         7.94 o                         
  19   1   7         20.43         22.05         3.24 o                         
 -18   2   7          9.47         11.72         1.59 o                         
 -17   2   7         16.90         16.85         2.19 o                         
 -16   2   7         55.22         53.51         3.01 o                         
 -15   2   7         16.10         15.25         2.02 o                         
 -14   2   7        687.84        666.55        10.76 o                         
 -13   2   7         53.14         52.17         2.63 o                         
 -12   2   7          4.01          4.65         0.86 o                         
 -11   2   7         45.10         40.44         1.87 o                         
 -10   2   7         37.91         38.09         2.58 o                         
  -9   2   7        297.38        277.21         6.63 o                         
  -8   2   7         45.56         49.31         2.56 o                         
  -7   2   7         31.91         41.00         2.29 o                         
  -6   2   7       1072.01       1172.79        14.89 o                         
  -5   2   7       3482.02       3636.25        33.86 o                         
  -4   2   7       3118.71       3188.60        17.85 o                         
  -3   2   7        175.69        215.01         3.49 o                         
  -2   2   7        764.18        773.44         7.84 o                         
  -1   2   7        122.54        129.36         2.68 o                         
   0   2   7        222.84        236.75         3.37 o                         
   1   2   7         88.38         90.32         2.59 o                         
   2   2   7        821.91        919.05        10.54 o                         
   3   2   7        182.84        246.99         4.13 o                         
   4   2   7        117.12        114.31         3.05 o                         
   5   2   7        954.42        971.53        12.95 o                         
   6   2   7         57.24         61.51         2.31 o                         
   7   2   7          6.23          7.14         1.06 o                         
   8   2   7        275.86        266.75         5.32 o                         
   9   2   7        967.71        939.93        12.25 o                         
  10   2   7       1779.48       1720.99        17.09 o                         
  11   2   7         84.53         80.67         2.97 o                         
  12   2   7        218.62        216.45         5.92 o                         
  13   2   7         72.06         73.22         3.38 o                         
  14   2   7         12.07         14.27         2.87 o                         
  15   2   7        487.54        437.11        12.69 o                         
  16   2   7         89.45         97.19         5.89 o                         
  17   2   7         31.43         30.12         2.87 o                         
  18   2   7         41.69         34.73         2.12 o                         
 -17   3   7        266.51        307.98         5.55 o                         
 -16   3   7        563.36        606.69         7.90 o                         
 -15   3   7         27.82         24.69         1.84 o                         
 -14   3   7         13.70         17.29         1.99 o                         
 -13   3   7         22.33         25.80         2.42 o                         
 -12   3   7        485.50        458.03         8.61 o                         
 -11   3   7        644.47        633.26         8.40 o                         
 -10   3   7        241.16        233.88         4.95 o                         
  -9   3   7        322.40        296.38         4.95 o                         
  -8   3   7        182.34        168.52         5.47 o                         
  -7   3   7       1770.95       1644.69        16.18 o                         
  -6   3   7        105.78         93.63         3.79 o                         
  -5   3   7        944.12        935.27        11.36 o                         
  -4   3   7        604.20        531.26         9.05 o                         
  -3   3   7        199.29        191.25         4.93 o                         
  -2   3   7         18.71         20.03         1.77 o                         
  -1   3   7          0.32          1.02         1.00 o                         
   0   3   7       1899.16       1812.25        21.32 o                         
   1   3   7        115.25         98.70         3.11 o                         
   2   3   7       1371.49       1362.95        10.85 o                         
   3   3   7        569.45        574.12         7.73 o                         
   4   3   7          3.64          3.34         1.12 o                         
   5   3   7       1473.92       1451.45        18.32 o                         
   6   3   7        359.68        359.20         7.31 o                         
   7   3   7       5180.43       4972.01        28.81 o                         
   8   3   7       3872.41       3677.83        40.92 o                         
   9   3   7        675.70        629.08         7.85 o                         
  10   3   7         84.78         89.05         3.63 o                         
  11   3   7         14.95         17.84         1.93 o                         
  12   3   7        441.13        429.82        11.02 o                         
  13   3   7        169.24        175.35         6.98 o                         
  14   3   7        460.04        447.26         9.64 o                         
  15   3   7        224.28        224.14         6.29 o                         
  16   3   7          1.34          1.74         1.25 o                         
  17   3   7          0.17          2.25         1.27 o                         
 -15   4   7         50.23         54.92         3.52 o                         
 -14   4   7        166.35        184.93         6.43 o                         
 -13   4   7          7.46          3.93         1.71 o                         
 -12   4   7        433.04        429.86         8.69 o                         
 -11   4   7        584.75        612.31        10.00 o                         
 -10   4   7        503.47        499.51         9.31 o                         
  -9   4   7        202.14        193.78         5.31 o                         
  -8   4   7        108.87        110.48         3.49 o                         
  -7   4   7        231.43        227.76         5.08 o                         
  -6   4   7        255.66        245.11         5.07 o                         
  -5   4   7        276.47        274.59         5.08 o                         
  -4   4   7        551.21        514.38         7.07 o                         
  -3   4   7        321.19        319.59         5.05 o                         
  -2   4   7        152.14        145.25         3.59 o                         
  -1   4   7         46.56         65.51         2.87 o                         
   0   4   7       1401.90       1334.34        15.16 o                         
   1   4   7         26.07         24.70         1.59 o                         
   2   4   7        156.29        144.46         3.27 o                         
   3   4   7          3.16          1.41         1.21 o                         
   4   4   7          1.98          4.78         1.12 o                         
   5   4   7          0.37          1.21         1.22 o                         
   6   4   7        681.74        616.85         7.85 o                         
   7   4   7         20.69         19.38         1.70 o                         
   8   4   7          3.81          7.15         1.57 o                         
   9   4   7         61.20         56.19         3.23 o                         
  10   4   7          5.88          8.20         1.44 o                         
  11   4   7          2.30          2.54         1.51 o                         
  12   4   7          2.97          3.30         1.75 o                         
  13   4   7        502.34        537.67         9.58 o                         
  14   4   7          3.10          5.36         1.76 o                         
  15   4   7         26.68         20.94         3.34 o                         
 -12   5   7          2.44          4.72         1.85 o                         
 -11   5   7          6.50          6.17         1.65 o                         
 -10   5   7         39.92         50.91         3.05 o                         
  -9   5   7        183.32        181.90         5.39 o                         
  -8   5   7        940.56       1016.98        15.34 o                         
  -7   5   7          3.58          4.03         1.29 o                         
  -6   5   7         95.10         88.76         4.05 o                         
  -5   5   7         38.22         43.60         2.89 o                         
  -4   5   7         10.44          9.09         1.46 o                         
  -3   5   7        683.45        701.60         9.65 o                         
  -2   5   7         10.73          8.29         1.51 o                         
  -1   5   7        290.51        292.79         6.61 o                         
   0   5   7         46.03         43.71         2.77 o                         
   1   5   7         77.77         61.88         3.37 o                         
   2   5   7        410.81        390.10         9.69 o                         
   3   5   7        315.33        269.48         9.55 o                         
   4   5   7       1075.25       1042.96        15.60 o                         
   5   5   7          9.50          7.60         1.81 o                         
   6   5   7        211.69        190.71         5.62 o                         
   7   5   7         51.02         50.09         2.94 o                         
   8   5   7        114.21        111.79         4.15 o                         
   9   5   7        433.04        452.19         9.53 o                         
  10   5   7         48.26         60.86         4.72 o                         
  11   5   7        559.52        608.66        10.11 o                         
  12   5   7          1.97          4.53         2.37 o                         
  -6   6   7         27.44         26.00         2.19 o                         
  -5   6   7        123.25        141.25         4.93 o                         
  -4   6   7        288.84        284.53         5.57 o                         
  -3   6   7        110.94        125.87         3.42 o                         
  -2   6   7        756.30        789.11        12.94 o                         
  -1   6   7         65.03         69.58         2.96 o                         
   0   6   7        238.12        228.07         5.54 o                         
   1   6   7         76.93         69.06         3.77 o                         
   2   6   7         38.95         36.65         2.87 o                         
   3   6   7        752.58        780.65        14.31 o                         
   4   6   7        155.71        152.59         4.97 o                         
   5   6   7       1503.99       1491.06        58.73 o                         
   6   6   7          9.80          9.14         2.16 o                         
 -19   0   8          4.80          2.18         1.69 o                         
 -18   0   8       1800.18       1887.78        34.21 o                         
 -17   0   8        384.39        390.45        11.13 o                         
 -16   0   8        808.13        805.48        17.04 o                         
 -15   0   8        259.13        239.60         9.80 o                         
 -14   0   8       2020.59       1992.98        20.19 o                         
 -13   0   8        149.47        128.19         4.67 o                         
 -12   0   8       1172.67       1152.39        16.59 o                         
 -11   0   8        145.76        153.14         7.85 o                         
 -10   0   8        312.78        355.90        13.98 o                         
  -9   0   8       1945.60       1887.26        29.18 o                         
  -8   0   8        366.25        341.88         9.39 o                         
  -7   0   8       1079.06       1014.76        20.76 o                         
  -6   0   8        232.78        206.79         8.69 o                         
  -5   0   8        122.93        136.79         4.87 o                         
  -4   0   8        409.98        335.98         6.60 o                         
  -3   0   8        155.71        158.22         5.37 o                         
  -2   0   8       2211.76       2263.33        21.96 o                         
  -1   0   8        938.72       1024.40        13.74 o                         
   0   0   8        522.22        530.25         7.64 o                         
   1   0   8         80.23         80.85         3.13 o                         
   2   0   8       1365.00       1585.36        23.75 o                         
   3   0   8        988.19        975.65        16.86 o                         
   4   0   8        103.63        106.86         4.21 o                         
   5   0   8        462.25        315.51        10.27 o                         
   6   0   8         97.62         69.19         3.17 o                         
   7   0   8         70.18         96.79         4.52 o                         
   8   0   8        877.73        780.41        12.82 o                         
   9   0   8          8.15         18.19         2.19 o                         
  10   0   8       2344.83       2285.21        23.12 o                         
  11   0   8         62.64         49.50         3.45 o                         
  12   0   8        309.72        296.03         9.68 o                         
  13   0   8          7.30         13.99         2.32 o                         
  14   0   8         19.75         35.33         7.86 o                         
  15   0   8       1058.65       1070.79        27.88 o                         
  16   0   8         40.28         53.05        10.82 o                         
  17   0   8       1013.86        999.22        23.58 o                         
  18   0   8         16.49         26.39         5.96 o                         
  19   0   8         72.85         69.91         7.44 o                         
 -19   1   8          0.14          0.65         1.49 o                         
 -18   1   8        159.85        172.57         4.85 o                         
 -17   1   8        420.96        427.08         8.52 o                         
 -16   1   8         43.79         46.82         2.72 o                         
 -15   1   8        151.41        134.25         4.20 o                         
 -14   1   8        299.05        276.96         5.21 o                         
 -13   1   8        123.70        113.62         3.42 o                         
 -12   1   8         19.94         20.85         1.45 o                         
 -11   1   8         21.95         17.17         2.15 o                         
 -10   1   8        392.08        402.80         8.87 o                         
  -9   1   8        181.98        179.02         5.13 o                         
  -8   1   8       1154.08       1201.51        17.88 o                         
  -7   1   8         33.03         52.24         2.42 o                         
  -6   1   8        581.26        584.55        10.69 o                         
  -5   1   8         86.56         94.59         3.11 o                         
  -4   1   8       2710.26       2947.83        22.85 o                         
  -3   1   8       5976.33       6410.86        44.82 o                         
  -2   1   8          0.38          2.48         0.82 o                         
  -1   1   8       2003.73       2057.71        17.29 o                         
   0   1   8        107.48         99.93         2.40 o                         
   1   1   8          2.17          4.73         0.76 o                         
   2   1   8       1303.28       1359.91        15.30 o                         
   3   1   8         19.71         22.09         1.19 o                         
   4   1   8       2796.55       3094.09        37.20 o                         
   5   1   8        242.40        282.91         4.87 o                         
   6   1   8       2654.37       2817.84        18.79 o                         
   7   1   8        258.98        258.04         5.70 o                         
   8   1   8        429.54        378.00         7.06 o                         
   9   1   8       2064.23       2047.92        23.46 o                         
  10   1   8         10.08         15.21         2.03 o                         
  11   1   8         35.33         28.44         2.70 o                         
  12   1   8        112.27         67.13         2.95 o                         
  13   1   8        489.22        426.28         8.23 o                         
  14   1   8        381.95        387.89        11.00 o                         
  15   1   8          0.09          1.18         2.22 o                         
  16   1   8        574.91        589.10        16.53 o                         
  17   1   8         25.82         40.19         4.06 o                         
  18   1   8        832.76        981.74        14.31 o                         
 -18   2   8        173.88        187.17         5.09 o                         
 -17   2   8       1863.90       1955.26        16.87 o                         
 -16   2   8          0.10          0.59         1.58 o                         
 -15   2   8         51.57         47.53         2.94 o                         
 -14   2   8         94.27         90.85         4.07 o                         
 -13   2   8        166.32        169.78         5.28 o                         
 -12   2   8        917.48        885.56        10.66 o                         
 -11   2   8        329.85        318.75         5.00 o                         
 -10   2   8       1958.88       1866.21        21.02 o                         
  -9   2   8         28.57         29.69         2.36 o                         
  -8   2   8        604.50        651.08         8.71 o                         
  -7   2   8       1574.94       1623.29        12.91 o                         
  -6   2   8        174.91        147.94         4.04 o                         
  -5   2   8       1052.26        980.28        10.38 o                         
  -4   2   8        246.78        233.80         4.17 o                         
  -3   2   8         92.16         75.75         2.33 o                         
  -2   2   8        893.17        957.90         9.55 o                         
  -1   2   8        623.43        599.91         5.93 o                         
   0   2   8       1683.46       1820.44        15.48 o                         
   1   2   8        997.14       1021.74         9.77 o                         
   2   2   8        535.95        511.59         6.40 o                         
   3   2   8          0.76          2.58         0.90 o                         
   4   2   8          2.37          5.43         0.99 o                         
   5   2   8        556.60        570.52         8.88 o                         
   6   2   8       1594.76       1571.95        14.75 o                         
   7   2   8        555.57        499.42         8.02 o                         
   8   2   8          3.99          4.16         1.09 o                         
   9   2   8        390.39        365.26         7.55 o                         
  10   2   8        778.33        710.26         8.63 o                         
  11   2   8       1608.11       1502.23        13.84 o                         
  12   2   8        982.00        903.72        11.99 o                         
  13   2   8       1659.00       1520.82        23.46 o                         
  14   2   8        470.04        453.85        12.99 o                         
  15   2   8        209.91        207.44         7.63 o                         
  16   2   8         33.04         34.40         3.07 o                         
  17   2   8         13.41         15.26         2.11 o                         
 -17   3   8        180.27        182.53        11.25 o                         
 -16   3   8        161.84        185.00         4.73 o                         
 -15   3   8          2.17          2.20         1.36 o                         
 -14   3   8        396.24        372.73         8.00 o                         
 -13   3   8        436.81        422.57         8.37 o                         
 -12   3   8          7.76          7.47         2.08 o                         
 -11   3   8        449.09        418.67         8.29 o                         
 -10   3   8         87.90         88.06         3.35 o                         
  -9   3   8        565.00        545.39         6.42 o                         
  -8   3   8        229.83        220.11         3.99 o                         
  -7   3   8       3882.90       3709.37        29.82 o                         
  -6   3   8       1242.80       1197.65        14.09 o                         
  -5   3   8        179.13        159.27         5.20 o                         
  -4   3   8       1583.55       1560.06        14.09 o                         
  -3   3   8          4.43          4.13         1.24 o                         
  -2   3   8        632.04        634.50         8.41 o                         
  -1   3   8        348.71        340.92         6.42 o                         
   0   3   8         80.07         54.75         2.73 o                         
   1   3   8        584.09        580.05         7.94 o                         
   2   3   8        121.47        104.12         3.36 o                         
   3   3   8          8.02         10.51         1.24 o                         
   4   3   8        305.64        288.50         6.03 o                         
   5   3   8        630.87        590.27         8.81 o                         
   6   3   8       1384.12       1391.21        16.24 o                         
   7   3   8       2150.25       2071.68        17.17 o                         
   8   3   8       2766.47       2670.04        17.59 o                         
   9   3   8        485.33        465.47         8.56 o                         
  10   3   8        712.95        688.43        10.80 o                         
  11   3   8          8.28          6.15         1.74 o                         
  12   3   8         83.23         83.95         5.01 o                         
  13   3   8         65.27         62.16         4.24 o                         
  14   3   8        169.13        170.23         6.28 o                         
  15   3   8         42.47         47.53         3.19 o                         
  16   3   8        156.91        181.29         5.70 o                         
 -14   4   8        204.07        257.64         7.05 o                         
 -13   4   8        152.86        169.96         6.38 o                         
 -12   4   8        209.61        210.44         6.24 o                         
 -11   4   8          6.14          5.18         1.60 o                         
 -10   4   8          0.69          1.97         1.66 o                         
  -9   4   8        901.70        929.49        11.89 o                         
  -8   4   8        433.81        440.00         8.89 o                         
  -7   4   8        229.64        225.60         4.88 o                         
  -6   4   8          1.10          2.85         1.21 o                         
  -5   4   8         40.21         45.05         2.57 o                         
  -4   4   8       1060.41       1010.17        10.59 o                         
  -3   4   8         50.79         52.59         2.31 o                         
  -2   4   8        139.22        130.02         3.30 o                         
  -1   4   8       1241.49       1226.36         9.98 o                         
   0   4   8        325.02        290.62         4.94 o                         
   1   4   8        289.67        291.48         4.75 o                         
   2   4   8        139.25        128.20         3.30 o                         
   3   4   8       1025.30        989.94         9.08 o                         
   4   4   8          3.50          7.32         1.36 o                         
   5   4   8        990.96        906.56        10.61 o                         
   6   4   8         28.28         34.00         2.01 o                         
   7   4   8        525.03        493.53        10.08 o                         
   8   4   8          3.32          7.26         1.82 o                         
   9   4   8         77.06         73.36         3.57 o                         
  10   4   8       1583.87       1557.62        19.25 o                         
  11   4   8        366.31        373.49         7.62 o                         
  12   4   8          1.67          1.95         1.62 o                         
  13   4   8         28.27         31.79         2.68 o                         
  14   4   8        329.94        370.54         8.09 o                         
 -11   5   8          7.30          6.77         1.21 o                         
 -10   5   8        488.73        499.50         7.87 o                         
  -9   5   8          2.45          1.56         1.35 o                         
  -8   5   8        820.40        859.80        10.74 o                         
  -7   5   8         32.56         30.39         2.23 o                         
  -6   5   8          1.36         -1.05         1.48 o                         
  -5   5   8          8.47         12.96         1.95 o                         
  -4   5   8          2.20          2.11         1.31 o                         
  -3   5   8        756.66        768.26         9.54 o                         
  -2   5   8          7.80          6.61         1.31 o                         
  -1   5   8          9.37         13.03         1.67 o                         
   0   5   8        319.60        297.69         6.67 o                         
   1   5   8        668.23        621.32         9.52 o                         
   2   5   8        186.57        176.50         6.06 o                         
   3   5   8         29.54         30.45         3.20 o                         
   4   5   8        360.15        353.40         8.76 o                         
   5   5   8        200.49        181.05         6.20 o                         
   6   5   8        723.13        704.46        11.62 o                         
   7   5   8         19.65         23.20         2.17 o                         
   8   5   8          0.39          0.73         1.45 o                         
   9   5   8        770.58        775.60        11.48 o                         
  10   5   8          0.86          0.07         1.50 o                         
  11   5   8        205.32        209.59        13.06 o                         
  -5   6   8        293.25        341.53         8.12 o                         
  -4   6   8         77.98         84.84         2.85 o                         
  -3   6   8         69.18         69.66         2.54 o                         
  -2   6   8          3.96          3.57         0.90 o                         
  -1   6   8        155.00        153.80         3.59 o                         
   0   6   8        209.17        209.75         4.36 o                         
   1   6   8         22.10         17.61         1.66 o                         
   2   6   8        349.97        371.38         7.36 o                         
   3   6   8          8.63         12.28         1.51 o                         
   4   6   8        151.30        151.46         4.17 o                         
   5   6   8         41.24         49.20         8.30 o                         
 -18   1   9         30.12         31.94         2.44 o                         
 -17   1   9          8.12          8.14         1.54 o                         
 -16   1   9        627.42        616.04         8.86 o                         
 -15   1   9         45.93         47.33         2.57 o                         
 -14   1   9       1664.68       1587.79        20.28 o                         
 -13   1   9        908.71        864.05         8.87 o                         
 -12   1   9          3.47          5.95         1.04 o                         
 -11   1   9        327.63        309.24         5.13 o                         
 -10   1   9        528.49        533.66        11.11 o                         
  -9   1   9        122.04         97.52         4.49 o                         
  -8   1   9         34.66         31.28         2.24 o                         
  -7   1   9        982.14        990.77        12.55 o                         
  -6   1   9        189.92        196.40         4.41 o                         
  -5   1   9        146.48        174.66         4.04 o                         
  -4   1   9        140.61        158.18         3.90 o                         
  -3   1   9         59.47         40.57         2.01 o                         
  -2   1   9         37.22         54.01         2.27 o                         
  -1   1   9        936.91       1049.41         7.85 o                         
   0   1   9        963.65       1089.86         7.94 o                         
   1   1   9       2339.78       2450.61        18.64 o                         
   2   1   9       4798.35       5134.71        44.30 o                         
   3   1   9        167.48        214.17         4.06 o                         
   4   1   9        347.79        369.46         5.99 o                         
   5   1   9       1649.88       1729.76        26.81 o                         
   6   1   9         39.12         39.47         2.40 o                         
   7   1   9         34.86         35.87         2.32 o                         
   8   1   9        793.44        769.06        15.28 o                         
   9   1   9         90.80         84.82         3.98 o                         
  10   1   9        675.05        666.84        12.17 o                         
  11   1   9        241.76        199.64         5.19 o                         
  12   1   9         56.77         55.76         3.26 o                         
  13   1   9         75.70         80.52         4.78 o                         
  14   1   9        748.40        724.39        21.37 o                         
  15   1   9         64.31         49.03         4.39 o                         
  16   1   9       1124.86       1171.82        19.48 o                         
  17   1   9        138.75        135.83         5.15 o                         
  18   1   9         46.16         62.70         4.06 o                         
 -17   2   9        190.20        189.49         4.62 o                         
 -16   2   9        176.36        185.10         4.89 o                         
 -15   2   9         39.78         36.47         2.73 o                         
 -14   2   9        178.15        169.43         5.36 o                         
 -13   2   9         37.50         30.70         2.31 o                         
 -12   2   9         79.37         74.94         2.55 o                         
 -11   2   9         63.64         67.31         2.38 o                         
 -10   2   9        262.05        266.93         4.59 o                         
  -9   2   9        978.27        943.13        12.67 o                         
  -8   2   9        494.51        459.84         8.27 o                         
  -7   2   9         64.64         57.24         2.64 o                         
  -6   2   9        588.90        550.27         7.71 o                         
  -5   2   9        315.91        311.38         5.33 o                         
  -4   2   9       1845.66       1918.63        16.32 o                         
  -3   2   9         67.39         75.30         2.76 o                         
  -2   2   9         76.04         86.08         2.62 o                         
  -1   2   9        453.33        439.17         6.27 o                         
   0   2   9         15.84         29.50         1.89 o                         
   1   2   9         55.95         58.09         2.30 o                         
   2   2   9         40.64         42.02         2.12 o                         
   3   2   9        154.22        138.33         3.77 o                         
   4   2   9        244.14        242.84         5.23 o                         
   5   2   9       2068.69       2118.75        22.84 o                         
   6   2   9          0.39          2.16         1.12 o                         
   7   2   9       1158.72       1147.68        13.71 o                         
   8   2   9         38.80         37.29         2.49 o                         
   9   2   9        226.18        237.81         4.69 o                         
  10   2   9        545.91        526.74         7.26 o                         
  11   2   9         27.16         22.79         1.95 o                         
  12   2   9          0.39          1.57         1.74 o                         
  13   2   9          4.79          4.18         2.14 o                         
  14   2   9         83.88         71.52         4.27 o                         
  15   2   9        251.27        240.39         7.74 o                         
  16   2   9         63.15         71.70         3.98 o                         
  17   2   9        240.69        253.68         6.14 o                         
 -16   3   9         17.45         17.42         1.63 o                         
 -15   3   9         64.72         64.09         2.86 o                         
 -14   3   9         65.74         71.28         3.54 o                         
 -13   3   9        368.20        363.76         8.00 o                         
 -12   3   9        223.39        215.12         6.49 o                         
 -11   3   9       1138.99       1135.47        13.86 o                         
 -10   3   9         70.54         54.01         2.64 o                         
  -9   3   9         63.95         67.24         2.72 o                         
  -8   3   9        428.31        396.85         5.00 o                         
  -7   3   9       1560.78       1444.90         9.48 o                         
  -6   3   9       4692.17       4396.35        32.56 o                         
  -5   3   9        104.98        104.74         4.09 o                         
  -4   3   9       2058.18       1978.82        29.26 o                         
  -3   3   9         23.18         19.54         1.72 o                         
  -2   3   9        291.37        249.37         5.92 o                         
  -1   3   9        300.88        259.92         6.11 o                         
   0   3   9         21.98         18.03         1.82 o                         
   1   3   9       1620.94       1493.07        20.61 o                         
   2   3   9         44.39         40.93         2.28 o                         
   3   3   9        106.01         95.99         3.55 o                         
   4   3   9         47.87         50.39         2.50 o                         
   5   3   9        193.19        163.53         4.76 o                         
   6   3   9        828.32        772.87         9.50 o                         
   7   3   9         77.75         75.06         2.87 o                         
   8   3   9       1332.70       1273.59        11.79 o                         
   9   3   9        388.55        382.21         7.68 o                         
  10   3   9        147.53        139.40         5.84 o                         
  11   3   9         33.28         32.39         2.98 o                         
  12   3   9        309.03        289.46         9.41 o                         
  13   3   9        657.65        659.69        13.31 o                         
  14   3   9          0.78          2.58         1.51 o                         
  15   3   9        162.77        177.85         5.30 o                         
  16   3   9          1.42          2.80         1.20 o                         
 -14   4   9          7.94         10.37         1.66 o                         
 -13   4   9         67.47         56.55         3.61 o                         
 -12   4   9        247.33        262.97         7.93 o                         
 -11   4   9          7.00          8.03         1.81 o                         
 -10   4   9         25.56         31.88         2.44 o                         
  -9   4   9        136.67        129.50         5.04 o                         
  -8   4   9          1.82          2.36         1.32 o                         
  -7   4   9        193.16        179.26         5.80 o                         
  -6   4   9         15.03         11.51         1.85 o                         
  -5   4   9         96.84         94.16         3.45 o                         
  -4   4   9        741.67        717.24         9.18 o                         
  -3   4   9        565.12        531.37         7.67 o                         
  -2   4   9        183.65        166.46         3.95 o                         
  -1   4   9         98.26         78.56         2.78 o                         
   0   4   9        383.43        394.26         6.73 o                         
   1   4   9        531.72        449.17         6.97 o                         
   2   4   9        389.02        372.51         6.21 o                         
   3   4   9         36.57         27.37         1.78 o                         
   4   4   9        272.95        237.19         5.12 o                         
   5   4   9        705.10        680.87         9.56 o                         
   6   4   9        463.81        458.18         9.72 o                         
   7   4   9        219.84        217.47         7.08 o                         
   8   4   9        116.24        124.93         5.37 o                         
   9   4   9        432.25        419.25         8.84 o                         
  10   4   9         65.53         67.29         3.38 o                         
  11   4   9        508.72        514.50         8.93 o                         
  12   4   9        332.27        322.66         7.68 o                         
  13   4   9         49.64         54.94         2.99 o                         
 -10   5   9        436.65        503.63         7.58 o                         
  -9   5   9        498.31        536.83         9.03 o                         
  -8   5   9        712.98        779.77        10.26 o                         
  -7   5   9        237.30        240.19         5.41 o                         
  -6   5   9          2.88          4.32         1.10 o                         
  -5   5   9          0.81         -0.69         1.38 o                         
  -4   5   9         48.77         52.75         2.98 o                         
  -3   5   9        748.25        734.77         9.55 o                         
  -2   5   9        821.05        818.03        10.79 o                         
  -1   5   9        503.17        478.70         8.15 o                         
   0   5   9        167.27        157.48         4.56 o                         
   1   5   9          4.66          9.13         1.37 o                         
   2   5   9         57.76         59.24         3.32 o                         
   3   5   9        122.92        110.25         4.96 o                         
   4   5   9        846.80        815.21        11.04 o                         
   5   5   9        236.67        223.15         6.41 o                         
   6   5   9         73.10         84.49         3.92 o                         
   7   5   9         60.28         62.94         3.36 o                         
   8   5   9         69.67         82.36         3.91 o                         
   9   5   9        518.00        561.43         9.07 o                         
  10   5   9         33.57         36.64         4.08 o                         
  -3   6   9        144.81        153.32         5.24 o                         
  -2   6   9        511.50        538.01         9.08 o                         
  -1   6   9        254.15        271.00         6.11 o                         
   0   6   9        133.75        142.59         4.37 o                         
   1   6   9         61.00         61.00         2.89 o                         
   2   6   9         23.13         19.35         1.94 o                         
 -18   0  10         45.78         41.38         2.99 o                         
 -17   0  10       1747.10       1768.42        20.81 o                         
 -16   0  10        814.90        818.69        26.58 o                         
 -15   0  10       1284.84       1192.16        18.09 o                         
 -14   0  10        281.76        284.43         8.54 o                         
 -13   0  10        378.28        352.09         8.99 o                         
 -12   0  10          4.07          5.91         1.42 o                         
 -11   0  10        365.94        367.95         7.65 o                         
 -10   0  10       1084.32        996.28        31.18 o                         
  -9   0  10        394.35        366.95        14.16 o                         
  -8   0  10       6026.03       6042.24       114.23 o                         
  -7   0  10         19.35         13.85         3.84 o                         
  -6   0  10        108.96        133.14         6.74 o                         
  -5   0  10        665.09        733.11        29.55 o                         
  -4   0  10       3255.26       3457.27        92.91 o                         
  -3   0  10       7417.57       7640.42       133.82 o                         
  -2   0  10        436.14        447.98         9.91 o                         
  -1   0  10       4673.17       5058.95        29.48 o                         
   0   0  10         40.28         54.79         2.98 o                         
   1   0  10       1342.23       1544.66        20.63 o                         
   2   0  10        250.99        244.93         6.19 o                         
   3   0  10       2719.41       2824.18        28.20 o                         
   4   0  10       4876.20       5113.31        38.80 o                         
   5   0  10         33.13         31.75         3.34 o                         
   6   0  10          3.00          7.58         1.89 o                         
   7   0  10        746.47        749.49        20.48 o                         
   8   0  10        228.51        257.15         9.74 o                         
   9   0  10       1369.29       1298.81        25.05 o                         
  10   0  10        465.09        472.21        12.12 o                         
  11   0  10       3225.17       2856.40        32.92 o                         
  12   0  10        562.67        461.29        13.51 o                         
  13   0  10         13.53          1.09         3.89 o                         
  14   0  10         76.78         89.14        12.25 o                         
  15   0  10       1762.62       1847.26        50.12 o                         
  16   0  10        556.42        565.48        25.87 o                         
  17   0  10        375.60        435.38        20.35 o                         
 -18   1  10        144.31        156.76         4.72 o                         
 -17   1  10         28.80         26.31         1.81 o                         
 -16   1  10        320.65        321.69         6.42 o                         
 -15   1  10        116.94        114.98         3.68 o                         
 -14   1  10        478.18        456.32         7.23 o                         
 -13   1  10        312.48        292.90         6.00 o                         
 -12   1  10        105.51        101.45         3.19 o                         
 -11   1  10       1210.25       1157.04        12.08 o                         
 -10   1  10        209.28        197.59         3.88 o                         
  -9   1  10        416.71        378.58         9.38 o                         
  -8   1  10        327.17        302.15         6.18 o                         
  -7   1  10        595.91        645.68        10.12 o                         
  -6   1  10        988.87        979.04        10.47 o                         
  -5   1  10         88.18        102.00         3.39 o                         
  -4   1  10        585.85        568.84         7.87 o                         
  -3   1  10         94.00         80.53         3.34 o                         
  -2   1  10        162.31        126.74         3.52 o                         
  -1   1  10        237.38        206.71         3.99 o                         
   0   1  10        568.89        596.18         6.47 o                         
   1   1  10        620.78        603.41         6.95 o                         
   2   1  10        159.88        202.23         4.42 o                         
   3   1  10       1333.41       1400.51        14.46 o                         
   4   1  10        186.09        174.99         5.40 o                         
   5   1  10        831.56        810.46        17.29 o                         
   6   1  10       1781.37       1796.58        34.63 o                         
   7   1  10        288.16        285.45         7.23 o                         
   8   1  10        430.01        391.63         8.55 o                         
   9   1  10        193.70        203.26         6.67 o                         
  10   1  10        194.01        183.83         5.21 o                         
  11   1  10        283.81        271.80         7.02 o                         
  12   1  10         19.52         26.34         2.19 o                         
  13   1  10        831.31        776.68        19.31 o                         
  14   1  10        362.27        349.24        11.09 o                         
  15   1  10        191.29        215.09         9.54 o                         
  16   1  10        160.23        177.15         7.92 o                         
  17   1  10          2.66          2.02         1.84 o                         
 -17   2  10        284.37        307.32         6.67 o                         
 -16   2  10        257.02        257.46         5.33 o                         
 -15   2  10         57.87         55.74         2.88 o                         
 -14   2  10         75.87         82.94         3.65 o                         
 -13   2  10        212.50        202.04         4.99 o                         
 -12   2  10        145.27        143.63         4.21 o                         
 -11   2  10        863.77        827.27         8.66 o                         
 -10   2  10        477.57        443.54         6.38 o                         
  -9   2  10        238.29        234.42         3.95 o                         
  -8   2  10        290.83        290.46         4.53 o                         
  -7   2  10       5760.28       5694.08        59.76 o                         
  -6   2  10          3.66          3.88         1.23 o                         
  -5   2  10       1041.69       1010.00        10.47 o                         
  -4   2  10        699.71        661.73         7.98 o                         
  -3   2  10        114.03         88.91         3.06 o                         
  -2   2  10        730.86        680.20        10.37 o                         
  -1   2  10        110.33        118.29         3.60 o                         
   0   2  10       1891.69       1827.50        13.83 o                         
   1   2  10          1.87          3.78         1.10 o                         
   2   2  10       1096.77       1101.37        10.74 o                         
   3   2  10        297.38        323.72         6.83 o                         
   4   2  10        874.45        851.91        11.33 o                         
   5   2  10       6335.35       6161.30        76.55 o                         
   6   2  10         44.11         42.51         2.73 o                         
   7   2  10       6254.50       6103.95        42.43 o                         
   8   2  10       1018.93        966.27         8.85 o                         
   9   2  10       1271.22       1205.19        10.53 o                         
  10   2  10        144.09        134.66         4.29 o                         
  11   2  10        750.45        722.07        12.73 o                         
  12   2  10       1638.21       1628.44        28.34 o                         
  13   2  10        110.63        109.48         5.19 o                         
  14   2  10       1018.73       1083.94        14.72 o                         
  15   2  10          5.34          5.54         2.18 o                         
  16   2  10        134.32        142.37         4.42 o                         
 -15   3  10         76.65         73.26         2.91 o                         
 -14   3  10         86.34         76.20         3.56 o                         
 -13   3  10        732.54        711.06        10.56 o                         
 -12   3  10        103.07         90.48         4.11 o                         
 -11   3  10        710.73        712.32        11.47 o                         
 -10   3  10         73.44         63.55         3.73 o                         
  -9   3  10       1755.59       1675.64        16.28 o                         
  -8   3  10          0.83          2.68         0.94 o                         
  -7   3  10         96.45         93.85         3.04 o                         
  -6   3  10          3.59          5.49         1.14 o                         
  -5   3  10       3073.36       2952.06        23.08 o                         
  -4   3  10       1978.06       1936.28        19.71 o                         
  -3   3  10         37.08         31.50         2.44 o                         
  -2   3  10          7.54          8.95         1.49 o                         
  -1   3  10        386.60        342.16         7.54 o                         
   0   3  10          2.43          4.51         1.27 o                         
   1   3  10       1085.76       1023.99        15.76 o                         
   2   3  10          6.39          4.55         1.37 o                         
   3   3  10        114.10        116.00         4.31 o                         
   4   3  10          4.41          6.11         1.12 o                         
   5   3  10        632.97        607.32         8.05 o                         
   6   3  10         19.30         19.93         1.69 o                         
   7   3  10        174.67        167.61         4.67 o                         
   8   3  10        102.75        108.41         3.58 o                         
   9   3  10         20.27         22.02         2.08 o                         
  10   3  10         21.22         22.39         2.33 o                         
  11   3  10        164.61        154.93         5.74 o                         
  12   3  10         19.71         22.09         2.60 o                         
  13   3  10        538.70        562.25        11.68 o                         
  14   3  10          0.12          2.00         2.07 o                         
  15   3  10        157.43        157.53         5.58 o                         
 -13   4  10         13.73         18.91         2.06 o                         
 -12   4  10         17.56         14.60         2.11 o                         
 -11   4  10        168.27        183.70         5.92 o                         
 -10   4  10        403.03        414.73         7.98 o                         
  -9   4  10        375.29        375.94         7.57 o                         
  -8   4  10        548.24        551.39         9.50 o                         
  -7   4  10        116.47        106.44         4.43 o                         
  -6   4  10          1.49          1.90         1.51 o                         
  -5   4  10          0.66          1.73         1.45 o                         
  -4   4  10          4.84          7.15         1.39 o                         
  -3   4  10       1289.97       1212.18        11.16 o                         
  -2   4  10        106.65         89.18         3.14 o                         
  -1   4  10        389.55        387.57         6.19 o                         
   0   4  10        254.95        216.70         4.66 o                         
   1   4  10        317.73        264.87         5.34 o                         
   2   4  10        447.58        409.03         6.39 o                         
   3   4  10        637.36        569.72        10.92 o                         
   4   4  10        995.79        986.33        15.35 o                         
   5   4  10         68.20         76.72         5.27 o                         
   6   4  10        462.90        464.48        10.35 o                         
   7   4  10        109.65        120.19         5.67 o                         
   8   4  10          1.87          4.15         1.56 o                         
   9   4  10        412.43        404.15         8.87 o                         
  10   4  10        218.39        214.90         6.24 o                         
  11   4  10          4.14          5.36         2.05 o                         
  12   4  10         50.64         52.67         2.71 o                         
  13   4  10        308.13        357.06        11.32 o                         
  -9   5  10         98.53        129.90         4.19 o                         
  -8   5  10        177.65        213.60         4.63 o                         
  -7   5  10        175.69        192.51         4.25 o                         
  -6   5  10          4.74          7.02         1.33 o                         
  -5   5  10         91.72         89.08         3.41 o                         
  -4   5  10        182.34        175.55         4.88 o                         
  -3   5  10        321.50        314.16         6.25 o                         
  -2   5  10         19.80         10.30         1.33 o                         
  -1   5  10         59.16         52.32         2.54 o                         
   0   5  10         51.86         56.13         2.59 o                         
   1   5  10         27.52         20.38         1.76 o                         
   2   5  10        589.12        566.99        11.90 o                         
   3   5  10        198.43        189.61         5.22 o                         
   4   5  10        184.65        180.32         5.25 o                         
   5   5  10        406.00        399.29         7.90 o                         
   6   5  10        289.99        267.37         6.33 o                         
   7   5  10        262.98        240.40         5.23 o                         
   8   5  10          9.07         11.59         2.11 o                         
   9   5  10         51.29         71.53         4.34 o                         
 -17   1  11        197.60        194.24         5.04 o                         
 -16   1  11         28.55         30.32         1.90 o                         
 -15   1  11          6.27          4.67         1.15 o                         
 -14   1  11        308.85        294.63         5.63 o                         
 -13   1  11        290.32        287.93         5.82 o                         
 -12   1  11        417.98        401.69         7.22 o                         
 -11   1  11         89.47         93.22         3.04 o                         
 -10   1  11          8.14          5.13         0.95 o                         
  -9   1  11        946.62        832.54         7.50 o                         
  -8   1  11        487.42        484.70         9.83 o                         
  -7   1  11         55.24         56.22         3.04 o                         
  -6   1  11        305.02        309.30         6.18 o                         
  -5   1  11        330.73        355.83         6.42 o                         
  -4   1  11        778.36        804.50         9.48 o                         
  -3   1  11         39.97         52.68         2.92 o                         
  -2   1  11        943.90        910.68         9.37 o                         
  -1   1  11         36.79         30.23         1.82 o                         
   0   1  11         38.59         36.21         1.89 o                         
   1   1  11        697.70        741.95         8.10 o                         
   2   1  11         69.29         70.03         2.79 o                         
   3   1  11        402.88        377.30         7.92 o                         
   4   1  11          1.38          4.15         1.81 o                         
   5   1  11        273.27        286.52         7.19 o                         
   6   1  11        280.16        270.55         7.59 o                         
   7   1  11        340.27        344.30         8.10 o                         
   8   1  11          1.44          2.89         1.35 o                         
   9   1  11         93.24         88.58         3.84 o                         
  10   1  11       1208.75       1133.01        14.03 o                         
  11   1  11        120.55        103.31         4.65 o                         
  12   1  11         42.15         33.54         3.51 o                         
  13   1  11        108.33        100.71         6.34 o                         
  14   1  11        502.25        512.07        21.83 o                         
  15   1  11        603.70        618.96        18.47 o                         
  16   1  11        247.78        261.75        10.75 o                         
  17   1  11         19.82         11.92         3.38 o                         
 -16   2  11        119.17        116.24         3.95 o                         
 -15   2  11         26.49         25.66         1.92 o                         
 -14   2  11        377.64        355.46         6.52 o                         
 -13   2  11         21.17         21.17         1.75 o                         
 -12   2  11        557.09        589.00         8.86 o                         
 -11   2  11         21.58         21.87         2.01 o                         
 -10   2  11        862.18        840.09         9.35 o                         
  -9   2  11         63.65         63.66         2.26 o                         
  -8   2  11        875.50        817.34         7.42 o                         
  -7   2  11       1358.13       1310.59        11.35 o                         
  -6   2  11         26.91         27.47         2.04 o                         
  -5   2  11        228.39        232.27         5.43 o                         
  -4   2  11          3.98          3.31         1.08 o                         
  -3   2  11          8.56          5.91         1.16 o                         
  -2   2  11         10.32         13.05         1.41 o                         
  -1   2  11         20.36         24.30         1.90 o                         
   0   2  11         31.50         41.90         2.48 o                         
   1   2  11         47.57         58.53         2.80 o                         
   2   2  11       1939.10       1932.64        21.42 o                         
   3   2  11         10.56         12.10         1.54 o                         
   4   2  11       1999.17       2011.62        16.93 o                         
   5   2  11        516.85        504.03         8.53 o                         
   6   2  11         16.90         17.05         1.67 o                         
   7   2  11         42.76         43.40         2.29 o                         
   8   2  11          4.20          3.20         1.22 o                         
   9   2  11         76.58         79.24         3.55 o                         
  10   2  11         80.58         75.54         4.66 o                         
  11   2  11          8.62         10.89         2.42 o                         
  12   2  11        578.74        540.37        11.29 o                         
  13   2  11         93.87         77.99         4.22 o                         
  14   2  11        235.70        251.52         6.72 o                         
  15   2  11          2.92          9.41         2.31 o                         
  16   2  11        504.06        569.35        14.16 o                         
 -15   3  11         24.43         28.11         2.87 o                         
 -14   3  11         36.91         38.64         2.37 o                         
 -13   3  11        156.84        171.21         5.15 o                         
 -12   3  11        298.92        327.36         7.62 o                         
 -11   3  11          2.56         -0.98         1.98 o                         
 -10   3  11          7.35          6.82         1.89 o                         
  -9   3  11        372.92        327.23         7.38 o                         
  -8   3  11          9.98          8.23         1.63 o                         
  -7   3  11        490.41        487.52         6.62 o                         
  -6   3  11         11.46         13.18         1.32 o                         
  -5   3  11       1268.61       1182.52        13.10 o                         
  -4   3  11         19.17         24.85         1.45 o                         
  -3   3  11         75.77         63.64         2.26 o                         
  -2   3  11        367.46        344.04         5.08 o                         
  -1   3  11        367.22        324.18         5.05 o                         
   0   3  11        557.70        538.23         6.30 o                         
   1   3  11        412.64        387.99         5.36 o                         
   2   3  11         69.51         58.80         2.31 o                         
   3   3  11        109.18        107.92         3.29 o                         
   4   3  11        918.29        893.73         8.78 o                         
   5   3  11        179.15        169.28         4.24 o                         
   6   3  11       1012.00        940.03        10.90 o                         
   7   3  11        344.39        353.45         6.37 o                         
   8   3  11        698.58        700.64        12.85 o                         
   9   3  11        282.49        285.60         7.14 o                         
  10   3  11        105.31         96.50         4.50 o                         
  11   3  11       1042.75       1056.69        14.87 o                         
  12   3  11          9.95          7.47         1.96 o                         
  13   3  11        662.70        732.35        11.78 o                         
  14   3  11         39.04         35.06         2.50 o                         
 -12   4  11        137.66        143.80         4.86 o                         
 -11   4  11        285.73        287.53         6.65 o                         
 -10   4  11         80.05         69.31         4.07 o                         
  -9   4  11        141.59        130.38         5.23 o                         
  -8   4  11         77.54         97.31         3.84 o                         
  -7   4  11        425.79        429.21         8.31 o                         
  -6   4  11        661.72        684.26        10.75 o                         
  -5   4  11        322.55        319.71         6.77 o                         
  -4   4  11        187.23        195.88         5.19 o                         
  -3   4  11        186.93        188.41         4.86 o                         
  -2   4  11        953.13        853.62        11.18 o                         
  -1   4  11        662.27        609.56         9.08 o                         
   0   4  11        274.51        248.80         5.60 o                         
   1   4  11        209.46        201.87         4.99 o                         
   2   4  11        220.40        204.43         5.86 o                         
   3   4  11          7.82          7.63         2.05 o                         
   4   4  11          1.31          0.37         1.79 o                         
   5   4  11        147.88        171.10         6.84 o                         
   6   4  11       1129.01       1104.44        14.28 o                         
   7   4  11        435.52        415.16         8.50 o                         
   8   4  11       1026.36       1052.51        12.80 o                         
   9   4  11        212.79        201.89         6.37 o                         
  10   4  11         12.30         11.60         1.95 o                         
  11   4  11         18.91         21.23         1.88 o                         
  12   4  11        240.47        271.31         7.93 o                         
  -8   5  11        144.22        166.67         4.87 o                         
  -7   5  11         15.82         13.76         1.43 o                         
  -6   5  11        102.19        119.55         3.79 o                         
  -5   5  11         92.30         87.19         3.11 o                         
  -4   5  11       1093.01       1202.79        13.04 o                         
  -3   5  11         28.85         29.55         1.87 o                         
  -2   5  11         33.71         41.39         2.08 o                         
  -1   5  11         95.23         94.72         3.05 o                         
   0   5  11         17.66         14.12         1.55 o                         
   1   5  11        226.16        221.37         5.51 o                         
   2   5  11         37.02         33.59         2.27 o                         
   3   5  11        739.49        784.33         9.46 o                         
   4   5  11        107.74        112.81         3.84 o                         
   5   5  11        315.38        342.20         7.44 o                         
   6   5  11        104.63        121.96         4.25 o                         
   7   5  11        132.75        151.45         4.81 o                         
   8   5  11        934.73       1058.76        54.04 o                         
 -17   0  12       1342.21       1474.05        31.37 o                         
 -16   0  12        710.77        752.86        17.99 o                         
 -15   0  12        562.05        579.47         9.38 o                         
 -14   0  12        178.34        175.24         5.70 o                         
 -13   0  12          3.09          2.97         1.67 o                         
 -12   0  12          6.93          6.47         1.96 o                         
 -11   0  12        110.13         95.79         4.53 o                         
 -10   0  12       2013.52       1912.42        19.43 o                         
  -9   0  12        445.76        444.36         7.59 o                         
  -8   0  12       1859.41       1796.15        17.26 o                         
  -7   0  12          6.48          7.74         2.22 o                         
  -6   0  12        661.61        720.35        17.65 o                         
  -5   0  12         99.30        148.38         7.43 o                         
  -4   0  12       1866.13       1929.06        25.87 o                         
  -3   0  12       1508.22       1509.96        20.25 o                         
  -2   0  12       2126.35       2268.64        24.40 o                         
  -1   0  12        301.55        316.75         8.24 o                         
   0   0  12         79.22         83.34         4.34 o                         
   1   0  12         84.30         88.34         4.16 o                         
   2   0  12       2024.28       1994.69        26.96 o                         
   3   0  12        336.88        349.38         9.88 o                         
   4   0  12        914.20        898.08        15.95 o                         
   5   0  12        275.02        266.21         8.91 o                         
   6   0  12         81.31         81.93         5.14 o                         
   7   0  12        148.62        139.41         6.02 o                         
   8   0  12       1279.63       1193.15        20.45 o                         
   9   0  12       2172.64       2304.12        29.49 o                         
  10   0  12         14.36         18.39         3.04 o                         
  11   0  12        121.12         95.02         8.91 o                         
  12   0  12        353.85        291.31        14.87 o                         
  13   0  12         80.42         64.30        10.68 o                         
  14   0  12        954.82        947.49        23.61 o                         
  15   0  12         76.42         75.70         6.30 o                         
  16   0  12        645.94        656.25        22.32 o                         
 -16   1  12        114.87        116.10         3.51 o                         
 -15   1  12        396.65        404.73         7.53 o                         
 -14   1  12        311.57        321.75         6.03 o                         
 -13   1  12        283.75        261.82         5.28 o                         
 -12   1  12        218.47        197.74         4.63 o                         
 -11   1  12        173.36        166.36         4.27 o                         
 -10   1  12          7.33          6.30         1.05 o                         
  -9   1  12        606.03        575.64         6.52 o                         
  -8   1  12         39.74         40.50         1.69 o                         
  -7   1  12        208.96        189.06         3.75 o                         
  -6   1  12        459.89        472.49         8.15 o                         
  -5   1  12        298.51        268.20         6.80 o                         
  -4   1  12       1360.65       1334.90        15.54 o                         
  -3   1  12        153.23        157.76         4.83 o                         
  -2   1  12        157.52        130.41         3.92 o                         
  -1   1  12         20.86         28.65         1.87 o                         
   0   1  12         73.99         70.84         2.80 o                         
   1   1  12        838.00        861.88         9.04 o                         
   2   1  12         38.15         47.20         2.27 o                         
   3   1  12       1254.77       1292.75        14.24 o                         
   4   1  12        294.24        296.76         6.99 o                         
   5   1  12       1514.42       1432.55        23.41 o                         
   6   1  12        477.68        466.07         8.96 o                         
   7   1  12         27.63         20.82         1.86 o                         
   8   1  12        111.03         97.54         4.47 o                         
   9   1  12        624.77        564.66        12.16 o                         
  10   1  12       1692.33       1611.16        22.48 o                         
  11   1  12         13.87         17.87         2.83 o                         
  12   1  12        103.52        104.28         5.12 o                         
  13   1  12        205.86        217.31         9.51 o                         
  14   1  12         10.68         21.25         4.60 o                         
  15   1  12       1707.64       1871.85        22.94 o                         
  16   1  12         46.61         62.23         4.99 o                         
 -15   2  12         30.38         29.09         2.49 o                         
 -14   2  12        419.74        433.90         7.42 o                         
 -13   2  12        322.43        337.85         6.77 o                         
 -12   2  12        869.34        876.47        12.12 o                         
 -11   2  12        507.23        512.45         8.99 o                         
 -10   2  12        116.27        115.62         4.25 o                         
  -9   2  12         96.38         94.74         3.35 o                         
  -8   2  12        959.47        954.02        12.14 o                         
  -7   2  12        597.81        567.37         7.32 o                         
  -6   2  12        748.84        718.45         7.37 o                         
  -5   2  12         52.66         53.53         2.10 o                         
  -4   2  12        232.72        247.78         4.35 o                         
  -3   2  12         11.89          9.71         1.45 o                         
  -2   2  12       1124.15       1090.29        11.88 o                         
  -1   2  12       2203.03       2207.97        16.18 o                         
   0   2  12        755.43        686.72         8.77 o                         
   1   2  12       2080.55       2104.76        21.23 o                         
   2   2  12        610.17        574.34         8.95 o                         
   3   2  12         30.57         28.57         2.28 o                         
   4   2  12        474.44        453.70         5.92 o                         
   5   2  12         14.56         26.43         1.75 o                         
   6   2  12       1451.39       1421.05        12.23 o                         
   7   2  12        139.25        144.12         4.58 o                         
   8   2  12         20.51         22.38         1.87 o                         
   9   2  12          0.90          4.88         1.70 o                         
  10   2  12        662.30        662.97        12.64 o                         
  11   2  12        287.77        307.09         8.46 o                         
  12   2  12        250.66        251.74         6.77 o                         
  13   2  12        959.30       1005.56        13.24 o                         
  14   2  12         25.36         24.08         2.59 o                         
  15   2  12        111.88        149.56        10.64 o                         
 -14   3  12        180.34        204.11        10.05 o                         
 -13   3  12         35.66         39.39         2.22 o                         
 -12   3  12        509.38        538.22         8.29 o                         
 -11   3  12         49.35         36.75         2.65 o                         
 -10   3  12         13.04          8.21         1.64 o                         
  -9   3  12         80.54         57.61         3.30 o                         
  -8   3  12         29.24         32.00         2.69 o                         
  -7   3  12       2285.61       2138.64        24.83 o                         
  -6   3  12          0.96          2.72         1.40 o                         
  -5   3  12       1010.16        982.66        10.65 o                         
  -4   3  12        182.69        179.54         3.85 o                         
  -3   3  12         33.37         36.89         1.86 o                         
  -2   3  12         30.59         24.25         1.60 o                         
  -1   3  12        197.50        177.70         3.93 o                         
   0   3  12        282.64        294.52         5.30 o                         
   1   3  12         21.99         22.10         1.64 o                         
   2   3  12        102.01        108.74         3.45 o                         
   3   3  12         33.33         34.22         2.13 o                         
   4   3  12         21.28         21.42         1.74 o                         
   5   3  12        763.17        721.91         9.80 o                         
   6   3  12       1020.46        971.82        15.04 o                         
   7   3  12       1299.24       1293.20        17.64 o                         
   8   3  12         14.36         15.25         2.32 o                         
   9   3  12          0.82         -0.80         1.83 o                         
  10   3  12          9.79         10.69         1.99 o                         
  11   3  12        210.37        217.00         7.00 o                         
  12   3  12        458.23        455.09         9.25 o                         
  13   3  12        762.04        823.91        11.03 o                         
 -11   4  12          0.21          0.22         1.77 o                         
 -10   4  12       1350.82       1406.10        31.47 o                         
  -9   4  12       1510.50       1494.57        17.07 o                         
  -8   4  12        684.45        716.22        14.14 o                         
  -7   4  12        168.28        161.24         5.10 o                         
  -6   4  12         43.45         38.47         2.57 o                         
  -5   4  12         32.90         41.32         2.35 o                         
  -4   4  12         60.57         65.15         2.79 o                         
  -3   4  12        588.36        598.56         9.47 o                         
  -2   4  12          8.85          4.87         1.27 o                         
  -1   4  12          0.24          1.23         1.43 o                         
   0   4  12         29.77         31.70         2.26 o                         
   1   4  12          0.73          1.26         1.82 o                         
   2   4  12        781.11        757.01        11.16 o                         
   3   4  12         39.48         47.10         3.80 o                         
   4   4  12        225.99        226.37         7.56 o                         
   5   4  12       1210.53       1140.06        13.89 o                         
   6   4  12         10.97          9.44         1.65 o                         
   7   4  12         66.07         70.09         3.33 o                         
   8   4  12        395.29        398.22         7.26 o                         
   9   4  12        344.34        350.23         8.85 o                         
  10   4  12         19.19         20.65         2.51 o                         
  11   4  12         56.58         50.86         3.50 o                         
  -7   5  12         92.84        111.33         8.50 o                         
  -6   5  12         22.73         26.07         1.70 o                         
  -5   5  12         79.68         74.81         2.85 o                         
  -4   5  12        294.50        308.78         5.64 o                         
  -3   5  12          0.91          2.43         1.13 o                         
  -2   5  12        231.61        239.75         4.59 o                         
  -1   5  12        129.49        139.30         3.99 o                         
   0   5  12         18.03         21.18         1.79 o                         
   1   5  12        325.63        286.41         4.95 o                         
   2   5  12        252.20        253.13         4.61 o                         
   3   5  12        919.93        955.08        12.92 o                         
   4   5  12         13.18         15.51         1.54 o                         
   5   5  12         71.39         62.92         2.52 o                         
   6   5  12         46.50         51.63         2.76 o                         
 -16   1  13         28.70         38.52         5.53 o                         
 -15   1  13        135.83        136.55         4.09 o                         
 -14   1  13        414.14        401.09         6.46 o                         
 -13   1  13        545.72        547.65         8.24 o                         
 -12   1  13        216.66        196.60         4.77 o                         
 -11   1  13       1112.89       1060.22        14.76 o                         
 -10   1  13       1159.51       1095.35        10.23 o                         
  -9   1  13        102.10        104.05         2.95 o                         
  -8   1  13        563.87        528.17         7.15 o                         
  -7   1  13        331.44        316.59         6.18 o                         
  -6   1  13        375.08        368.15         5.64 o                         
  -5   1  13        115.00        115.09         3.06 o                         
  -4   1  13        633.78        608.52         8.05 o                         
  -3   1  13       1076.21       1027.31        13.04 o                         
  -2   1  13         38.96         48.95         2.99 o                         
  -1   1  13         51.73         42.76         2.50 o                         
   0   1  13        820.63        826.83         9.92 o                         
   1   1  13       1286.58       1267.06        12.24 o                         
   2   1  13       2377.57       2352.52        18.47 o                         
   3   1  13        245.09        249.57         6.18 o                         
   4   1  13       3173.02       3218.90        21.45 o                         
   5   1  13       1183.43       1219.76        11.02 o                         
   6   1  13        522.47        513.37         8.13 o                         
   7   1  13         45.07         43.43         3.07 o                         
   8   1  13       1346.34       1323.42        16.89 o                         
   9   1  13        687.30        638.57        15.64 o                         
  10   1  13         61.39         56.10         4.47 o                         
  11   1  13        165.48        160.26         7.64 o                         
  12   1  13        175.94        182.90         6.33 o                         
  13   1  13        157.01        173.29         7.99 o                         
  14   1  13         13.44         20.41         2.87 o                         
  15   1  13         32.54         49.48         3.62 o                         
 -15   2  13        112.24        114.91         5.11 o                         
 -14   2  13        278.15        284.81         6.21 o                         
 -13   2  13         81.03         88.58         3.68 o                         
 -12   2  13         18.88         22.07         1.99 o                         
 -11   2  13          0.71         -1.43         1.54 o                         
 -10   2  13        155.30        151.89         4.90 o                         
  -9   2  13        376.88        374.53         7.02 o                         
  -8   2  13          5.57          9.85         1.55 o                         
  -7   2  13         44.82         46.53         2.30 o                         
  -6   2  13        258.77        255.50         4.84 o                         
  -5   2  13        134.46        139.49         3.68 o                         
  -4   2  13        555.80        544.94         6.59 o                         
  -3   2  13        303.41        279.11         4.61 o                         
  -2   2  13         23.78         26.13         1.49 o                         
  -1   2  13        417.03        396.06         5.26 o                         
   0   2  13          7.18          9.51         1.14 o                         
   1   2  13        311.25        299.32         5.04 o                         
   2   2  13        115.98        109.55         3.10 o                         
   3   2  13        335.06        324.00         5.14 o                         
   4   2  13          0.59          1.56         0.98 o                         
   5   2  13         20.13         18.58         1.66 o                         
   6   2  13          0.07          2.00         0.98 o                         
   7   2  13          3.58          5.15         1.66 o                         
   8   2  13        132.19        130.85         5.74 o                         
   9   2  13        562.17        539.89        12.54 o                         
  10   2  13          0.70          4.26         1.60 o                         
  11   2  13          0.62          2.17         1.68 o                         
  12   2  13          1.47          1.25         1.73 o                         
  13   2  13        188.96        183.27         6.40 o                         
  14   2  13         97.45        106.12         6.13 o                         
 -13   3  13        112.46         98.68         6.06 o                         
 -12   3  13        570.10        600.74        11.48 o                         
 -11   3  13        209.12        188.41         5.24 o                         
 -10   3  13        358.51        308.37         7.03 o                         
  -9   3  13          6.59          5.48         1.65 o                         
  -8   3  13        209.50        193.45         6.14 o                         
  -7   3  13        782.13        786.36        18.22 o                         
  -6   3  13        290.70        263.35         7.03 o                         
  -5   3  13        209.69        199.00         5.20 o                         
  -4   3  13        125.87        133.40         4.38 o                         
  -3   3  13        394.31        342.84         6.63 o                         
  -2   3  13        509.91        451.34         6.43 o                         
  -1   3  13        124.67        118.51         3.28 o                         
   0   3  13        638.46        590.32         7.16 o                         
   1   3  13         70.19         68.34         2.83 o                         
   2   3  13         10.91          9.09         1.51 o                         
   3   3  13         26.81         22.51         2.16 o                         
   4   3  13        227.46        216.14         6.39 o                         
   5   3  13        526.58        545.03        10.60 o                         
   6   3  13        177.26        176.77         5.97 o                         
   7   3  13        977.05        977.91        13.34 o                         
   8   3  13         27.16         25.20         2.82 o                         
   9   3  13         48.88         49.07         3.56 o                         
  10   3  13        412.48        477.52        11.17 o                         
  11   3  13        577.15        629.27         9.72 o                         
  12   3  13       1550.55       1718.84        26.93 o                         
 -10   4  13          7.06          5.76         1.33 o                         
  -9   4  13        717.14        681.48        13.53 o                         
  -8   4  13        676.41        694.68         9.59 o                         
  -7   4  13         29.65         27.28         2.07 o                         
  -6   4  13       1459.21       1510.93        18.52 o                         
  -5   4  13         22.87         26.88         2.06 o                         
  -4   4  13        440.11        416.54         6.94 o                         
  -3   4  13          3.76          6.23         1.32 o                         
  -2   4  13          9.17          7.63         1.48 o                         
  -1   4  13        405.74        420.57         7.17 o                         
   0   4  13          7.36          7.88         1.45 o                         
   1   4  13        572.97        568.37         8.49 o                         
   2   4  13         19.62         13.21         1.66 o                         
   3   4  13        163.25        152.52         5.00 o                         
   4   4  13        255.20        256.31         6.84 o                         
   5   4  13        633.88        626.44        10.20 o                         
   6   4  13        248.49        252.65         5.88 o                         
   7   4  13          0.01          0.87         1.19 o                         
   8   4  13         10.72         13.34         1.53 o                         
   9   4  13         12.94         17.33         2.21 o                         
  -4   5  13        502.57        542.33         7.30 o                         
  -3   5  13        381.63        442.23         6.89 o                         
  -2   5  13          2.67          5.06         1.22 o                         
  -1   5  13         99.73         98.96         3.16 o                         
   0   5  13        131.99        150.04         3.58 o                         
   1   5  13        699.83        789.99         8.40 o                         
   2   5  13        321.08        359.67         6.50 o                         
   3   5  13        559.69        601.68         8.99 o                         
   4   5  13        414.97        443.98         8.13 o                         
 -15   0  14         35.53         34.64         3.16 o                         
 -14   0  14        676.52        709.10        15.85 o                         
 -13   0  14         62.23         58.30         3.82 o                         
 -12   0  14          3.27          2.66         2.06 o                         
 -11   0  14       2401.79       2388.20        33.66 o                         
 -10   0  14        251.71        234.09         6.90 o                         
  -9   0  14       1408.65       1318.19        26.52 o                         
  -8   0  14        104.45        108.35         4.98 o                         
  -7   0  14         23.43         20.72         2.46 o                         
  -6   0  14        248.61        223.52         6.46 o                         
  -5   0  14        344.86        326.02         6.93 o                         
  -4   0  14       3029.10       2837.79        26.20 o                         
  -3   0  14        143.62        140.42         4.77 o                         
  -2   0  14        249.37        287.79         6.13 o                         
  -1   0  14          7.45          9.92         1.40 o                         
   0   0  14        152.18        168.79         4.73 o                         
   1   0  14        314.18        315.91         6.41 o                         
   2   0  14       1201.94       1170.18        14.37 o                         
   3   0  14       1083.58       1003.74        11.53 o                         
   4   0  14        160.35        155.53         4.89 o                         
   5   0  14       1948.06       1985.73        24.84 o                         
   6   0  14       1636.34       1558.28        37.06 o                         
   7   0  14       1205.41       1185.59        20.62 o                         
   8   0  14       1261.46       1179.43        23.75 o                         
   9   0  14       1050.80        968.46        21.03 o                         
  10   0  14       1531.18       1340.78        91.54 o                         
  11   0  14          0.42          2.40         2.75 o                         
  12   0  14        397.63        398.18        12.57 o                         
  13   0  14        643.35        665.02        17.95 o                         
  14   0  14        623.43        587.13        14.90 o                         
 -15   1  14          4.75          9.80         1.80 o                         
 -14   1  14         95.74         99.11         3.29 o                         
 -13   1  14        270.52        280.43         5.63 o                         
 -12   1  14        443.46        447.69         7.63 o                         
 -11   1  14        216.73        199.49         5.35 o                         
 -10   1  14         95.79        106.33         3.70 o                         
  -9   1  14        241.04        240.48         5.40 o                         
  -8   1  14        877.29        847.73        10.67 o                         
  -7   1  14        439.87        426.15         7.07 o                         
  -6   1  14        679.28        689.57         8.59 o                         
  -5   1  14        456.25        442.87         6.71 o                         
  -4   1  14         27.27         25.98         1.62 o                         
  -3   1  14        237.63        238.88         4.14 o                         
  -2   1  14        149.76        135.18         3.29 o                         
  -1   1  14         46.69         45.30         1.92 o                         
   0   1  14       1478.72       1474.14        10.06 o                         
   1   1  14        525.11        507.90         6.27 o                         
   2   1  14       2699.42       2645.00        19.63 o                         
   3   1  14        257.91        239.48         4.80 o                         
   4   1  14        936.60        899.00        10.23 o                         
   5   1  14        193.09        181.80         4.87 o                         
   6   1  14         20.91         19.35         2.33 o                         
   7   1  14        332.08        324.04         9.94 o                         
   8   1  14         96.30         69.56         4.77 o                         
   9   1  14         66.97         72.95         4.51 o                         
  10   1  14        281.05        290.79         8.08 o                         
  11   1  14         93.46         80.47         4.71 o                         
  12   1  14        328.46        334.46         9.26 o                         
  13   1  14         17.91         19.57         4.99 o                         
  14   1  14        498.90        523.57        10.93 o                         
 -14   2  14        407.16        385.76        14.44 o                         
 -13   2  14        397.90        440.30         7.77 o                         
 -12   2  14        541.71        541.77         8.85 o                         
 -11   2  14         49.95         47.55         3.20 o                         
 -10   2  14         55.84         57.49         3.13 o                         
  -9   2  14         98.17         94.54         3.48 o                         
  -8   2  14        675.21        663.93         9.11 o                         
  -7   2  14        295.14        280.52         5.81 o                         
  -6   2  14        194.59        183.43         5.02 o                         
  -5   2  14       1225.96       1197.80        16.09 o                         
  -4   2  14         55.82         61.60         2.39 o                         
  -3   2  14        123.52        123.69         3.32 o                         
  -2   2  14        134.17        140.23         3.54 o                         
  -1   2  14        649.02        631.36         6.94 o                         
   0   2  14        188.63        195.59         4.37 o                         
   1   2  14         25.29         20.99         1.59 o                         
   2   2  14         38.86         44.74         2.34 o                         
   3   2  14        421.39        396.63         6.56 o                         
   4   2  14       1394.39       1384.68        12.07 o                         
   5   2  14        285.58        278.85         6.78 o                         
   6   2  14        655.56        639.97        12.63 o                         
   7   2  14        217.92        214.46         7.28 o                         
   8   2  14        100.82        107.94         5.64 o                         
   9   2  14         21.65         18.79         2.58 o                         
  10   2  14        118.38        118.46         5.38 o                         
  11   2  14        978.52        986.83        14.04 o                         
  12   2  14         23.50         20.09         2.10 o                         
  13   2  14        280.48        263.52         9.42 o                         
 -12   3  14        340.90        336.18        14.16 o                         
 -11   3  14          2.57          2.42         1.17 o                         
 -10   3  14        528.64        513.21         9.01 o                         
  -9   3  14          6.74          7.21         1.51 o                         
  -8   3  14        749.69        722.84        11.57 o                         
  -7   3  14       1621.29       1620.86        15.57 o                         
  -6   3  14        161.12        146.92         4.70 o                         
  -5   3  14        103.34         84.23         3.49 o                         
  -4   3  14        120.04        116.45         3.73 o                         
  -3   3  14          5.11          2.29         1.24 o                         
  -2   3  14       1310.59       1286.29        12.33 o                         
  -1   3  14         44.34         50.91         2.48 o                         
   0   3  14        523.31        518.72         7.88 o                         
   1   3  14        446.43        440.69         7.58 o                         
   2   3  14        939.70        878.93        11.84 o                         
   3   3  14        291.84        279.97         7.09 o                         
   4   3  14        299.56        290.71         6.69 o                         
   5   3  14        275.51        265.56         6.57 o                         
   6   3  14         90.40         89.14         4.11 o                         
   7   3  14          5.43          7.55         2.04 o                         
   8   3  14         18.01         17.77         2.40 o                         
   9   3  14        444.66        448.53        10.31 o                         
  10   3  14        999.85       1071.53        14.54 o                         
  11   3  14         31.18         27.34         2.94 o                         
  -9   4  14         35.08         50.12         3.00 o                         
  -8   4  14          1.52          2.75         1.12 o                         
  -7   4  14        130.87        127.66         3.72 o                         
  -6   4  14          0.98          4.43         1.34 o                         
  -5   4  14        122.28        127.06         3.48 o                         
  -4   4  14        722.32        756.15         8.52 o                         
  -3   4  14          1.63         -0.34         1.14 o                         
  -2   4  14        247.77        262.15         5.49 o                         
  -1   4  14         68.27         70.47         2.83 o                         
   0   4  14        235.38        241.55         5.03 o                         
   1   4  14        792.16        793.12        11.55 o                         
   2   4  14         31.44         32.33         2.18 o                         
   3   4  14        569.52        602.25         7.84 o                         
   4   4  14          2.24          0.66         1.16 o                         
   5   4  14        316.25        347.91         6.83 o                         
   6   4  14        264.26        259.37         5.57 o                         
   7   4  14        527.98        519.46         7.95 o                         
   8   4  14        635.79        697.09        17.62 o                         
 -13   1  15         40.90         44.76         2.31 o                         
 -12   1  15        169.59        180.47         4.44 o                         
 -11   1  15         28.76         25.51         2.08 o                         
 -10   1  15        305.69        319.21         5.86 o                         
  -9   1  15        327.49        329.40         5.94 o                         
  -8   1  15        212.76        203.77         5.08 o                         
  -7   1  15        100.82         91.07         3.54 o                         
  -6   1  15         91.90         94.18         3.63 o                         
  -5   1  15        915.09        869.98        11.12 o                         
  -4   1  15          2.37          2.97         1.05 o                         
  -3   1  15        328.94        303.95         5.44 o                         
  -2   1  15        294.01        281.31         5.12 o                         
  -1   1  15          1.45          1.39         0.93 o                         
   0   1  15          6.41          8.21         1.34 o                         
   1   1  15         78.54         74.15         2.81 o                         
   2   1  15         26.75         27.47         1.90 o                         
   3   1  15         99.12         97.27         3.33 o                         
   4   1  15        103.09         96.00         4.11 o                         
   5   1  15          3.09          4.01         1.39 o                         
   6   1  15        213.07        216.52         6.74 o                         
   7   1  15        582.39        544.41        11.24 o                         
   8   1  15         12.86         13.63         2.20 o                         
   9   1  15         59.72         60.55         3.82 o                         
  10   1  15        214.01        203.48         6.34 o                         
  11   1  15         10.98          9.21         1.82 o                         
  12   1  15         58.42         64.89         4.36 o                         
  13   1  15        107.70         98.25         6.31 o                         
 -13   2  15         71.84         62.51         6.33 o                         
 -12   2  15          2.11          2.38         1.24 o                         
 -11   2  15         97.55         91.42         3.62 o                         
 -10   2  15         18.61         21.96         1.85 o                         
  -9   2  15        240.66        240.25         5.86 o                         
  -8   2  15        401.65        393.55         7.69 o                         
  -7   2  15         32.98         32.12         2.14 o                         
  -6   2  15         19.03         20.03         1.93 o                         
  -5   2  15        199.10        187.35         5.17 o                         
  -4   2  15        219.49        211.86         5.28 o                         
  -3   2  15         87.51         89.83         3.56 o                         
  -2   2  15         64.89         62.76         3.21 o                         
  -1   2  15         14.55         12.57         1.71 o                         
   0   2  15        177.76        176.73         4.88 o                         
   1   2  15        321.05        303.86         7.90 o                         
   2   2  15         32.04         36.04         3.14 o                         
   3   2  15        453.11        440.60         8.85 o                         
   4   2  15        162.47        164.12         5.42 o                         
   5   2  15         21.11         19.85         2.13 o                         
   6   2  15        401.99        384.41         9.31 o                         
   7   2  15        165.78        162.18         5.91 o                         
   8   2  15        417.83        405.65         9.78 o                         
   9   2  15         20.78         26.06         2.42 o                         
  10   2  15         91.81         96.56         3.94 o                         
  11   2  15          1.40          5.79         2.01 o                         
  12   2  15         79.02         74.75         6.92 o                         
 -10   3  15          4.98          7.82         1.46 o                         
  -9   3  15          6.82          5.78         1.56 o                         
  -8   3  15        420.49        414.98         8.07 o                         
  -7   3  15        342.53        326.44         6.95 o                         
  -6   3  15        345.05        357.71         6.67 o                         
  -5   3  15          0.46          2.95         1.37 o                         
  -4   3  15          0.75          1.58         1.31 o                         
  -3   3  15         21.95         20.09         1.79 o                         
  -2   3  15       1196.13       1168.51        12.04 o                         
  -1   3  15        379.94        378.62         6.66 o                         
   0   3  15         58.34         58.72         2.92 o                         
   1   3  15        219.76        201.92         5.16 o                         
   2   3  15          0.14         -0.07         1.43 o                         
   3   3  15        151.38        145.39         4.84 o                         
   4   3  15         83.48         92.18         3.36 o                         
   5   3  15         31.31         37.83         2.49 o                         
   6   3  15        392.65        390.78         8.52 o                         
   7   3  15         64.13         66.60         3.73 o                         
   8   3  15          2.75          1.72         1.55 o                         
   9   3  15         39.59         35.22         2.25 o                         
  10   3  15        102.02        113.94         8.81 o                         
  -7   4  15        102.77        130.26         5.18 o                         
  -6   4  15          6.82          4.23         1.02 o                         
  -5   4  15        160.16        173.49         3.87 o                         
  -4   4  15          2.59          3.49         0.96 o                         
  -3   4  15        174.27        188.56         4.07 o                         
  -2   4  15        105.74         95.32         3.01 o                         
  -1   4  15         26.19         34.91         1.92 o                         
   0   4  15        414.79        420.93         6.48 o                         
   1   4  15        114.36        116.44         3.45 o                         
   2   4  15         24.88         23.71         1.64 o                         
   3   4  15         19.97         20.53         1.52 o                         
   4   4  15        751.36        771.40         8.95 o                         
   5   4  15        550.93        668.00        10.07 o                         
   6   4  15        534.33        566.50        21.72 o                         
 -13   0  16       1121.47       1238.18        19.69 o                         
 -12   0  16          0.69          0.87         1.82 o                         
 -11   0  16       1344.48       1455.33        26.16 o                         
 -10   0  16        267.13        281.66         6.85 o                         
  -9   0  16        626.27        608.04        11.11 o                         
  -8   0  16         22.54         21.24         2.53 o                         
  -7   0  16        134.14        139.52         6.04 o                         
  -6   0  16        581.35        574.06        12.51 o                         
  -5   0  16         52.52         52.89         4.45 o                         
  -4   0  16       1481.90       1475.46        23.89 o                         
  -3   0  16        131.53        122.78         6.60 o                         
  -2   0  16         43.54         51.51         4.02 o                         
  -1   0  16       1270.97       1292.49        29.29 o                         
   0   0  16         63.09         66.45         4.61 o                         
   1   0  16       7385.55       7342.45        57.20 o                         
   2   0  16       2850.41       2970.35        37.53 o                         
   3   0  16       2321.01       2301.27        27.99 o                         
   4   0  16        479.71        466.26        12.68 o                         
   5   0  16        541.50        522.00        13.80 o                         
   6   0  16       1806.66       1860.46        29.02 o                         
   7   0  16        130.65        133.30         8.32 o                         
   8   0  16         76.29         97.95         5.45 o                         
   9   0  16        476.43        482.60        11.14 o                         
  10   0  16        185.25        184.08         7.00 o                         
  11   0  16        134.65        106.36         5.53 o                         
  12   0  16        225.54        222.20        10.23 o                         
 -12   1  16        218.69        230.04         5.19 o                         
 -11   1  16        407.96        409.59         6.60 o                         
 -10   1  16        325.84        343.46         5.50 o                         
  -9   1  16        945.79        952.40        10.09 o                         
  -8   1  16        476.03        469.69         7.40 o                         
  -7   1  16        233.96        211.77         5.16 o                         
  -6   1  16         36.59         38.21         2.59 o                         
  -5   1  16         14.08         14.27         1.76 o                         
  -4   1  16         59.80         64.28         3.50 o                         
  -3   1  16        315.04        297.43         6.50 o                         
  -2   1  16         20.84         19.29         1.86 o                         
  -1   1  16        438.73        434.64         7.38 o                         
   0   1  16          6.77          9.00         1.36 o                         
   1   1  16        310.90        301.31         6.89 o                         
   2   1  16        249.37        239.52         6.19 o                         
   3   1  16          8.40         11.54         2.10 o                         
   4   1  16        284.57        272.62         8.00 o                         
   5   1  16        164.54        169.15         5.75 o                         
   6   1  16         27.64         27.58         2.57 o                         
   7   1  16        363.64        349.56         8.46 o                         
   8   1  16          6.16          5.58         1.61 o                         
   9   1  16        625.93        613.20        10.24 o                         
  10   1  16         30.59         26.96         2.76 o                         
  11   1  16        214.06        199.11         5.67 o                         
  12   1  16        760.77        821.37        15.85 o                         
 -11   2  16          2.77          2.40         1.39 o                         
 -10   2  16        157.94        158.53         4.18 o                         
  -9   2  16        278.08        288.46         6.10 o                         
  -8   2  16        214.13        208.22         5.54 o                         
  -7   2  16       1041.12       1055.20        11.18 o                         
  -6   2  16        680.38        633.64         9.02 o                         
  -5   2  16         32.97         37.37         2.49 o                         
  -4   2  16         41.94         46.14         2.60 o                         
  -3   2  16        927.10        895.92        10.78 o                         
  -2   2  16        969.03        951.10        11.16 o                         
  -1   2  16        194.38        176.63         4.94 o                         
   0   2  16        640.07        636.93         8.67 o                         
   1   2  16          4.87          5.76         1.45 o                         
   2   2  16          4.57          5.22         1.36 o                         
   3   2  16         75.11         76.55         3.45 o                         
   4   2  16         59.29         61.44         3.52 o                         
   5   2  16        732.82        729.55        10.58 o                         
   6   2  16          9.13         11.85         1.75 o                         
   7   2  16         60.10         57.42         3.37 o                         
   8   2  16         84.20         88.45         4.97 o                         
   9   2  16        661.56        722.02        12.26 o                         
  10   2  16        742.09        717.84        50.34 o                         
  -9   3  16        297.12        295.24         9.87 o                         
  -8   3  16        287.18        323.78         6.12 o                         
  -7   3  16        203.64        208.85         4.88 o                         
  -6   3  16        103.83        117.21         3.93 o                         
  -5   3  16        119.42        110.27         3.71 o                         
  -4   3  16        243.47        234.06         5.47 o                         
  -3   3  16        138.31        140.19         4.10 o                         
  -2   3  16          7.88          9.20         1.46 o                         
  -1   3  16        759.63        742.81         9.00 o                         
   0   3  16        108.27        111.39         3.59 o                         
   1   3  16        295.92        279.67         6.19 o                         
   2   3  16        443.91        417.71         7.48 o                         
   3   3  16        129.13        123.38         3.80 o                         
   4   3  16         26.17         28.12         1.84 o                         
   5   3  16        189.47        199.80         4.70 o                         
   6   3  16        717.20        754.86         9.21 o                         
   7   3  16        130.87        134.36         4.57 o                         
   8   3  16         53.72         53.12         4.27 o                         
  -3   4  16         43.70         50.54         2.66 o                         
  -2   4  16         80.09         63.41         3.02 o                         
  -1   4  16        153.60        162.90         3.98 o                         
   0   4  16         32.91         38.96         2.23 o                         
   1   4  16        390.08        421.61         7.25 o                         
   2   4  16         94.89         87.08         3.10 o                         
 -11   1  17        291.28        305.39        10.95 o                         
 -10   1  17         10.82         12.24         1.33 o                         
  -9   1  17         42.04         43.97         2.05 o                         
  -8   1  17        413.91        427.16         6.31 o                         
  -7   1  17        476.93        476.00         7.86 o                         
  -6   1  17         17.98         17.79         1.95 o                         
  -5   1  17          5.37          3.67         1.44 o                         
  -4   1  17        187.86        185.98         5.40 o                         
  -3   1  17        312.34        314.12         6.25 o                         
  -2   1  17         38.84         37.52         2.22 o                         
  -1   1  17        168.64        174.61         4.50 o                         
   0   1  17       1081.81       1059.09        10.84 o                         
   1   1  17        572.90        563.50         9.44 o                         
   2   1  17        300.60        301.34         8.05 o                         
   3   1  17        300.87        306.51         8.01 o                         
   4   1  17         16.28         19.44         2.41 o                         
   5   1  17       1177.41       1233.43        13.96 o                         
   6   1  17        216.21        215.19         5.43 o                         
   7   1  17        632.44        633.95         9.51 o                         
   8   1  17        335.66        336.46         6.57 o                         
   9   1  17         60.77         66.96         2.64 o                         
  10   1  17         11.33         13.75         1.53 o                         
  -9   2  17        131.48        137.36         3.91 o                         
  -8   2  17          5.48          5.76         1.26 o                         
  -7   2  17        473.72        490.61         8.52 o                         
  -6   2  17        299.92        307.94         5.65 o                         
  -5   2  17        166.22        159.37         4.28 o                         
  -4   2  17         18.33         19.03         1.76 o                         
  -3   2  17         40.88         40.71         2.47 o                         
  -2   2  17        100.70         90.09         3.48 o                         
  -1   2  17          0.38          1.16         1.31 o                         
   0   2  17          2.93          3.43         1.33 o                         
   1   2  17         20.81         22.46         1.92 o                         
   2   2  17         78.49         79.50         3.24 o                         
   3   2  17         35.84         33.71         2.18 o                         
   4   2  17          0.07         -0.01         1.18 o                         
   5   2  17         77.86         73.57         3.38 o                         
   6   2  17         60.48         51.37         3.32 o                         
   7   2  17        128.59        130.47         4.66 o                         
   8   2  17         30.89         37.32         2.69 o                         
   9   2  17        710.85        742.91        14.87 o                         
  -6   3  17         17.74         20.91         1.70 o                         
  -5   3  17          9.72          9.37         1.18 o                         
  -4   3  17         17.74         17.38         1.38 o                         
  -3   3  17        172.26        187.19         4.39 o                         
  -2   3  17        262.03        248.57         5.99 o                         
  -1   3  17        341.23        397.31         6.49 o                         
   0   3  17        308.46        325.19         5.52 o                         
   1   3  17          0.16          0.16         1.08 o                         
   2   3  17         46.72         55.97         2.48 o                         
   3   3  17         49.75         50.75         2.30 o                         
   4   3  17        680.73        749.26        11.08 o                         
   5   3  17         60.10         71.37         3.20 o                         
  -9   0  18         67.79         67.65         3.04 o                         
  -8   0  18         44.52         45.61         2.79 o                         
  -7   0  18         76.24         77.60         5.51 o                         
  -6   0  18        255.47        267.35         8.55 o                         
  -5   0  18        465.96        508.09        11.52 o                         
  -4   0  18         28.20         28.26         2.80 o                         
  -3   0  18        837.26        864.13        19.16 o                         
  -2   0  18        931.58        905.06        18.05 o                         
  -1   0  18       1103.09       1120.77        17.49 o                         
   0   0  18        288.93        304.20         9.26 o                         
   1   0  18        142.30        151.81         7.86 o                         
   2   0  18       1761.46       1885.52        39.79 o                         
   3   0  18         87.18         85.99         5.93 o                         
   4   0  18        118.17        118.20         6.68 o                         
   5   0  18         91.12         91.99         7.18 o                         
   6   0  18        356.61        374.19        13.25 o                         
   7   0  18        600.28        668.94        13.12 o                         
   8   0  18        257.28        246.99         6.60 o                         
  -9   1  18        645.38        700.74        20.82 o                         
  -8   1  18         63.57         68.79         2.28 o                         
  -7   1  18          4.80          4.22         1.05 o                         
  -6   1  18          2.00          2.39         1.12 o                         
  -5   1  18          2.02          4.25         1.16 o                         
  -4   1  18        440.52        447.48         7.48 o                         
  -3   1  18        225.08        222.17         5.09 o                         
  -2   1  18        133.96        135.63         4.11 o                         
  -1   1  18        695.11        723.31         9.21 o                         
   0   1  18        175.98        172.59         4.59 o                         
   1   1  18       1755.47       1869.44        18.08 o                         
   2   1  18         76.05         73.44         3.82 o                         
   3   1  18          5.10          6.02         1.49 o                         
   4   1  18         10.82          7.98         1.57 o                         
   5   1  18         46.26         45.79         2.62 o                         
   6   1  18        532.06        534.31         8.56 o                         
   7   1  18         49.99         57.45         2.56 o                         
   8   1  18         81.07         79.87         3.69 o                         
  -7   2  18        785.08        808.63        16.16 o                         
  -6   2  18         50.39         58.00         2.75 o                         
  -5   2  18          7.51          3.59         1.14 o                         
  -4   2  18        298.43        309.03         5.99 o                         
  -3   2  18         79.18         83.63         2.90 o                         
  -2   2  18        424.65        447.19         6.58 o                         
  -1   2  18        229.91        228.97         5.08 o                         
   0   2  18         43.71         46.38         2.42 o                         
   1   2  18        138.93        122.28         4.03 o                         
   2   2  18         68.52         70.23         3.35 o                         
   3   2  18        365.76        393.87         6.27 o                         
   4   2  18        509.53        531.22         7.56 o                         
   5   2  18        308.93        327.34         6.22 o                         
   6   2  18          0.99          2.45         1.35 o                         
  -2   3  18        398.67        389.35         8.78 o                         
  -1   3  18        560.32        589.71        11.39 o                         
   0   3  18          0.79         -0.56         1.67 o                         
   1   3  18          0.64          1.91         2.60 o                         
  -6   1  19        258.28        287.19         5.63 o                         
  -5   1  19         66.36         63.41         2.67 o                         
  -4   1  19         53.69         47.70         2.12 o                         
  -3   1  19         94.30         99.37         3.19 o                         
  -2   1  19        375.88        383.55         5.47 o                         
  -1   1  19        400.07        427.51         6.10 o                         
   0   1  19        100.19        105.44         3.62 o                         
   1   1  19        445.66        485.58         7.50 o                         
   2   1  19        101.76         95.80         3.16 o                         
   3   1  19          6.57          8.12         1.19 o                         
   4   1  19         47.35         49.83         2.36 o                         
   5   1  19         12.93         13.39         1.55 o                         
  -4   2  19         35.10         33.49         4.90 o                         
  -3   2  19         19.67         21.75         2.12 o                         
  -2   2  19         56.71         50.31         3.57 o                         
  -1   2  19         44.49         43.52         2.87 o                         
   0   2  19        186.44        195.95         5.81 o                         
   1   2  19         16.49         17.40         2.32 o                         
   2   2  19        132.60        151.42         5.70 o                         
   3   2  19         91.88         94.32         5.41 o                         
  -3   0  20        172.74        167.95        10.21 o                         
  -2   0  20        786.23        848.30        15.78 o                         
  -1   0  20         89.78         88.55         5.49 o                         
   0   0  20       1389.31       1554.06        22.12 o                         
   1   0  20        477.27        500.61        12.53 o                         
   2   0  20         46.36         44.61         5.75 o                         
                                                                                
